# Supplementary material for: A quantum crystallographic approach to short hydrogen bonds
Source: CrystEngComm. 2021 Aug 13;23(35):6180–90. doi: 10.1039/d1ce00355k (PMC8436739; doi:10.1039/d1ce00355k)
Supplement: CE-023-D1CE00355K-s002 [file CE-023-D1CE00355K-s002.cif]

# Electronic Supplementary Material (ESI) for CrystEngComm.
# This journal is © The Royal Society of Chemistry 2021

####################################################################### 
# 
# This file contains crystal structure data downloaded from the 
# Cambridge Structural Database (CSD) hosted by the Cambridge 
# Crystallographic Data Centre (CCDC).
# 
# Full information about CCDC data access policies and citation 
# guidelines are available at http://www.ccdc.cam.ac.uk/access/V1 
# 
# Audit and citation data items may have been added by the CCDC. 
# Please retain this information to preserve the provenance of 
# this file and to allow appropriate attribution of the data. 
# 
#######################################################################

data_system_2_XD
_database_code_depnum_ccdc_archive 'CCDC 2068354'
loop_
_audit_author_name
_audit_author_address
'Lucy Saunders'
;Diamond Light Source
United Kingdom
;
_audit_update_record             
;
2021-03-05 deposited with the CCDC.	2021-07-26 downloaded from the CCDC.
;

# start Validation Reply Form
_vrf_PLAT051_system_2_XD         
;
PROBLEM: Mu(calc) and Mu(CIF) Ratio Differs from 1.0 by .      51.88 %     
RESPONSE: Mu(CIF) value was obtained using the CALC Mu function in Wingx and then supplied to SORTAV for
scaling. 
;
_vrf_PLAT355_system_2_XD         
;
PROBLEM: Long   O-H (X0.82,N0.98A)  O1       - H1       .       1.16 Ang.  
RESPONSE: Due to H1 being involved in the formation of a short strong hydrogen bond. O1-H1 distance
is that obtained from the 100 K neutron structure.
;
_vrf_PLAT927_system_2_XD         
;
PROBLEM: Reported and Calculated  wR2 Differ by .........    -0.0716 Check 
RESPONSE: CIF and FCO both originate from the last XDLSM refinement cycle.
This is a false alert as PLATON cannot handle the XDLSM output fco file.
;
_vrf_PLAT997_system_2_XD         
;
PROBLEM: Unsuitable CIF/FCF File Combination with SHELXL CIF       ! Error 
RESPONSE: CIF and FCO both originate from the last XDLSM refinement cycle.
This is a false alert as PLATON cannot handle the XDLSM output fco file.
;
_vrf_PLAT920_system_2_XD         
;
PROBLEM: Theta(Max)  in CIF and FCF Differ by ...........       1.46 Degree
RESPONSE: Theta(Max) in CIF includes data pre sinTh/L cut-off used in XDLSM refinement.
Reflections rejected based on SINTHL    =   881
;
_vrf_PLAT926_system_2_XD         
;
PROBLEM: Reported and Calculated   R1 Differ by .........    -0.0197 Check 
RESPONSE: CIF and FCO both originate from the last XDLSM refinement cycle.
This is a false alert as PLATON cannot handle the XDLSM output fco file.
;
_vrf_PLAT928_system_2_XD         
;
PROBLEM: Reported and Calculated    S value   Differ by .     -1.692 Check 
RESPONSE: CIF and FCO both originate from the last XDLSM refinement cycle.
This is a false alert as PLATON cannot handle the XDLSM output fco file.
;


# end Validation Reply Form

_audit_creation_method           SHELXL-2018/3
_shelx_SHELXL_version_number     2018/3
_chemical_name_systematic        'N,N-dimethylurea 2,4-dinitrobenzoate 1:1'
_chemical_name_common            ?
_chemical_melting_point          ?
_chemical_formula_moiety         'C7 H3 N2 O6, C3 H9 N2 O1'
_chemical_formula_sum            'C10 H12 N4 O7'
_chemical_formula_weight         300.24


#----------------------------------------------------------------------------#
#                   UNIT CELL INFORMATION                                    #
#----------------------------------------------------------------------------#


loop_
_atom_type_symbol
_atom_type_description
_atom_type_scat_dispersion_real
_atom_type_scat_dispersion_imag
_atom_type_scat_source
C C 0.0029 0.0015 'International Tables Vol C Tables 4.2.6.8 and 6.1.1.4'
H H 0.0000 0.0000 'International Tables Vol C Tables 4.2.6.8 and 6.1.1.4'
N N 0.0057 0.0031 'International Tables Vol C Tables 4.2.6.8 and 6.1.1.4'
O O 0.0101 0.0057 'International Tables Vol C Tables 4.2.6.8 and 6.1.1.4'

_space_group_crystal_system      orthorhombic
_space_group_IT_number           61
_space_group_name_H-M_alt        'P b c a'
_space_group_name_Hall           '-P 2ac 2ab'

_shelx_space_group_comment       
;
The symmetry employed for this shelxl refinement is uniquely defined
by the following loop, which should always be used as a source of
symmetry information in preference to the above space-group names.
They are only intended as comments.
;

loop_
_space_group_symop_id
_space_group_symop_operation_xyz
1 +X,+Y,+Z
2 1/2+X,1/2-Y,-Z
3 -X,1/2+Y,1/2-Z
4 1/2-X,-Y,1/2+Z
5 -X,-Y,-Z
6 1/2-X,1/2+Y,+Z
7 +X,1/2-Y,1/2+Z
8 1/2+X,+Y,1/2-Z

_cell_length_a                   19.17290(10)
_cell_length_b                   5.81570(10)
_cell_length_c                   22.95360(10)
_cell_angle_alpha                90
_cell_angle_beta                 90
_cell_angle_gamma                90
_cell_volume                     2559.41(5)
_cell_formula_units_Z            8
_cell_measurement_temperature    100(2)
_cell_measurement_reflns_used    66838
_cell_measurement_theta_min      1.712512902041655
_cell_measurement_theta_max      46.29531120516937


#----------------------------------------------------------------------------#
#                   CRYSTAL INFORMATION                                      #
#----------------------------------------------------------------------------#

_exptl_crystal_description       plank
_exptl_crystal_colour            colourless
_exptl_crystal_density_meas      'not measured'
_exptl_crystal_density_method    ?
_exptl_crystal_density_diffrn    1.558
_exptl_crystal_F_000             1248
_exptl_transmission_factor_min   ?
_exptl_transmission_factor_max   ?
_exptl_crystal_size_max          0.055
_exptl_crystal_size_mid          0.030
_exptl_crystal_size_min          0.020

#----------------------------------------------------------------------------#
#                   ABSORPTION CORRECTION                                    #
#----------------------------------------------------------------------------#

_shelx_estimated_absorpt_T_min   0.995
_shelx_estimated_absorpt_T_max   0.998
_exptl_absorpt_special_details   ?
_exptl_sortav_scale_factor_max   1.771
_exptl_sortav_scale_factor_min   0.247
_exptl_absorpt_correction_type   multi-scan
_exptl_absorpt_process_details   
;
 R.H. Blessing, Acta Cryst. (1995), A51, 33-38
;
_exptl_absorpt_coefficient_mu    0.081
_exptl_absorpt_correction_T_min  0.942
_exptl_absorpt_correction_T_max  1.082

#----------------------------------------------------------------------------#
#                   DATA COLLECTION                                          #
#----------------------------------------------------------------------------#

_diffrn_ambient_temperature      100(2)
_diffrn_radiation_wavelength     0.6889
_diffrn_detector                 'Photon counting pixel array'
_diffrn_detector_type            'Dectris PILATUS 2M'
_diffrn_source                   Synchrotron
_diffrn_measurement_device       'Fixed \c 3-circle diffractometer'
_diffrn_measurement_device_type  'Fluid Film Devices'
_diffrn_measurement_method       'shutterless scans'
_diffrn_measurement_specimen_support 'MiTeGen MicroMount'
_diffrn_radiation_monochromator  'Silicon 111'
_diffrn_source_details           'Allan et al. (2017)'
_diffrn_source_type              'Diamond Light Source Beamline I19-1'
_diffrn_detector_area_resol_mean ?
_diffrn_reflns_number            12379
_diffrn_reflns_av_unetI/netI     0.0324
_diffrn_reflns_av_R_equivalents  0.0467
_diffrn_reflns_theta_min         1.720
_diffrn_reflns_limit_h_max       40
_diffrn_reflns_limit_h_min       -39
_diffrn_reflns_limit_k_max       12
_diffrn_reflns_limit_k_min       -12
_diffrn_reflns_limit_l_max       46
_diffrn_reflns_limit_l_min       -48
_diffrn_reflns_theta_max         46.351
_diffrn_reflns_theta_full        24.415
_diffrn_measured_fraction_theta_max 0.997
_diffrn_measured_fraction_theta_full 1.000
_diffrn_reflns_Laue_measured_fraction_max 0.997
_diffrn_reflns_Laue_measured_fraction_full 1.000
_diffrn_reflns_point_group_measured_fraction_max 0.997
_diffrn_reflns_point_group_measured_fraction_full 1.000
_reflns_number_total             12379
_reflns_number_gt                9192
_reflns_threshold_expression     'I > 2\s(I)'
_reflns_Friedel_coverage         0.000
_reflns_Friedel_fraction_max     .
_reflns_Friedel_fraction_full    .

_reflns_special_details          
;
 _reflns_Friedel_fraction is defined as the number of unique
 Friedel pairs measured divided by the number that would be
 possible theoretically, ignoring centric projections and
 systematic absences.
 
 Pre sintheta/lambda cut-off: _reflns_number_gt                 9637
 
 Reflections were merged by SORTAV according to the crystal
class
;

#----------------------------------------------------------------------------#
#                   COMPUTER PROGRAMS USED                                   #
#----------------------------------------------------------------------------# 
_computing_data_collection       'GDA - generic data acquisition software'
_computing_cell_refinement       
'DIALS 2theta refinement, DIALS 1.14.9-g0c59d74b8-release'
_computing.data_reduction        
'DIALS 2.2.2-ga00882522-release (Winter, G. et al., 2018)'

_computing_structure_solution    SHELXS-2014
_computing_structure_refinement  'Volkov et al, (2006)'
_computing_molecular_graphics    MercuryTM
_computing_publication_material  ?

#----------------------------------------------------------------------------#
#                   STRUCTURE SOLUTION
#----------------------------------------------------------------------------#

_atom_sites_solution_primary     direct
_atom_sites_solution_secondary   ?
_atom_sites_solution_hydrogens   difmap


#----------------------------------------------------------------------------#
#                   REFINEMENT INFORMATION                                   #
#----------------------------------------------------------------------------#


_refine_ls_structure_factor_coef Fsqd
_refine_ls_matrix_type           full
_refine_ls_number_restraints     0
_refine_ls_R_factor_gt           0.019
_refine_ls_R_factor_all          0.039
_refine_ls_R_Fsqd_factor         0.019
_refine_ls_wR_factor_ref         0.042
_refine_ls_hydrogen_treatment    ?
_refine_ls_number_reflns         9192
_refine_ls_number_parameters     439
_refine_ls_goodness_of_fit_ref   1.009
_refine_ls_weighting_scheme      calc
_refine_ls_weighting_details     
;
calc w2 = 1/[s^2^(Fo^2^)]
;
_refine_ls_shift/su_max          0.01225
_refine_ls_extinction_method     none
_refine_special_details          
;Refinement of F^2^ against ALL reflections.  The weighted R-factor wR and
 goodness of fit S are based on F^2^, conventional R-factors R are based
 on F, with F set to zero for negative F^2^. The threshold expression of
 F^2^ > 2\s(F^2^) is used only for calculating R-factors(gt) etc. and is
 not relevant to the choice of reflections for refinement.  R-factors based
 on F^2^ are statistically about twice as large as those based on F, and R-
 factors based on ALL data will be even larger.,multipole refinement
;

_refine_diff_density_max         0.199
_refine_diff_density_min         -0.126
_refine_diff_density_rms         0.026


#----------------------------------------------------------------------------#
#                   ATOMIC TYPES, COORDINATES AND THERMAL PARAMETERS         #
#----------------------------------------------------------------------------#

loop_
_atom_site_label
_atom_site_fract_x
_atom_site_fract_y
_atom_site_fract_z
_atom_site_occupancy
_atom_site_symmetry_multiplicity
_atom_site_U_iso_or_equiv
O(3) 0.420744(16) 0.30213(5) 0.057682(15) 1 8 0.022
O(2) 0.33241(3) 0.52006(10) 0.09083(3) 1 8 0.021
O(4) 0.45305(2) 0.56221(7) 0.25886(3) 1 8 0.022
O(6) 0.354757(14) -0.10752(4) 0.348717(15) 1 8 0.027
O(7) 0.29582(3) -0.35274(11) 0.297239(19) 1 8 0.028
O(5) 0.46595(3) 0.56818(9) 0.16514(3) 1 8 0.033
O(1) 0.326526(18) 0.78545(5) 0.008406(13) 1 8 0.021
N(3) 0.441916(10) 0.48540(4) 0.209879(8) 1 8 0.018
N(4) 0.330556(11) -0.17609(3) 0.302505(10) 1 8 0.019
N(2) 0.380601(15) 1.01718(5) -0.056267(10) 1 8 0.019
N(1) 0.437002(15) 0.69512(5) -0.019686(10) 1 8 0.023
C(2) 0.369995(11) 0.21888(4) 0.150188(10) 1 8 0.015
C(7) 0.397303(11) 0.28138(4) 0.204418(9) 1 8 0.015
C(1) 0.377257(12) 0.35892(4) 0.094945(10) 1 8 0.017
C(5) 0.344338(11) -0.03999(4) 0.249816(10) 1 8 0.016
C(6) 0.384907(11) 0.15602(4) 0.254911(10) 1 8 0.016
C(3) 0.329483(12) 0.01918(4) 0.147294(11) 1 8 0.018
C(4) 0.316659(12) -0.11211(4) 0.196863(12) 1 8 0.018
C(8) 0.381106(14) 0.83190(4) -0.022312(10) 1 8 0.017
C(10) 0.440600(15) 1.07698(5) -0.091962(11) 1 8 0.023
C(9) 0.318406(16) 1.15880(5) -0.061502(12) 1 8 0.026
H(3) 0.308172 -0.036177 0.105564 1 8 0.041
H(6) 0.405996 0.207546 0.296048 1 8 0.028
H(4) 0.284719 -0.268276 0.192485 1 8 0.031
H(1B) 0.482828 0.721768 -0.042968 1 8 0.040
H(1A) 0.432894 0.54712 0.00308 1 8 0.026
H(10C) 0.445385 0.961686 -0.128629 1 8 0.046
H(10B) 0.433557 1.250666 -0.107541 1 8 0.050
H(9B) 0.329062 1.327125 -0.052755 1 8 0.057
H(10A) 0.487943 1.069762 -0.066531 1 8 0.048
H(9C) 0.298462 1.151391 -0.102656 1 8 0.072
H(9A) 0.281364 1.11929 -0.028713 1 8 0.055
H(1) 0.333443 0.649742 0.044988 1 8 0.027
loop_
_atom_local_dummy_label
_atom_local_dummy_fract_x
_atom_local_dummy_fract_y
_atom_local_dummy_fract_z
DUM0 0 0 0
DUM1 0.365403 0.10712 0.216447
loop_
_atom_site_aniso_label
_atom_site_aniso_U_11
_atom_site_aniso_U_22
_atom_site_aniso_U_33
_atom_site_aniso_U_12
_atom_site_aniso_U_13
_atom_site_aniso_U_23
O(3) 0.02113(8) 0.02760(9) 0.01827(8) 0.00628(8) 0.00559(7) 0.00297(8)
O(2) 0.02138(8) 0.02208(8) 0.01835(8) 0.00569(8) 0.00474(7) 0.00394(7)
O(4) 0.02306(8) 0.02112(7) 0.02123(8) -0.00558(7) -0.00264(6) -0.00180(6)
O(6) 0.04090(12) 0.02427(9) 0.01684(8) -0.00513(9) -0.00175(7) 0.00372(6)
O(7) 0.03076(10) 0.02506(9) 0.02797(11) -0.01021(8) -0.00203(7) 0.00785(7)
O(5) 0.03640(12) 0.04014(12) 0.02170(9) -0.02201(11) -0.00161(8) 0.00638(8)
O(1) 0.01681(11) 0.02693(10) 0.01901(9) 0.00196(8) 0.00185(8) 0.00545(10)
N(3) 0.01716(7) 0.01951(7) 0.01831(9) -0.00442(6) -0.00203(5) 0.00200(5)
N(4) 0.02169(8) 0.01810(7) 0.01846(8) -0.00140(6) 0.00061(6) 0.00361(6)
N(2) 0.01979(10) 0.02092(9) 0.01520(8) 0.00110(8) 0.00048(7) 0.00175(8)
N(1) 0.01769(9) 0.02841(11) 0.02189(12) 0.00459(9) 0.00313(7) 0.00750(9)
C(2) 0.01525(8) 0.01739(8) 0.01378(8) -0.00029(6) -0.00015(6) 0.00014(6)
C(7) 0.01458(7) 0.01679(7) 0.01455(8) -0.00163(6) -0.00101(5) 0.00085(5)
C(1) 0.01586(8) 0.02003(8) 0.01392(8) 0.00163(7) 0.00121(6) 0.00083(6)
C(5) 0.01659(8) 0.01573(7) 0.01600(8) -0.00101(6) -0.00039(6) 0.00106(6)
C(6) 0.01698(8) 0.01676(8) 0.01462(8) -0.00178(6) -0.00145(6) 0.00095(6)
C(3) 0.02002(9) 0.01831(8) 0.01550(9) -0.00187(7) -0.00214(6) -0.00108(7)
C(4) 0.01958(9) 0.01659(8) 0.01830(9) -0.00274(7) -0.00193(6) -0.00005(7)
C(8) 0.01598(9) 0.02152(9) 0.01386(7) 0.00103(7) 0.00004(6) 0.00185(7)
C(10) 0.02270(10) 0.02847(11) 0.01908(9) -0.00214(8) 0.00191(7) 0.00449(7)
C(9) 0.02440(11) 0.02496(10) 0.02731(11) 0.00492(8) 0.00013(8) 0.00477(8)
H(3) 0.03502 0.066734 0.021948 -0.012049 -0.001543 -0.006709
H(6) 0.027755 0.038204 0.019392 -0.001566 -0.003827 -0.004877
H(4) 0.033801 0.027262 0.033043 -0.009834 0.001404 0.004665
H(1B) 0.0187 0.07333 0.027673 0.004382 0.008021 0.006072
H(1A) 0.031976 0.016731 0.029435 0.002105 0.004559 0.005529
H(10C) 0.052684 0.049697 0.034464 -0.010941 0.009999 -0.003017
H(10B) 0.049034 0.046026 0.056412 -0.003119 0.019632 0.020755
H(9B) 0.03899 0.032347 0.099353 0.005782 -0.006634 -0.001833
H(10A) 0.031001 0.072634 0.040559 -0.003391 -0.003354 0.022134
H(9C) 0.046422 0.122275 0.047615 0.027848 -0.020043 -0.014803
H(9A) 0.04234 0.052539 0.069068 0.024958 0.030309 0.036197
H(1) 0.02827 0.02892 0.02286 0.007134 0.0021 0.002012

_atom_site_anharm_details        
;
The atomic anharmonic pdf is approximated by a Gram-Charlier expansion
about the harmonic pdf, according to the expression :
      P(u) = (1 + Cijk*Hijk/3! + Dijkl*Hijkl/4!)*P(0)
The coefficients Cijk and Dijkl are refined in the least squares procedure.
The reported coefficients Cijk are multiplied by 1000 and Dijkl by 10000.
;
loop_
_atom_site_anharm_GC_C_label
_atom_site_anharm_GC_C_111
_atom_site_anharm_GC_C_222
_atom_site_anharm_GC_C_333
_atom_site_anharm_GC_C_112
_atom_site_anharm_GC_C_122
_atom_site_anharm_GC_C_113
_atom_site_anharm_GC_C_133
_atom_site_anharm_GC_C_223
_atom_site_anharm_GC_C_233
_atom_site_anharm_GC_C_123
O(2) 0.000006(7) 0.0001(2) -0.000008(4) 0.000034(12) -0.00013(4) 0.000007(3)
-0.000003(2) -0.00004(3) -0.000020(8) -0.000010(6)
O(4) -0.000003(6) 0.0000(2) 0.000005(4) -0.000064(11) 0.00029(4) 0.000004(3)
0.000008(2) 0.00013(3) 0.000022(8) 0.000018(6)
O(7) 0.000006(9) -0.0011(3) -0.000016(4) 0.000049(15) -0.00039(5) 0.000007(4)
-0.000005(3) 0.00008(4) -0.000042(10) -0.000019(8)
O(5) 0.000043(10) -0.0075(4) -0.000013(4) -0.00039(2) 0.00198(7) -0.000007(4)
-0.000012(3) 0.00003(5) 0.000049(10) -0.000013(11)

#----------------------------------------------------------------------------#
#                   MOLECULAR GEOMETRY                                       #
#----------------------------------------------------------------------------#

loop_
_geom_bond_atom_site_label_1
_geom_bond_atom_site_label_2
_geom_bond_distance
_geom_bond_site_symmetry_1
_geom_bond_site_symmetry_2
_geom_bond_publ_flag
O(3) C(1) 1.2393(4) 1_555 1_555 yes
O(2) C(1) 1.2754(7) 1_555 1_555 yes
O(4) N(3) 1.2284(7) 1_555 1_555 yes
O(6) N(4) 1.2245(4) 1_555 1_555 yes
O(7) N(4) 1.2303(7) 1_555 1_555 yes
O(5) N(3) 1.2242(7) 1_555 1_555 yes
O(1) C(8) 1.2904(4) 1_555 1_555 yes
N(3) C(7) 1.4680(3) 1_555 1_555 yes
N(4) C(5) 1.4693(3) 1_555 1_555 yes
N(2) C(8) 1.3299(4) 1_555 1_555 yes
N(2) C(10) 1.4545(4) 1_555 1_555 yes
N(2) C(9) 1.4542(4) 1_555 1_555 yes
N(1) C(8) 1.3360(4) 1_555 1_555 yes
N(1) H(1B) 1.0400(3) 1_555 1_555 yes
N(1) H(1A) 1.0100(2) 1_555 1_555 yes
C(2) C(7) 1.3985(3) 1_555 1_555 yes
C(2) C(1) 1.5135(3) 1_555 1_555 yes
C(2) C(3) 1.3988(3) 1_555 1_555 yes
C(7) C(6) 1.3897(3) 1_555 1_555 yes
C(5) C(6) 1.3850(3) 1_555 1_555 yes
C(5) C(4) 1.3910(3) 1_555 1_555 yes
C(6) H(6) 1.0700(2) 1_555 1_555 yes
C(3) C(4) 1.3921(4) 1_555 1_555 yes
C(3) H(3) 1.0900(3) 1_555 1_555 yes
C(4) H(4) 1.1000(3) 1_555 1_555 yes
C(10) H(10C) 1.0800(3) 1_555 1_555 yes
C(10) H(10B) 1.0800(3) 1_555 1_555 yes
C(10) H(10A) 1.0800(3) 1_555 1_555 yes
C(9) H(9B) 1.0200(3) 1_555 1_555 yes
C(9) H(9C) 1.0200(3) 1_555 1_555 yes
C(9) H(9A) 1.0600(3) 1_555 1_555 yes
loop_
_geom_angle_atom_site_label_1
_geom_angle_atom_site_label_2
_geom_angle_atom_site_label_3
_geom_angle
_geom_angle_site_symmetry_1
_geom_angle_site_symmetry_2
_geom_angle_site_symmetry_3
_geom_angle_publ_flag
O(4) N(3) O(5) 124.01(3) 1_555 1_555 1_555 yes
O(4) N(3) C(7) 118.25(2) 1_555 1_555 1_555 yes
O(5) N(3) C(7) 117.74(3) 1_555 1_555 1_555 yes
O(6) N(4) O(7) 124.20(3) 1_555 1_555 1_555 yes
O(6) N(4) C(5) 117.998(19) 1_555 1_555 1_555 yes
O(7) N(4) C(5) 117.80(3) 1_555 1_555 1_555 yes
C(8) N(2) C(10) 121.21(3) 1_555 1_555 1_555 yes
C(8) N(2) C(9) 120.88(3) 1_555 1_555 1_555 yes
C(10) N(2) C(9) 117.81(3) 1_555 1_555 1_555 yes
C(8) N(1) H(1B) 124.46(2) 1_555 1_555 1_555 yes
C(8) N(1) H(1A) 117.92(2) 1_555 1_555 1_555 yes
H(1B) N(1) H(1A) 117.31(3) 1_555 1_555 1_555 yes
C(7) C(2) C(1) 124.85(2) 1_555 1_555 1_555 yes
C(7) C(2) C(3) 117.77(2) 1_555 1_555 1_555 yes
C(1) C(2) C(3) 117.26(2) 1_555 1_555 1_555 yes
N(3) C(7) C(2) 120.279(19) 1_555 1_555 1_555 yes
N(3) C(7) C(6) 116.901(19) 1_555 1_555 1_555 yes
C(2) C(7) C(6) 122.82(2) 1_555 1_555 1_555 yes
O(3) C(1) O(2) 126.75(5) 1_555 1_555 1_555 yes
O(3) C(1) C(2) 119.78(3) 1_555 1_555 1_555 yes
O(2) C(1) C(2) 113.30(4) 1_555 1_555 1_555 yes
N(4) C(5) C(6) 118.35(2) 1_555 1_555 1_555 yes
N(4) C(5) C(4) 119.22(2) 1_555 1_555 1_555 yes
C(6) C(5) C(4) 122.43(2) 1_555 1_555 1_555 yes
C(7) C(6) C(5) 117.22(2) 1_555 1_555 1_555 yes
C(7) C(6) H(6) 121.63(2) 1_555 1_555 1_555 yes
C(5) C(6) H(6) 121.15(2) 1_555 1_555 1_555 yes
C(2) C(3) C(4) 120.97(2) 1_555 1_555 1_555 yes
C(2) C(3) H(3) 119.68(2) 1_555 1_555 1_555 yes
C(4) C(3) H(3) 119.34(2) 1_555 1_555 1_555 yes
C(5) C(4) C(3) 118.78(2) 1_555 1_555 1_555 yes
C(5) C(4) H(4) 122.76(2) 1_555 1_555 1_555 yes
C(3) C(4) H(4) 118.46(2) 1_555 1_555 1_555 yes
O(1) C(8) N(2) 118.94(3) 1_555 1_555 1_555 yes
O(1) C(8) N(1) 120.08(3) 1_555 1_555 1_555 yes
N(2) C(8) N(1) 120.98(3) 1_555 1_555 1_555 yes
N(2) C(10) H(10C) 110.96(2) 1_555 1_555 1_555 yes
N(2) C(10) H(10B) 108.14(2) 1_555 1_555 1_555 yes
N(2) C(10) H(10A) 110.55(2) 1_555 1_555 1_555 yes
H(10C) C(10) H(10B) 109.47(2) 1_555 1_555 1_555 yes
H(10C) C(10) H(10A) 109.01(2) 1_555 1_555 1_555 yes
H(10B) C(10) H(10A) 108.69(2) 1_555 1_555 1_555 yes
N(2) C(9) H(9B) 111.29(3) 1_555 1_555 1_555 yes
N(2) C(9) H(9C) 111.10(2) 1_555 1_555 1_555 yes
N(2) C(9) H(9A) 111.59(2) 1_555 1_555 1_555 yes
H(9B) C(9) H(9C) 107.33(2) 1_555 1_555 1_555 yes
H(9B) C(9) H(9A) 101.68(3) 1_555 1_555 1_555 yes
H(9C) C(9) H(9A) 113.41(3) 1_555 1_555 1_555 yes

#----------------------------------------------------------------------------#
#                   MULTIPOLE PARAMETERS                                     #
#----------------------------------------------------------------------------#

loop_
_atom_rho_multipole_atom_label
_atom_rho_multipole_coeff_Pv
_atom_rho_multipole_coeff_P00
_atom_rho_multipole_coeff_P11
_atom_rho_multipole_coeff_P1-1
_atom_rho_multipole_coeff_P10
_atom_rho_multipole_coeff_P20
_atom_rho_multipole_coeff_P21
_atom_rho_multipole_coeff_P2-1
_atom_rho_multipole_coeff_P22
_atom_rho_multipole_coeff_P2-2
_atom_rho_multipole_coeff_P30
_atom_rho_multipole_coeff_P31
_atom_rho_multipole_coeff_P3-1
_atom_rho_multipole_coeff_P32
_atom_rho_multipole_coeff_P3-2
_atom_rho_multipole_coeff_P33
_atom_rho_multipole_coeff_P3-3
_atom_rho_multipole_coeff_P40
_atom_rho_multipole_coeff_P41
_atom_rho_multipole_coeff_P4-1
_atom_rho_multipole_coeff_P42
_atom_rho_multipole_coeff_P4-2
_atom_rho_multipole_coeff_P43
_atom_rho_multipole_coeff_P4-3
_atom_rho_multipole_coeff_P44
_atom_rho_multipole_coeff_P4-4
_atom_rho_multipole_kappa
_atom_rho_multipole_kappa_prime0
_atom_rho_multipole_kappa_prime1
_atom_rho_multipole_kappa_prime2
_atom_rho_multipole_kappa_prime3
_atom_rho_multipole_kappa_prime4
_atom_rho_multipole_radial_slater_n0
_atom_rho_multipole_radial_slater_zeta0
_atom_rho_multipole_radial_slater_n1
_atom_rho_multipole_radial_slater_zeta1
_atom_rho_multipole_radial_slater_n2
_atom_rho_multipole_radial_slater_zeta2
_atom_rho_multipole_radial_slater_n3
_atom_rho_multipole_radial_slater_zeta3
_atom_rho_multipole_radial_slater_n4
_atom_rho_multipole_radial_slater_zeta4
O(3) 6.22(2) 0 -0.000(8) -0.010(7) 0 -0.002(7) 0 0 -0.048(6) -0.001(6) 0
0.037(5) -0.010(5) 0 0 0.047(4) -0.005(4) 0.022(6) 0 0 0.008(5) 0.007(5) 0 0
0.000(4) 0.003(4) 0.9739(16) 1.105075 1.105075 1.105075 1.105075 1.105075 2
4.466 2 4.466 2 4.466 3 4.466 4 4.466
O(2) 6.2167 0 -0.0001 -0.0101 0 -0.0016 0 0 -0.0483 -0.0005 0 0.0373 -0.0103 0
0 0.0465 -0.0046 0.0218 0 0 0.0079 0.0073 0 0 0.0003 0.0026 0.9739(16) 1.105075
1.105075 1.105075 1.105075 1.105075 2 4.466 2 4.466 2 4.466 3 4.466 4 4.466
O(4) 6.036(15) 0 0 0 -0.036(9) -0.075(6) 0 0 -0.109(5) 0 0.037(5) 0 0 0.011(4)
0 0 0 0.013(5) 0 0 0.008(4) 0 0 0 -0.000(4) 0 0.9864(14) 1.037783 1.037783
1.037783 1.037783 1.037783 2 4.466 2 4.466 2 4.466 3 4.466 4 4.466
O(6) 6.0357 0 0 0 -0.0359 -0.0749 0 0 -0.1092 0 0.0369 0 0 0.0106 0 0 0 0.0125
0 0 0.0077 0 0 0 -0.0002 0 0.9864(14) 1.037783 1.037783 1.037783 1.037783
1.037783 2 4.466 2 4.466 2 4.466 3 4.466 4 4.466
O(7) 6.0357 0 0 0 -0.0359 -0.0749 0 0 -0.1092 0 0.0369 0 0 0.0106 0 0 0 0.0125
0 0 0.0077 0 0 0 -0.0002 0 0.9864(14) 1.037783 1.037783 1.037783 1.037783
1.037783 2 4.466 2 4.466 2 4.466 3 4.466 4 4.466
O(5) 6.0357 0 0 0 -0.0359 -0.0749 0 0 -0.1092 0 0.0369 0 0 0.0106 0 0 0 0.0125
0 0 0.0077 0 0 0 -0.0002 0 0.9864(14) 1.037783 1.037783 1.037783 1.037783
1.037783 2 4.466 2 4.466 2 4.466 3 4.466 4 4.466
O(1) 6.09(3) 0 -0.046(8) -0.002(7) 0 0.028(9) 0 0 -0.074(8) -0.010(8) 0
0.027(6) -0.011(6) 0 0 0.062(5) -0.001(5) 0.033(8) 0 0 0.005(7) 0.018(7) 0 0
0.004(6) 0.017(6) 0.982(2) 1.113461 1.113461 1.113461 1.113461 1.113461 2 4.466
2 4.466 2 4.466 3 4.466 4 4.466
N(3) 4.95(3) 0 0 0 0.019(8) 0.080(7) 0 0 -0.172(9) 0 0.269(9) 0 0 0.221(9) 0 0
0 0.025(9) 0 0 -0.021(8) 0 0 0 0.006(8) 0 0.988(3) 0.839998 0.839998 0.839998
0.839998 0.839998 2 3.83936 2 3.83936 2 3.83936 3 3.83936 4 3.83936
N(4) 4.9523 0 0 0 0.019 0.0802 0 0 -0.1718 0 0.2688 0 0 0.2214 0 0 0 0.0248 0 0
-0.0209 0 0 0 0.0059 0 0.988(3) 0.839998 0.839998 0.839998 0.839998 0.839998 2
3.83936 2 3.83936 2 3.83936 3 3.83936 4 3.83936
N(2) 4.68(4) 0 0.044(8) 0.028(7) 0 0.063(8) 0 0 0.016(8) 0.026(7) 0 0.024(6)
0.013(6) 0 0 0.112(7) -0.020(6) 0.046(8) 0 0 -0.009(8) 0.010(7) 0 0 0.001(8)
0.011(7) 1.005(3) 1.094502 1.094502 1.094502 1.094502 1.094502 2 3.83936 2
3.83936 2 3.83936 3 3.83936 4 3.83936
N(1) 5.08(4) 0 0 0 -0.030(10) -0.047(9) 0 0 -0.018(9) -0.010(7) 0.155(8) 0 0
0.112(8) 0.017(6) 0 0 -0.004(9) 0 0 -0.015(9) 0.007(8) 0 0 0.038(8) 0.056(8)
0.975(3) 1.041506 1.041506 1.041506 1.041506 1.041506 2 3.83936 2 3.83936 2
3.83936 3 3.83936 4 3.83936
C(2) 3.97(4) 0 -0.014(10) 0.074(10) 0 -0.228(9) 0 0 -0.025(8) -0.040(9) 0
0.022(8) 0.004(9) 0 0 0.223(10) -0.070(9) 0.027(11) 0 0 0.017(10) -0.003(11) 0
0 -0.032(11) 0.009(11) 1.006(4) 1 1 1 1 1 2 3.1762 2 3.1762 2 3.1762 3 3.1762 4
3.1762
C(7) 3.93(4) 0 0 0 -0.133(10) -0.035(9) 0 0 -0.141(8) 0 0.230(10) 0 0 0.153(9)
0 0 0 0.013(12) 0 0 -0.028(11) 0 0 0 -0.001(10) 0 1.009(3) 1 1 1 1 1 2 3.1762 2
3.1762 2 3.1762 3 3.1762 4 3.1762
C(1) 3.98(4) 0 0.006(8) 0.022(9) 0 -0.226(9) 0 0 0.037(8) -0.029(8) 0 0.010(8)
-0.008(8) 0 0 0.318(11) 0.039(7) 0.041(12) 0 0 0.024(10) -0.010(10) 0 0
-0.036(9) 0.005(13) 0.987(5) 1 1 1 1 1 2 3.1762 2 3.1762 2 3.1762 3 3.1762 4
3.1762
C(5) 3.97(4) 0 0 0 -0.121(10) -0.033(9) 0 0 -0.158(9) 0 0.217(10) 0 0 0.134(9)
0 0 0 -0.001(12) 0 0 -0.034(11) 0 0 0 0.001(10) 0 1.009(3) 1 1 1 1 1 2 3.1762 2
3.1762 2 3.1762 3 3.1762 4 3.1762
C(6) 3.88(4) 0 0 0 0.006(10) 0.083(8) 0 0 -0.167(8) 0 -0.206(9) 0 0 -0.128(8) 0
0 0 0.033(11) 0 0 0.013(10) 0 0 0 0.004(10) 0 1.008(4) 1 1 1 1 1 2 3.1762 2
3.1762 2 3.1762 3 3.1762 4 3.1762
C(3) 3.97(3) 0 0.061(11) -0.028(11) 0 -0.201(9) 0 0 0.035(10) 0.017(10) 0
-0.011(9) 0.070(8) 0 0 0.276(10) 0.012(10) 0.024(12) 0 0 -0.012(11) -0.032(11)
0 0 0.010(12) -0.039(12) 1.002(3) 1 1 1 1 1 2 3.1762 2 3.1762 2 3.1762 3 3.1762
4 3.1762
C(4) 3.90(3) 0 0.032(10) -0.016(11) 0 -0.195(9) 0 0 -0.018(9) -0.008(9) 0
0.024(8) 0.038(9) 0 0 0.216(10) -0.010(9) -0.011(11) 0 0 0.001(10) 0.024(11) 0
0 0.031(11) -0.031(11) 1.002(3) 1 1 1 1 1 2 3.1762 2 3.1762 2 3.1762 3 3.1762 4
3.1762
C(8) 4.06(5) 0 -0.038(10) 0.004(11) 0 -0.262(10) 0 0 -0.012(9) -0.033(9) 0
-0.051(8) 0.009(9) 0 0 0.371(12) -0.038(9) 0.014(12) 0 0 -0.016(11) 0.010(11) 0
0 -0.001(12) 0.001(13) 0.979(4) 1 1 1 1 1 2 3.1762 2 3.1762 2 3.1762 3 3.1762 4
3.1762
C(10) 4.33(6) 0 0 0 -0.051(7) -0.048(7) 0 0 0 0 0.315(9) 0 0 0 0 0 -0.147(7)
0.118(9) 0 0 0 0 0 0.038(8) 0 0 0.941(4) 1 1 1 1 1 2 3.1762 2 3.1762 2 3.1762 3
3.1762 4 3.1762
C(9) 4.3266 0 0 0 -0.0505 -0.048 0 0 0 0 0.3152 0 0 0 0 0 -0.1473 0.1183 0 0 0
0 0 0.0384 0 0 0.941(4) 1 1 1 1 1 2 3.1762 2 3.1762 2 3.1762 3 3.1762 4 3.1762
H(3) 0.900(10) 0 0 0 0.159(7) 0.082(8) 0 0 0 0 0.0127 0 0 0 0 0 0 -0.002 0 0 0
0 0 0 0 0 1.13642 1.2 1.2 1.2 1.2 1.2 0 2 1 2 2 2 3 2 4 2
H(6) 0.9 0 0 0 0.1588 0.0817 0 0 0 0 0.0127 0 0 0 0 0 0 -0.002 0 0 0 0 0 0 0 0
1.13642 1.2 1.2 1.2 1.2 1.2 0 2 1 2 2 2 3 2 4 2
H(4) 0.9 0 0 0 0.1588 0.0817 0 0 0 0 0.0127 0 0 0 0 0 0 -0.002 0 0 0 0 0 0 0 0
1.13642 1.2 1.2 1.2 1.2 1.2 0 2 1 2 2 2 3 2 4 2
H(1B) 0.826(12) 0 0 0 0.148(8) 0.103(9) 0 0 0 0 0.0151 0 0 0 0 0 0 -0.0083 0 0
0 0 0 0 0 0 1.110704 1.2 1.2 1.2 1.2 1.2 0 2 1 2 2 2 3 2 4 2
H(1A) 0.8258 0 0 0 0.1479 0.1032 0 0 0 0 0.0151 0 0 0 0 0 0 -0.0083 0 0 0 0 0 0
0 0 1.110704 1.2 1.2 1.2 1.2 1.2 0 2 1 2 2 2 3 2 4 2
H(10C) 0.890(13) 0 0 0 0.113(6) 0.057(7) 0 0 0 0 0.0313 0 0 0 0 0 0 0.017 0 0 0
0 0 0 0 0 1.112822 1.2 1.2 1.2 1.2 1.2 0 2 1 2 2 2 3 2 4 2
H(10B) 0.8902 0 0 0 0.1129 0.0574 0 0 0 0 0.0313 0 0 0 0 0 0 0.017 0 0 0 0 0 0
0 0 1.112822 1.2 1.2 1.2 1.2 1.2 0 2 1 2 2 2 3 2 4 2
H(9B) 0.8902 0 0 0 0.1129 0.0574 0 0 0 0 0.0313 0 0 0 0 0 0 0.017 0 0 0 0 0 0 0
0 1.112822 1.2 1.2 1.2 1.2 1.2 0 2 1 2 2 2 3 2 4 2
H(10A) 0.8902 0 0 0 0.1129 0.0574 0 0 0 0 0.0313 0 0 0 0 0 0 0.017 0 0 0 0 0 0
0 0 1.112822 1.2 1.2 1.2 1.2 1.2 0 2 1 2 2 2 3 2 4 2
H(9C) 0.8902 0 0 0 0.1129 0.0574 0 0 0 0 0.0313 0 0 0 0 0 0 0.017 0 0 0 0 0 0 0
0 1.112822 1.2 1.2 1.2 1.2 1.2 0 2 1 2 2 2 3 2 4 2
H(9A) 0.8902 0 0 0 0.1129 0.0574 0 0 0 0 0.0313 0 0 0 0 0 0 0.017 0 0 0 0 0 0 0
0 1.112822 1.2 1.2 1.2 1.2 1.2 0 2 1 2 2 2 3 2 4 2
H(1) 0.680(11) 0 0 0 0.044(8) 0.158(13) 0 0 0 0 0.0171 0 0 0 0 0 0 -0.0278 0 0
0 0 0 0 0 0 1.119673 1.2 1.2 1.2 1.2 1.2 0 2 1 2 2 2 3 2 4 2
loop_
_atom_local_axes_atom_label
_atom_local_axes_atom0
_atom_local_axes_ax1
_atom_local_axes_atom1
_atom_local_axes_atom2
_atom_local_axes_ax2
O(3) C(1) X O(3) O(2) Y
O(2) C(1) X O(2) O(3) Y
O(4) N(3) Z O(4) O(5) Y
O(6) N(4) Z O(6) O(7) Y
O(7) N(4) Z O(7) O(6) Y
O(5) N(3) Z O(5) O(4) Y
O(1) C(8) X O(1) H(1) Y
N(3) C(7) Z N(3) O(5) Y
N(4) C(5) Z N(4) O(6) Y
N(2) C(8) X N(2) C(10) Y
N(1) C(8) Z N(1) H(1B) Y
C(2) C(7) X C(2) C(3) Y
C(7) N(3) Z C(7) C(6) Y
C(1) O(3) X C(1) O(2) Y
C(5) N(4) Z C(5) C(6) Y
C(6) DUM1 Z C(6) C(5) Y
C(3) C(4) X C(3) C(2) Y
C(4) C(5) X C(4) C(3) Y
C(8) O(1) X C(8) N(2) Y
C(10) N(2) Z C(10) H(10A) Y
C(9) N(2) Z C(9) H(9A) Y
H(3) C(3) Z H(3) C(4) Y
H(6) C(6) Z H(6) C(5) Y
H(4) C(4) Z H(4) C(5) Y
H(1B) N(1) Z H(1B) H(1A) Y
H(1A) N(1) Z H(1A) H(1B) Y
H(10C) C(10) Z H(10C) N(2) Y
H(10B) C(10) Z H(10B) N(2) Y
H(9B) C(9) Z H(9B) N(2) Y
H(10A) C(10) Z H(10A) N(2) Y
H(9C) C(9) Z H(9C) N(2) Y
H(9A) C(9) Z H(9A) N(2) Y
H(1) O(1) Z H(1) C(8) Y

_iucr_refine_instructions_details 
;
!!!!!!!!!!!!!!!!!!!!!!!!!!!!!!!!!!!!!!!!!!!!!!!!!!!!!!!!!!!!!!!!!!!!!!!!!!!!!!!
! <<< X D MASTER FILE >>> $Revision: 2016.01 (Jul 08 2016)$          18-May-20!
!!!!!!!!!!!!!!!!!!!!!!!!!!!!!!!!!!!!!!!!!!!!!!!!!!!!!!!!!!!!!!!!!!!!!!!!!!!!!!!
TITLE DMU24DNB
CELL     19.1729    5.8157   22.9536    90.000    90.000    90.000
WAVE     0.68890
CELLSD    0.0001    0.0001    0.0001     0.000     0.000     0.000
LATT  C P
SYMM  1/2 + X, 1/2 - Y, - Z
SYMM  - X, 1/2 + Y, 1/2 - Z
SYMM  1/2 - X, - Y, 1/2 + Z
BANK CR 
!!!!!!!!!!!!!!!!!!!!!!!!!!!!!!!!!!!!!!!!!!!!!!!!!!!!!!!!!!!!!!!!!!!!!!!!!!!!!!!
MODULE *XDLSM
SELECT  *model 4 3 1 0 based_on F^2 test 
SELECT  cycle 10 dampk 1. cmin 0.6 cmax 1. eigcut 1.d-09 convcrit 0.0
SAVE  deriv lsqmat *cormat
SOLVE  *inv diag *cond
!------------------------------------------------------------------------------
SCAT CORE SPHV DEFV   1S  2S  3S  4S  2P  3P  4P  3D  4D  4F  5S  5P  6S  6P  5D  7S  6D  5F  DELF'   DELF''  NSCTL
O    CHFW CHFW CSZD    2  -2   0   0  -4   0   0   0   0   0   0   0   0   0   0   0   0   0   0.0101  0.00566  0.580
N    CHFW CHFW CSZD    2  -2   0   0  -3   0   0   0   0   0   0   0   0   0   0   0   0   0   0.00565 0.00308  0.936
C    CHFW CHFW CSZD    2  -2   0   0  -2   0   0   0   0   0   0   0   0   0   0   0   0   0   0.00285 0.0015   0.665
H    CHFW CHFW CSZD   -1   0   0   0   0   0   0   0   0   0   0   0   0   0   0   0   0   0  0.0000  0.0000 -0.374
END SCAT
!------------------------------------------------------------------------------
ATOM     ATOM0    AX1 ATOM1    ATOM2   AX2 R/L TP TBL KAP LMX SITESYM  CHEMCON
O(3)     C(1)      X  O(3)     O(2)     Y   R   2  1   1   4  _mz         
O(2)     C(1)      X  O(2)     O(3)     Y   R   3  1   1   4  _mz O(3)    
O(4)     N(3)      Z  O(4)     O(5)     Y   R   3  1   2   4  _mm2         
O(6)     N(4)      Z  O(6)     O(7)     Y   R   2  1   2   4  _mm2 O(4)    
O(7)     N(4)      Z  O(7)     O(6)     Y   R   3  1   2   4  _mm2 O(4)    
O(5)     N(3)      Z  O(5)     O(4)     Y   R   3  1   2   4  _mm2 O(4)    
O(1)     C(8)      X  O(1)     H(1)     Y   R   2  1   3   4  _mz         
N(3)     C(7)      Z  N(3)     O(5)     Y   R   2  2   4   4  _mm2         
N(4)     C(5)      Z  N(4)     O(6)     Y   R   2  2   4   4  _mm2 N(3)    
N(2)     C(8)      X  N(2)     C(10)    Y   R   2  2   5   4  _mz         
N(1)     C(8)      Z  N(1)     H(1B)    Y   R   2  2   6   4  _2z         
C(2)     C(7)      X  C(2)     C(3)     Y   R   2  3   7   4  _mz         
C(7)     N(3)      Z  C(7)     C(6)     Y   R   2  3   8   4  _mm2         
C(1)     O(3)      X  C(1)     O(2)     Y   R   2  3   9   4  _mz         
C(5)     N(4)      Z  C(5)     C(6)     Y   R   2  3   8   4  _mm2         
C(6)     DUM1      Z  C(6)     C(5)     Y   R   2  3  10   4  _mm2         
C(3)     C(4)      X  C(3)     C(2)     Y   R   2  3  11   4  _mz         
C(4)     C(5)      X  C(4)     C(3)     Y   R   2  3  11   4  _mz         
C(8)     O(1)      X  C(8)     N(2)     Y   R   2  3  12   4  _mz         
C(10)    N(2)      Z  C(10)    H(10A)   Y   R   2  3  13   4  _3mx         
C(9)     N(2)      Z  C(9)     H(9A)    Y   R   2  3  13   4  _3mx C(10)   
H(3)     C(3)      Z  H(3)     C(4)     Y   R   2  4  14   4  _6         
H(6)     C(6)      Z  H(6)     C(5)     Y   R   2  4  14   4  _6 H(3)    
H(4)     C(4)      Z  H(4)     C(5)     Y   R   2  4  14   4  _6 H(3)    
H(1B)    N(1)      Z  H(1B)    H(1A)    Y   R   2  4  15   4  _6         
H(1A)    N(1)      Z  H(1A)    H(1B)    Y   R   2  4  15   4  _6 H(1B)   
H(10C)   C(10)     Z  H(10C)   N(2)     Y   R   2  4  16   4  _6         
H(10B)   C(10)     Z  H(10B)   N(2)     Y   R   2  4  16   4  _6 H(10C)  
H(9B)    C(9)      Z  H(9B)    N(2)     Y   R   2  4  16   4  _6 H(10C)  
H(10A)   C(10)     Z  H(10A)   N(2)     Y   R   2  4  16   4  _6 H(10C)  
H(9C)    C(9)      Z  H(9C)    N(2)     Y   R   2  4  16   4  _6 H(10C)  
H(9A)    C(9)      Z  H(9A)    N(2)     Y   R   2  4  16   4  _6 H(10C)  
H(1)     O(1)      Z  H(1)     C(8)     Y   R   2  4  17   4  _6         
DUM0       0.000000  0.000000  0.000000
DUM1       0.365403  0.107120  0.216447
END ATOM
GROUP2  O(3) O(2) O(4) O(6) O(7) O(5) N(3) N(4) C(2) C(7) C(1) C(5) C(6) C(3) C(4) H(3) H(6) H(4)
KEEP CHARGE GROUP2
GROUP3  O(1) N(2) N(1) C(8) C(10) C(9) H(1B) H(1A) H(10C) H(10B) H(9B) H(10A) H(9C) H(9A) H(1)
KEEP CHARGE GROUP3
!------------------------------------------------------------------------------
!GROUP2   atom1 atom2 ...
KEEP     kappa  1  2  3  4
KEEP     charge group1
!KEEP     rigid group1
!RESET    bond C(1) H(1) 1.09 ...
  !RESET BOND C(3) H(3) 1.082246! it was 0.968743 A before.
  !RESET BOND C(6) H(6) 1.082246! it was 0.928474 A before.
  !RESET BOND C(4) H(4) 1.082246! it was 0.988058 A before.
  !RESET BOND N(1) H(1B) 1.012470! it was 0.887873 A before.
  !RESET BOND N(1) H(1A) 1.012470! it was 0.909175 A before.
  !RESET BOND C(10) H(10C) 1.097535! it was 0.982269 A before.
  !RESET BOND C(10) H(10B) 1.097535! it was 0.963016 A before.
  !RESET BOND C(9) H(9B) 1.097535! it was 0.963431 A before.
  !RESET BOND C(10) H(10A) 1.097535! it was 0.933905 A before.
  !RESET BOND C(9) H(9C) 1.097535! it was 1.024300 A before.
  !RESET BOND C(9) H(9A) 1.097535! it was 0.881164 A before.
  !RESET BOND O(1) H(1) 0.960720! it was 1.035557 A before.
  !RESET BOND O(1) H(1) 0.960720! it was 1.035557 A before.
RESET    bond C(6) H(6) 1.07
RESET    bond C(4) H(4) 1.10
RESET    bond C(3) H(3) 1.09
RESET    bond O(1) H(1) 1.16
RESET    bond N(1) H(1A) 1.01
RESET    bond N(1) H(1B) 1.04
RESET    bond C(9) H(9A) 1.06
RESET    bond C(9) H(9B) 1.02
RESET    bond C(9) H(9C) 1.02
RESET    bond C(10) H(10A) 1.08
RESET    bond C(10) H(10B) 1.08
RESET    bond C(10) H(10C) 1.08
WEIGHT   -2.0 .0 .0 .0 .0 0.3333
!SWAT g 0.00 U 0.00
SKIP      *obs -500. 1.d10  *sigobs 2. 1.d06       *sinthl 0.0 1.0245
PRINT    sinthl .0 2.  *obs -500. 15. delta 0. 10. *del% 80 100 extcn 80. 100. *abssc
!EXTCN    *iso aniso *type_1 type_2 type_3 distr_g *distr_l msc_0  msc_1
DMSDA    1.1  1.8
FOUR     fmod1 4 3 0 0  fmod2 -1 2 0 0
!CON      num1 par1/iat1 num2 par2/iat2 ... = num0
!These are riding hydrogen constraints.
!CON 1.0 X/17  -1.0 X/22 = 0
!CON 1.0 Y/17 -1.0 Y/22 = 0
!CON 1.0 Z/17 -1.0 Z/22 = 0! Atom 17 is C(3), atom 22 is H(3)
!CON 1.0 X/16  -1.0 X/23 = 0
!CON 1.0 Y/16 -1.0 Y/23 = 0
!CON 1.0 Z/16 -1.0 Z/23 = 0! Atom 16 is C(6), atom 23 is H(6)
!CON 1.0 X/18  -1.0 X/24 = 0
!CON 1.0 Y/18 -1.0 Y/24 = 0
!CON 1.0 Z/18 -1.0 Z/24 = 0! Atom 18 is C(4), atom 24 is H(4)
!CON 1.0 X/11  -1.0 X/25 = 0
!CON 1.0 Y/11 -1.0 Y/25 = 0
!CON 1.0 Z/11 -1.0 Z/25 = 0! Atom 11 is N(1), atom 25 is H(1B)
!CON 1.0 X/11  -1.0 X/26 = 0
!CON 1.0 Y/11 -1.0 Y/26 = 0
!CON 1.0 Z/11 -1.0 Z/26 = 0! Atom 11 is N(1), atom 26 is H(1A)
!CON 1.0 X/20  -1.0 X/27 = 0
!CON 1.0 Y/20 -1.0 Y/27 = 0
!CON 1.0 Z/20 -1.0 Z/27 = 0! Atom 20 is C(10), atom 27 is H(10C)
!CON 1.0 X/20  -1.0 X/28 = 0
!CON 1.0 Y/20 -1.0 Y/28 = 0
!CON 1.0 Z/20 -1.0 Z/28 = 0! Atom 20 is C(10), atom 28 is H(10B)
!CON 1.0 X/21  -1.0 X/29 = 0
!CON 1.0 Y/21 -1.0 Y/29 = 0
!CON 1.0 Z/21 -1.0 Z/29 = 0! Atom 21 is C(9), atom 29 is H(9B)
!CON 1.0 X/20  -1.0 X/30 = 0
!CON 1.0 Y/20 -1.0 Y/30 = 0
!CON 1.0 Z/20 -1.0 Z/30 = 0! Atom 20 is C(10), atom 30 is H(10A)
!CON 1.0 X/21  -1.0 X/31 = 0
!CON 1.0 Y/21 -1.0 Y/31 = 0
!CON 1.0 Z/21 -1.0 Z/31 = 0! Atom 21 is C(9), atom 31 is H(9C)
!CON 1.0 X/21  -1.0 X/32 = 0
!CON 1.0 Y/21 -1.0 Y/32 = 0
!CON 1.0 Z/21 -1.0 Z/32 = 0! Atom 21 is C(9), atom 32 is H(9A)
!CON 1.0 X/7  -1.0 X/33 = 0
!CON 1.0 Y/7 -1.0 Y/33 = 0
!CON 1.0 Z/7 -1.0 Z/33 = 0! Atom 7 is O(1), atom 33 is H(1)
!CON 1.0 Z/7 -1.0 Z/33 = 0! Atom 7 is O(1), atom 33 is H(1)

!------------------------------------------------------------------------------
KEY     XYZ --U2-- ----U3---- ------U4------- M- -D- --Q-- ---O--- ----H----
O(3)    111 111111 0000000000 000000000000000 10 110 10011 0110011 100110011 !10 110 10011 0110011 100110011 
O(2)    111 111111 1111111111 000000000000000 00 000 00000 0000000 000000000 !00 000 00000 0000000 000000000! chemically constrained to O(3)
O(4)    111 111111 1111111111 000000000000000 10 001 10010 1001000 100100010 !10 001 10010 1001000 100100010
O(6)    111 111111 0000000000 000000000000000 00 000 00000 0000000 000000000 !00 000 00000 0000000 000000000! chemically constrained to O(4)
O(7)    111 111111 1111111111 000000000000000 00 000 00000 0000000 000000000 !00 000 00000 0000000 000000000! chemically constrained to O(4)
O(5)    111 111111 1111111111 000000000000000 00 000 00000 0000000 000000000 !00 000 00000 0000000 000000000! chemically constrained to O(4)
O(1)    111 111111 0000000000 000000000000000 10 110 10011 0110011 100110011 !10 110 10011 0110011 100110011
N(3)    111 111111 0000000000 000000000000000 10 001 10010 1001000 100100010 !10 001 10010 1001000 100100010
N(4)    111 111111 0000000000 000000000000000 00 000 00000 0000000 000000000 !00 000 00000 0000000 000000000! chemically constrained to N(3)
N(2)    111 111111 0000000000 000000000000000 10 110 10011 0110011 100110011 !10 110 10011 0110011 100110011
N(1)    111 111111 0000000000 000000000000000 10 001 10011 1001100 100110011 !10 001 10011 1001100 100110011
C(2)    111 111111 0000000000 000000000000000 10 110 10011 0110011 100110011 !10 110 10011 0110011 100110011
C(7)    111 111111 0000000000 000000000000000 10 001 10010 1001000 100100010 !10 001 10010 1001000 100100010
C(1)    111 111111 0000000000 000000000000000 10 110 10011 0110011 100110011 !10 110 10011 0110011 100110011
C(5)    111 111111 0000000000 000000000000000 10 001 10010 1001000 100100010 !10 001 10010 1001000 100100010
C(6)    111 111111 0000000000 000000000000000 10 001 10010 1001000 100100010 !10 001 10010 1001000 100100010
C(3)    111 111111 0000000000 000000000000000 10 110 10011 0110011 100110011 !10 110 10011 0110011 100110011
C(4)    111 111111 0000000000 000000000000000 10 110 10011 0110011 100110011 !10 110 10011 0110011 100110011
C(8)    111 111111 0000000000 000000000000000 10 110 10011 0110011 100110011 !10 110 10011 0110011 100110011
C(10)   111 111111 0000000000 000000000000000 10 001 10000 1000001 100000100 !10 001 10000 1000001 100000100
C(9)    111 111111 0000000000 000000000000000 00 000 00000 0000000 000000000 !00 000 00000 0000000 000000000! chemically constrained to C(10)
H(3)    000 000000 0000000000 000000000000000 10 001 10000 0000000 000000000 !10 001 10000 0000000 000000000
H(6)    000 000000 0000000000 000000000000000 00 000 10000 0000000 000000000 !00 000 10000 0000000 000000000! chemically constrained to H(3)
H(4)    000 000000 0000000000 000000000000000 00 000 10000 0000000 000000000 !00 000 10000 0000000 000000000! chemically constrained to H(3)
H(1B)   000 000000 0000000000 000000000000000 10 001 10000 0000000 000000000 !10 001 10000 0000000 000000000
H(1A)   000 000000 0000000000 000000000000000 00 000 10000 0000000 000000000 !00 000 10000 0000000 000000000! chemically constrained to H(1B)
H(10C)  000 000000 0000000000 000000000000000 10 001 10000 0000000 000000000 !10 001 10000 0000000 000000000
H(10B)  000 000000 0000000000 000000000000000 00 000 10000 0000000 000000000 !00 000 10000 0000000 000000000! chemically constrained to H(10C)
H(9B)   000 000000 0000000000 000000000000000 00 000 10000 0000000 000000000 !00 000 10000 0000000 000000000! chemically constrained to H(10C)
H(10A)  000 000000 0000000000 000000000000000 00 000 10000 0000000 000000000 !00 000 10000 0000000 000000000! chemically constrained to H(10C)
H(9C)   000 000000 0000000000 000000000000000 00 000 10000 0000000 000000000 !00 000 10000 0000000 000000000! chemically constrained to H(10C)
H(9A)   000 000000 0000000000 000000000000000 00 000 10000 0000000 000000000 !00 000 10000 0000000 000000000! chemically constrained to H(10C)
H(1)    000 000000 0000000000 000000000000000 10 001 10000 0000000 000000000 !10 001 10000 0000000 000000000
KAPPA   100000
KAPPA   100000
KAPPA   100000
KAPPA   100000
KAPPA   100000
KAPPA   100000
KAPPA   100000
KAPPA   100000
KAPPA   100000
KAPPA   100000
KAPPA   100000
KAPPA   100000
KAPPA   100000
KAPPA   000000
KAPPA   000000
KAPPA   000000
KAPPA   000000
EXTCN   0000000
OVTHP   0
SCALE   1
END KEY
!------------------------------------------------------------------------------
END XDLSM
!!!!!!!!!!!!!!!!!!!!!!!!!!!!!!!!!!!!!!!!!!!!!!!!!!!!!!!!!!!!!!!!!!!!!!!!!!!!!!!
;

#----------------------------------------------------------------------------#
#                   STRUCTURE FACTOR INFORMATION                             #
#----------------------------------------------------------------------------#

#
#  Unique observations used in XD refinement
#  F^2(calc) includes anomalous dispersion and is corrected for extinction
#  if the latter is included in the model.
#


loop_
_refln_XD_refine_code
0
0
0
0
0
0
0
0
0
0
0
0
0
0
0
0
0
-2
0
0
-2
-2
-6
0
0
0
0
0
0
0
0
0
0
0
0
0
0
0
0
0
0
0
0
0
0
0
0
0
-2
0
0
0
0
0
0
0
0
0
0
0
0
-2
0
0
0
0
-2
-2
-2
0
-6
0
0
0
0
0
0
0
0
0
0
0
0
-2
0
0
0
-2
0
0
0
0
0
0
0
0
0
0
0
0
0
0
0
0
0
0
0
-2
0
0
0
0
0
0
0
0
-6
0
0
0
0
0
0
0
0
0
0
0
0
0
0
0
0
0
0
0
0
0
0
0
0
0
0
0
0
0
0
0
0
0
0
0
0
0
0
-2
0
-2
-4
0
0
0
0
0
-2
0
0
0
-2
0
0
0
0
0
0
0
0
0
0
0
0
0
-2
0
0
0
0
0
-2
-2
0
0
0
0
-4
-4
-2
0
0
0
0
0
0
-2
0
0
0
0
0
0
0
0
0
0
0
0
-2
0
-2
0
0
-4
-4
-4
-6
-4
-6
-4
0
0
0
0
0
0
0
0
0
0
0
0
0
0
0
0
0
0
-2
-2
0
-2
-4
0
0
0
0
0
0
0
0
0
0
0
0
0
0
0
0
0
0
0
0
0
0
0
0
0
0
0
0
0
0
0
0
0
0
0
-2
0
0
-2
0
0
-2
0
0
0
0
-6
-6
0
0
0
0
0
0
0
0
0
0
0
0
0
0
0
0
0
0
0
0
-2
0
-2
0
0
0
0
0
0
0
0
0
0
0
0
0
0
0
-2
0
0
0
0
0
0
-2
-4
0
0
0
0
0
0
0
0
0
0
0
0
0
0
0
0
0
0
0
0
0
0
0
0
0
0
0
0
-2
0
-2
0
0
0
0
0
0
-2
-2
-2
0
0
0
-2
-2
-6
0
0
0
0
0
0
0
0
0
0
0
0
0
0
0
0
0
0
0
0
0
0
0
0
0
0
0
0
-2
0
0
0
0
0
-2
0
0
0
-2
-2
-2
-2
0
0
-6
0
0
0
0
0
0
0
0
0
0
0
0
0
0
0
0
0
0
0
0
0
0
0
0
0
-2
0
-2
0
0
0
0
-2
0
-2
0
-2
0
0
0
0
0
-4
0
0
0
0
0
0
0
0
-2
0
0
0
0
0
0
0
0
0
-2
0
0
0
0
0
0
0
0
0
0
0
0
0
-2
0
0
0
0
0
0
-2
-4
0
0
0
0
0
0
0
-2
0
0
0
0
0
0
0
0
0
0
0
-2
0
-2
0
0
0
-2
0
0
0
-2
0
-2
0
0
0
-2
-2
-2
-4
0
0
0
0
0
0
0
0
0
0
0
0
0
0
0
0
0
0
0
0
0
0
0
0
-2
0
0
0
-2
0
0
-2
0
0
-4
-4
-2
0
0
0
0
0
0
0
0
0
0
0
-2
0
0
0
0
0
-2
-2
0
0
-2
0
-2
-2
0
-2
0
0
-4
-4
0
0
-2
0
0
0
0
0
0
-2
0
-2
0
0
0
0
-2
-2
0
-2
0
0
-2
0
0
-4
-4
-2
-2
0
0
0
-2
-2
0
-2
-2
0
0
0
-2
-2
0
-2
0
-6
-4
-4
-4
-6
-6
-4
-6
-6
0
0
0
0
0
0
0
0
0
0
0
0
0
0
0
-2
0
-2
0
0
0
-2
0
-4
0
0
0
0
0
0
0
0
0
0
0
0
0
0
0
-2
0
0
0
0
0
0
0
0
0
0
0
0
0
0
0
0
0
0
0
0
0
0
-2
0
0
0
0
-2
-2
0
0
-6
0
0
0
0
0
0
0
0
0
0
0
0
0
0
0
0
0
0
0
0
0
0
0
0
0
0
0
0
-2
-2
0
0
0
0
0
0
0
0
0
-2
0
0
0
0
0
0
-2
-4
0
0
0
0
0
0
0
0
0
0
0
0
0
0
0
0
0
0
0
0
0
0
0
-2
0
0
0
0
-2
0
0
-2
-2
0
0
-2
-2
0
-2
0
0
0
0
0
-2
0
-4
0
0
0
0
0
0
0
0
0
0
0
0
0
0
0
0
0
0
-2
0
0
0
0
0
-2
-2
-2
0
0
0
0
-2
0
0
-2
0
0
0
0
-2
-2
-2
0
-2
-2
-6
-2
0
-2
0
0
0
0
0
0
0
0
0
0
0
0
0
0
0
0
0
0
0
0
-2
0
0
0
0
0
0
0
0
0
0
0
-2
-2
0
0
0
0
0
-2
-4
0
-2
0
0
0
0
0
0
0
0
-2
0
0
0
0
0
-2
0
0
0
0
0
-2
0
0
0
-2
0
0
0
0
0
-2
0
0
0
0
-2
0
0
-2
-6
-2
0
-2
0
0
0
0
0
0
0
0
0
0
-2
0
0
0
0
0
0
0
0
0
0
0
0
0
-2
0
-2
-2
0
-2
0
0
0
-2
-2
-4
-6
0
0
-2
0
-2
0
0
0
0
0
0
0
0
0
0
0
0
0
0
0
0
-2
-2
-2
0
-2
-2
0
0
-2
-2
0
-2
-2
0
-4
-6
0
0
0
0
-2
0
0
0
0
0
0
0
0
0
0
0
0
0
-2
0
0
0
0
0
0
0
0
0
-2
-2
-2
-4
-4
-2
0
0
0
-2
-2
-2
-2
0
-2
0
-2
0
0
0
0
-2
0
0
0
-2
0
0
0
-2
0
-4
-4
-2
-2
-2
-2
-2
0
0
0
0
0
0
0
0
0
0
0
0
-2
-4
-4
-6
-6
-6
-6
-4
-6
-4
-6
-4
-4
0
0
0
0
0
0
0
0
0
0
0
0
-2
0
0
0
0
0
0
0
0
0
-6
0
0
0
0
0
0
0
0
0
0
0
0
0
0
0
0
0
0
0
0
0
0
0
0
0
0
0
-2
0
0
0
0
0
0
0
0
0
0
0
-2
0
-2
-2
-2
0
-2
-4
0
0
0
0
0
0
0
0
0
0
0
0
0
0
0
0
0
0
0
0
0
0
0
-2
0
0
0
0
0
0
0
0
0
-2
0
0
0
-2
0
0
0
0
-2
0
0
-2
-4
0
0
0
0
0
0
0
0
0
0
0
-2
0
0
-2
0
0
0
0
0
0
0
0
0
0
0
0
0
0
-2
0
0
0
0
-2
0
0
-2
0
0
0
0
0
0
0
-4
0
0
-2
0
0
0
0
-2
0
0
0
0
0
0
0
0
0
0
0
-2
0
0
0
0
0
0
0
-2
0
0
0
0
0
0
0
0
0
0
-2
-2
-2
-2
-2
0
-6
0
0
0
-2
0
0
0
0
0
0
0
0
0
0
0
0
0
0
0
0
0
0
0
0
0
0
0
0
0
0
0
-2
0
-2
0
-2
0
0
0
-2
-2
-2
-4
0
0
0
0
0
-2
0
0
0
0
0
0
0
0
0
0
0
0
0
0
0
-2
0
0
0
0
0
-2
0
0
0
0
0
0
0
0
-2
-2
0
-2
-4
0
0
0
0
0
0
0
-2
0
0
0
0
0
0
0
0
0
-2
0
0
0
-2
0
0
0
-2
0
0
0
-2
0
0
-2
0
0
-2
-2
-6
-4
0
-2
0
0
0
0
0
0
0
0
0
0
0
0
0
0
0
-2
0
0
-2
0
0
-2
0
-2
0
0
0
0
0
0
0
0
-4
-4
0
0
0
0
0
0
-2
0
0
0
-2
0
-2
0
0
0
0
-2
-2
-2
0
0
0
-2
0
0
-2
0
-2
0
-6
-6
-2
-2
0
0
-2
0
0
-2
0
0
0
0
0
-2
0
0
0
0
0
-2
0
-2
0
-2
-2
-6
-4
-2
0
0
-2
0
0
0
0
-2
-2
-2
0
-2
0
0
0
0
-6
-6
-6
-6
-4
-6
-6
-6
-6
-6
-6
0
0
0
0
0
0
0
0
0
0
0
0
0
0
0
0
0
0
0
0
0
0
-2
-2
0
0
0
0
0
0
0
0
0
0
0
0
0
0
0
0
0
0
0
0
0
0
-2
0
0
0
0
-2
0
0
0
-2
-2
-2
0
0
0
0
0
0
0
0
0
0
-2
0
0
-6
0
0
0
0
0
0
0
0
0
0
0
0
0
0
0
0
0
0
-2
0
0
0
0
0
0
0
0
0
0
0
0
0
0
0
0
0
0
0
0
-2
0
0
0
0
0
-2
0
-6
0
0
0
0
0
0
0
0
0
0
0
0
0
0
0
0
0
-2
0
0
0
0
0
0
0
-2
0
0
0
0
0
0
0
0
0
-2
0
0
0
0
0
0
-2
-2
0
-2
-4
0
0
0
0
0
0
0
0
0
0
0
0
0
0
0
0
0
0
0
0
0
0
-2
0
0
0
0
0
-2
0
0
0
0
-2
0
0
0
0
-2
0
-2
-2
0
-2
0
-4
0
0
0
0
0
0
0
0
0
0
0
0
0
0
-2
0
0
-2
0
0
0
0
0
-2
0
0
0
0
0
0
0
0
0
-2
0
0
-2
-2
0
0
0
0
-2
-4
0
0
0
0
0
0
0
0
0
0
0
0
0
0
0
0
0
0
0
0
-2
0
0
0
0
0
0
0
0
-2
-2
0
0
0
-2
0
0
0
0
0
-2
-4
-2
0
0
0
0
0
0
0
0
0
0
0
-2
0
0
0
0
0
-2
0
0
0
-2
-2
0
0
0
0
-2
0
0
0
0
-2
0
0
0
0
-4
-4
0
0
-2
0
0
0
0
-2
-2
0
0
0
0
0
-2
0
0
0
0
0
0
-2
0
0
-2
0
-2
-2
0
-2
-2
0
0
0
0
-6
-4
0
0
0
0
0
0
0
0
0
0
0
0
0
0
0
0
0
-2
0
-2
-2
0
0
-2
0
-2
0
-2
-2
-2
-2
-6
-6
0
0
-2
-2
0
0
0
-2
0
-2
-2
0
0
0
0
0
0
0
0
-2
-2
0
-2
-2
0
0
-4
-4
0
0
0
-2
0
0
0
0
0
0
-2
0
-2
0
-2
0
0
-2
-4
-6
-4
-6
-4
-6
-4
-6
-6
-6
0
0
0
0
0
0
0
0
0
0
0
0
0
0
0
-2
0
0
0
0
0
-2
0
0
0
0
0
0
0
0
0
0
-2
0
0
0
0
0
0
0
0
0
0
0
0
0
0
0
0
0
0
0
0
0
0
0
-2
0
0
0
0
-2
0
0
0
0
0
-2
0
-6
0
0
0
0
0
0
0
0
0
0
0
0
0
0
0
0
0
0
0
0
0
0
0
0
0
-2
0
0
-2
0
0
0
0
0
0
0
-2
0
0
0
0
-2
0
0
-2
-4
-4
0
0
0
0
-2
0
0
0
0
0
0
0
-2
0
0
0
0
0
0
0
0
0
-2
0
-2
0
0
-2
0
0
0
0
0
0
0
0
-2
-2
0
0
0
-2
0
-2
-2
-6
0
0
0
0
0
0
0
0
0
-2
0
0
0
0
0
0
0
0
0
0
0
0
0
0
0
0
0
0
0
0
0
0
0
0
0
0
-2
0
-2
0
0
0
0
-4
-6
0
0
0
0
0
0
0
0
0
0
0
0
0
0
0
0
0
0
0
-2
0
0
0
0
0
0
0
-2
0
0
0
0
0
0
0
-2
-2
0
-2
0
0
-2
-6
0
0
0
0
0
0
0
0
0
0
0
0
0
0
0
-2
0
0
0
0
0
0
0
0
0
0
0
0
0
-2
0
0
0
0
0
0
-2
0
-2
0
-4
0
0
0
0
0
0
-2
0
-2
0
0
0
0
0
0
0
0
0
-2
0
0
0
0
0
0
0
0
0
0
0
0
0
0
-2
0
0
0
-6
-6
0
0
-2
-2
0
0
0
-2
0
0
0
0
0
0
0
0
-2
0
0
0
0
-2
0
-2
-2
-2
0
-2
0
0
0
0
0
0
-4
0
0
0
0
0
0
-2
0
0
0
0
0
0
0
0
-2
0
0
0
0
0
0
0
0
0
-2
0
-2
-2
0
-6
-4
0
-2
0
-2
0
-2
0
0
0
-2
0
0
0
0
0
0
0
0
0
-2
0
-2
0
-2
-4
-6
-6
0
0
-2
0
0
0
0
0
0
-2
0
0
0
-2
0
0
0
-4
-6
-4
-4
-4
-4
-4
-6
-4
0
0
0
0
0
0
0
0
0
0
0
0
-2
0
0
-2
0
0
0
0
0
0
0
0
0
0
0
0
0
0
0
0
0
0
0
0
0
0
0
0
0
0
0
0
0
0
0
0
0
0
-2
0
0
0
0
0
0
0
-2
0
0
-2
0
0
0
0
-2
0
-2
-2
0
-6
0
0
0
0
0
0
0
0
0
0
0
0
0
-2
0
0
0
0
0
0
0
0
0
0
0
0
0
0
0
0
0
0
0
0
0
0
0
0
0
0
0
0
-2
-2
0
0
-6
-2
0
0
0
0
0
0
0
0
0
0
0
0
0
0
0
0
0
0
0
0
0
-2
0
0
0
0
0
0
0
0
0
0
-2
0
0
0
0
0
0
0
0
0
-2
0
-4
-4
0
0
0
0
0
0
0
-2
0
0
0
0
0
0
0
0
0
0
0
0
-2
0
0
0
0
0
0
0
0
0
0
0
0
0
-2
0
-2
0
0
-2
-2
0
0
0
-4
0
0
0
0
0
0
0
0
0
0
0
0
0
0
0
0
0
0
0
0
0
0
0
0
0
0
0
-2
0
0
0
0
0
0
0
0
0
-2
0
-2
0
-2
-2
-6
0
0
0
0
0
0
0
0
0
0
0
0
0
0
-2
0
0
0
0
0
0
0
0
0
-2
0
0
-2
0
0
0
0
-2
0
0
0
-2
0
0
0
-6
-4
-2
0
-2
0
0
0
0
0
0
0
0
0
0
0
0
-2
0
0
0
0
0
0
0
0
-2
0
0
0
0
0
0
0
-2
-2
-2
-2
-2
0
-6
0
0
0
0
0
0
-2
0
-2
-2
0
0
0
-2
0
0
0
0
0
-2
0
0
0
0
0
0
-2
0
0
0
0
0
0
-2
0
-4
0
0
0
0
0
0
0
0
0
0
0
0
-2
-2
0
0
-2
0
-2
0
0
0
0
0
-2
0
0
-2
0
0
-4
-4
0
0
-2
0
0
-2
0
0
0
0
-2
0
0
0
-2
0
0
-2
0
0
-2
0
0
-2
-2
-6
-4
-2
0
0
0
0
0
0
0
0
0
0
0
0
-2
0
-2
-2
-4
-4
-6
-4
-6
-4
-4
-4
-4
0
0
0
0
0
0
0
0
0
0
0
0
0
0
-2
-2
0
0
0
0
0
0
0
0
0
0
0
0
0
0
0
0
0
0
0
0
0
0
0
0
0
0
0
0
-2
-2
0
0
0
0
0
-2
0
0
-2
0
0
0
0
0
0
0
0
0
0
-2
-2
0
-2
-4
0
0
0
0
0
0
0
0
0
0
0
0
0
0
0
0
0
0
0
0
0
0
0
-2
0
0
0
0
-2
0
0
0
0
0
0
0
-2
0
0
0
0
-2
0
-2
0
-4
0
0
0
0
0
0
0
0
0
0
0
0
0
0
0
0
0
0
0
0
0
0
0
0
0
-2
0
0
0
0
-2
-2
0
-2
0
0
0
0
-2
-2
-2
-2
0
-2
-6
0
0
0
0
0
0
0
0
0
0
0
0
0
0
0
0
0
0
0
0
0
0
0
0
0
0
0
0
0
0
0
0
0
0
-2
0
0
0
0
0
0
0
0
-4
0
0
0
0
0
0
0
0
0
-2
0
0
0
0
0
0
0
0
0
-2
0
-2
0
0
0
0
0
0
0
0
0
-2
0
0
-2
0
0
-2
0
-2
-2
-6
-4
-2
0
0
0
0
0
0
-2
0
0
0
0
0
0
0
0
0
0
0
0
0
0
0
0
0
-2
0
0
-2
0
0
0
0
0
0
0
0
-2
0
-6
-6
0
0
0
0
0
0
0
-2
0
0
0
0
-2
0
0
-2
0
0
0
0
0
0
0
-2
-2
0
0
0
0
0
0
0
-2
0
-2
0
0
-6
0
0
0
0
0
0
0
0
0
0
0
0
0
0
0
0
0
0
0
0
0
0
0
0
0
0
0
-2
0
-2
0
0
0
-4
-4
0
0
0
0
0
0
0
0
0
-2
0
-2
-2
0
0
0
-2
0
0
-2
0
0
0
0
0
0
0
-2
0
-4
-4
0
0
-2
-2
0
0
0
0
0
0
-2
-2
0
-2
0
0
0
-2
0
-2
0
0
0
0
-6
-6
0
-2
0
0
-2
0
0
0
0
-2
-2
0
-2
-2
-2
-2
-6
-6
-6
-6
-6
-6
0
0
0
0
0
0
0
0
0
0
0
0
0
0
0
0
0
0
-2
0
0
-2
-2
0
0
0
0
0
0
0
0
0
-2
0
0
0
0
0
0
0
0
0
0
0
0
0
0
0
0
0
0
0
0
0
0
0
-2
0
-2
-2
0
0
0
0
0
0
0
-2
0
0
-4
-4
0
0
0
0
0
0
0
0
0
0
0
0
0
0
0
0
0
0
0
0
0
0
-2
0
0
0
0
0
0
0
0
0
0
0
0
0
0
0
-2
0
0
-2
0
0
0
0
-4
0
0
0
0
0
-2
0
0
0
0
0
0
0
0
0
0
0
0
0
0
0
0
0
0
0
0
0
0
0
0
0
0
0
0
0
0
0
-2
0
-2
0
-2
0
-2
-2
-6
0
0
0
0
0
0
0
0
0
0
0
0
0
0
0
-2
0
0
0
0
0
0
0
0
0
0
0
0
0
-2
0
0
0
0
0
0
0
-2
-2
-2
0
0
0
0
-4
0
0
0
0
0
0
0
0
0
0
-2
-2
0
0
0
0
0
0
-2
0
0
0
0
0
0
0
0
-2
0
0
0
0
0
0
-2
0
0
0
-2
-2
-2
0
-6
-2
0
0
0
0
0
0
0
0
0
0
0
0
0
0
0
0
0
0
0
0
0
0
0
0
0
0
-2
0
0
-2
0
0
0
0
0
0
0
-2
-2
-6
0
0
0
0
0
0
0
0
0
0
-2
0
0
0
0
-2
0
0
0
-2
0
0
-2
0
0
0
0
0
0
0
-2
-2
0
-2
0
0
0
-4
-4
0
0
0
0
-2
0
0
-2
0
0
0
-2
0
-2
0
0
0
0
0
0
0
-2
0
0
0
-2
0
0
0
-2
-2
0
0
-2
-6
-4
0
0
-2
-2
0
0
0
0
0
0
-2
0
0
0
0
0
-2
0
0
-2
-2
0
0
0
0
-2
0
-2
-2
0
-4
-6
0
0
-2
0
0
0
-2
-2
0
0
0
-2
0
-2
0
-2
0
-2
0
0
-2
-2
-2
0
-4
-6
0
0
0
0
-2
-2
-2
-2
0
-2
0
-2
-2
-2
0
-2
-6
-6
-6
0
0
0
0
0
0
0
-2
0
-2
0
0
0
0
0
0
-2
-2
0
0
0
0
-6
0
0
0
0
0
0
0
0
0
0
0
0
0
0
0
0
0
0
0
0
0
-2
0
0
0
0
0
-2
0
0
-2
0
0
0
0
0
0
0
0
0
0
0
0
0
-2
-4
0
0
0
0
0
0
0
0
0
0
0
0
0
0
0
0
0
0
0
0
-2
0
0
0
0
0
0
0
0
-2
-2
0
0
0
0
-2
0
0
0
0
0
0
0
0
0
-4
0
0
0
0
0
0
0
0
0
0
0
0
0
0
0
0
0
0
0
0
0
0
0
0
-2
-2
0
0
0
0
0
0
0
0
0
-2
0
-2
0
0
0
0
-2
-2
-4
0
0
0
0
-2
0
0
0
0
0
0
0
0
0
0
0
0
0
0
0
0
0
-2
0
0
0
0
0
0
-2
0
-2
0
-2
-2
0
0
0
0
0
0
0
-4
-4
0
0
0
0
0
0
0
0
0
0
0
0
0
0
0
-2
0
0
0
0
0
0
0
0
0
0
0
0
0
-2
0
0
0
0
0
0
0
0
0
-2
0
-4
0
-2
0
0
0
0
-2
0
0
0
-2
0
0
0
0
0
0
0
0
0
-2
0
0
0
0
0
0
-2
-2
-2
0
0
0
-2
0
0
-2
0
-2
-6
0
0
0
0
0
0
0
0
0
0
0
0
0
0
0
0
0
0
0
-2
-2
0
0
0
0
0
0
0
0
0
0
-2
0
0
0
-2
-6
0
0
0
0
0
-2
0
0
0
0
0
0
0
-2
0
0
0
0
0
0
0
-2
0
0
-2
-2
-2
0
0
0
-2
0
0
-4
-2
-2
0
0
0
-2
0
0
0
0
0
0
0
0
0
-2
0
-2
-2
0
0
-2
0
-2
0
-2
0
0
-6
-4
0
0
0
-2
0
0
0
0
-2
0
0
-2
-2
0
0
0
0
0
0
0
-2
0
0
-6
-6
0
0
-2
0
0
-2
0
0
0
-2
0
0
0
-2
-4
-4
-4
-4
0
0
0
-2
0
0
0
0
0
0
0
0
-2
-2
0
0
0
0
0
0
0
0
-2
-4
0
0
0
0
0
0
0
0
0
0
0
0
0
0
0
0
-2
0
0
0
0
0
0
0
0
0
0
0
-2
0
-2
0
0
0
0
0
0
0
0
0
0
0
-2
0
-2
-2
-6
0
0
0
0
0
0
0
0
0
0
0
0
0
0
0
0
0
0
0
0
0
0
0
0
0
-2
0
0
0
0
-2
0
0
-2
0
-2
0
0
-2
0
-2
0
-2
0
0
-6
-4
0
-2
-2
0
0
0
0
0
0
0
0
0
0
0
0
0
0
0
0
0
-2
0
0
0
0
0
0
0
0
0
0
0
0
-2
0
0
0
0
-2
0
-2
0
-2
-2
-6
-4
0
0
0
0
0
0
0
0
0
0
0
0
0
0
-2
0
0
0
0
0
0
0
0
-2
0
0
0
0
0
0
0
0
-2
-2
0
0
-2
-2
0
-2
-2
0
0
-4
-2
0
0
0
0
-2
0
0
0
0
0
0
0
0
0
0
0
0
0
0
0
0
0
0
0
0
0
0
-2
0
0
0
-2
0
0
0
-2
-2
0
0
-2
-4
-4
0
0
-2
0
-2
0
0
0
0
0
0
0
0
0
0
0
0
0
-2
0
0
0
0
-2
0
0
0
0
0
-2
-2
-2
0
0
-2
0
0
0
-2
-4
-6
0
0
0
0
0
0
0
0
0
0
0
0
0
0
0
0
0
0
0
0
-2
0
0
0
0
0
0
-2
0
0
0
0
-2
0
0
0
-2
-4
0
0
0
0
0
0
0
0
0
0
-2
0
0
0
0
0
0
0
0
0
0
0
0
0
-2
0
0
0
0
-2
0
0
-2
-6
-4
0
0
0
-2
0
0
0
0
0
-2
-2
0
0
0
0
0
0
0
0
0
0
0
0
0
0
0
0
-2
0
-6
-4
0
-2
0
0
0
0
0
0
-2
0
0
0
0
-2
0
0
0
0
-2
0
-2
-2
-2
-4
-6
0
-2
0
-2
-2
0
0
0
0
0
0
-2
-2
0
-6
-6
-6
-4
0
0
0
0
0
0
0
0
0
0
0
0
-2
0
0
0
0
0
0
0
0
-2
-4
0
0
0
0
0
0
0
0
0
0
-2
0
0
0
0
0
0
0
0
0
0
0
0
0
0
0
0
0
0
-2
0
0
0
0
0
0
0
0
0
0
-2
0
-2
0
-4
-6
0
0
0
0
0
0
0
0
0
0
0
0
0
0
0
0
0
0
0
0
0
0
0
0
-2
-2
0
0
-2
-2
0
0
0
-2
0
0
0
0
-2
-2
0
-2
0
-2
-4
0
0
0
0
0
0
0
0
0
0
0
0
0
0
0
-2
0
0
0
0
0
0
0
0
0
0
0
0
0
-2
0
0
0
-2
0
0
-2
0
0
-2
0
-2
-2
-4
0
0
0
0
0
0
0
0
0
0
-2
0
0
0
-2
0
0
0
0
0
0
0
0
0
0
0
0
0
0
0
0
0
0
0
-2
0
0
0
0
-2
0
-2
-4
0
0
0
0
0
-2
0
0
0
0
-2
-2
0
0
0
0
0
0
0
0
0
-2
0
0
0
0
0
0
0
0
0
-2
0
0
0
0
0
0
0
-2
-4
0
0
0
-2
0
0
0
-2
0
0
0
0
0
0
-2
0
0
0
0
0
0
0
-2
-2
-2
0
0
0
-2
-2
-2
0
0
0
0
-2
0
-2
-6
0
0
0
0
0
0
0
0
0
0
0
0
0
0
0
0
0
0
0
0
0
0
0
0
-2
0
0
0
0
0
0
0
0
-2
-2
-4
-4
0
0
-2
0
-2
0
0
0
0
-2
0
-2
0
0
0
0
0
0
0
0
0
0
0
-2
-2
0
-2
0
-2
-2
-2
0
-4
-2
0
0
0
0
0
0
0
0
0
0
0
0
-2
-2
-2
-2
0
0
-2
0
0
0
0
0
0
-2
-4
-6
0
-2
0
0
0
0
-2
-2
0
0
-2
0
0
-2
0
0
0
-2
0
0
-2
-4
-4
-4
-2
0
0
0
0
-2
0
-2
-2
-2
0
0
-6
-4
-6
-4
0
0
0
0
0
0
0
0
0
-2
0
0
0
0
0
-2
-2
-2
0
0
-2
0
-2
-6
0
0
0
0
0
0
0
0
0
0
0
0
0
0
0
-2
-2
-2
0
0
0
0
0
0
-2
0
0
0
0
-2
0
0
0
-2
-2
0
0
-2
0
0
-2
0
0
0
0
-6
0
0
0
0
0
0
0
0
0
0
0
0
0
-2
0
0
0
0
0
0
0
0
0
0
0
-2
0
0
0
0
0
0
0
0
-2
0
0
0
0
-2
0
0
0
-2
0
-4
0
0
0
0
-2
0
0
0
0
0
0
0
0
0
0
0
0
0
0
0
0
0
0
-2
0
0
0
0
0
0
0
0
0
0
-2
0
-2
0
-2
0
0
0
0
-2
-4
0
0
0
0
-2
0
0
0
0
0
0
0
0
0
0
0
0
0
0
0
0
0
0
0
0
0
0
0
-2
0
-2
0
0
0
-2
0
0
0
0
0
-2
0
-4
-6
0
0
0
0
0
0
-2
0
-2
0
0
0
0
0
0
0
0
0
0
0
0
0
0
-2
-2
0
0
0
0
0
-2
-2
0
0
-2
0
0
0
-2
0
0
-6
0
0
0
-2
0
0
0
0
0
0
0
0
0
0
0
0
0
0
0
-2
0
0
0
0
-2
0
0
0
0
0
-2
0
-2
0
-2
-2
-2
-2
0
-6
0
0
-2
0
0
0
0
0
0
0
-2
0
0
0
0
0
0
0
0
0
0
0
-2
0
-2
-2
0
0
-2
0
-2
-2
0
0
0
0
-4
0
0
0
0
-2
0
0
0
0
0
0
0
0
0
0
0
0
0
0
-2
0
-2
-2
0
0
0
0
0
0
-2
-2
0
-6
-4
0
0
0
-2
0
0
0
0
-2
-2
0
0
0
-2
0
0
0
0
-2
0
0
-2
0
-2
-2
-2
-2
0
-6
-6
0
0
0
0
0
0
0
0
-2
0
0
-2
-2
0
-2
-2
-2
-2
0
0
0
0
-6
-4
-2
0
0
0
0
-2
0
-2
-2
0
-2
-6
-6
-4
-6
-6
0
0
0
0
0
0
0
0
0
0
0
0
0
-2
-2
0
0
0
-2
-2
-2
-2
0
0
0
0
0
0
0
0
0
0
0
0
0
0
0
0
0
0
0
0
0
0
0
0
0
0
0
-2
0
0
0
-2
0
-2
0
-2
0
0
0
0
-2
0
0
0
-4
0
0
0
0
-2
0
0
0
0
0
0
0
0
0
0
0
0
0
0
0
-2
0
0
0
0
0
0
0
0
0
0
0
-2
0
-2
0
-2
-2
0
0
0
0
0
-4
0
0
0
0
0
0
0
0
0
0
0
0
0
0
0
0
0
0
-2
0
0
0
0
0
0
-2
0
0
0
-2
0
0
0
0
0
0
0
-2
0
-2
-2
0
-6
-6
0
0
0
0
0
0
0
-2
0
0
0
0
0
0
0
0
-2
0
0
0
0
0
-2
0
-2
0
-2
0
0
0
0
0
0
-2
0
0
-2
0
-2
-2
0
-6
0
0
0
0
0
0
0
0
0
-2
-2
0
-2
0
0
0
0
0
0
0
0
0
0
0
0
0
0
-2
0
0
0
0
0
0
0
-2
0
0
-2
-6
-6
0
0
0
0
0
0
0
0
0
0
0
0
-2
0
0
-2
0
-2
0
0
0
0
-2
-2
0
0
0
0
-2
0
0
0
-2
0
-2
-2
0
-4
0
-2
0
0
0
0
0
-2
0
0
0
0
0
0
0
0
0
0
0
0
0
0
0
0
-2
-2
0
0
-2
-2
0
0
0
-2
-4
-6
0
0
0
0
0
0
0
-2
0
0
0
0
0
0
0
0
0
0
0
0
0
0
0
0
0
-2
0
0
-2
0
-2
-4
-2
0
0
-2
0
-2
-2
0
0
0
0
0
0
0
-2
0
-2
0
0
-2
0
-2
-2
0
0
0
-4
-4
0
0
0
0
0
-2
-2
0
0
0
-2
0
0
0
0
0
0
0
0
-2
-4
-4
0
0
0
-2
-2
0
0
0
-2
-6
-6
-6
-6
-6
0
0
0
0
0
0
0
0
0
0
0
0
0
-2
0
0
0
-2
0
0
-2
0
-4
0
0
0
0
0
0
0
0
0
0
-2
-2
0
0
0
-2
0
0
0
0
0
0
0
-2
0
0
0
0
0
0
0
0
0
0
-2
0
0
-2
0
-2
-2
-2
-2
0
-4
-6
0
0
0
0
0
-2
0
0
0
0
0
0
0
0
0
0
0
0
0
0
0
0
0
0
0
0
-2
0
0
0
0
0
0
-2
0
0
0
0
-2
-2
0
0
0
-2
-4
0
0
0
0
0
0
0
0
0
0
0
0
0
0
0
0
0
0
-2
-2
0
0
0
0
0
0
0
0
0
0
0
0
0
0
-2
-2
0
0
0
0
-2
0
-2
-4
0
0
0
0
0
0
0
-2
0
0
0
0
0
-2
0
0
0
0
0
0
0
0
0
0
0
0
0
0
-2
0
0
0
0
0
0
0
0
0
0
-2
-2
0
-4
0
0
0
0
0
0
0
0
0
0
0
0
0
0
0
0
0
0
-2
0
-2
0
0
0
0
0
0
0
0
0
0
0
0
-2
0
0
0
-2
-2
-2
-4
0
0
0
0
0
0
0
0
0
0
0
0
0
0
-2
0
0
0
0
0
0
0
0
-2
0
-2
-2
0
0
0
0
0
0
-2
0
0
-2
0
-4
0
0
0
0
0
0
0
0
0
0
0
0
-2
0
0
0
0
0
0
-2
0
0
0
0
0
0
0
0
-2
0
0
0
0
0
0
-4
0
0
0
0
0
0
0
0
0
0
0
0
-2
0
-2
0
0
0
0
0
0
0
0
0
0
0
0
-2
0
0
-2
-6
-4
0
0
0
0
0
0
0
-2
0
-2
0
0
0
0
0
-2
0
0
-2
0
0
0
-2
-2
0
0
-4
-4
0
0
0
-2
-2
0
0
0
0
-2
0
0
0
0
-2
-2
-2
-2
0
0
-6
-4
-6
0
-2
-2
0
0
0
-2
-4
-6
-6
-6
-6
-6
0
0
0
0
-2
0
0
0
0
-2
0
0
-2
0
0
0
0
0
0
0
-2
-4
0
0
0
0
0
-2
0
0
0
0
0
0
0
0
0
0
0
0
-2
0
0
0
0
0
0
0
0
0
0
0
0
0
0
0
0
-2
-2
-2
0
-2
-2
-2
0
-6
0
0
0
0
0
0
0
0
0
0
0
-2
0
0
0
0
0
0
0
0
0
0
0
0
0
0
0
0
0
0
0
0
0
0
0
0
-2
0
-2
0
0
0
-6
-6
0
0
0
0
0
0
0
0
0
0
0
0
0
0
0
0
0
0
0
0
-2
0
0
0
0
0
0
0
0
-2
0
0
0
0
0
-2
0
-2
0
-2
0
-4
-4
0
0
0
-2
0
-2
0
0
0
0
0
-2
0
0
0
0
0
0
0
-2
0
0
0
0
0
0
-2
-2
0
0
-2
0
-2
0
0
0
-2
0
-2
-2
-4
0
0
0
0
0
0
0
0
0
0
-2
-2
0
0
0
0
0
0
-2
0
0
0
0
-2
0
0
-2
0
0
-2
0
0
-2
-2
0
-2
0
0
-4
-6
0
0
0
0
0
0
0
0
0
0
0
0
0
0
0
-2
0
0
0
0
0
0
0
0
0
0
0
0
0
0
0
0
0
0
0
-2
-6
-2
-2
0
0
0
0
0
0
0
-2
0
0
0
0
0
-2
0
0
0
0
-2
0
-2
0
-2
0
0
0
0
0
-2
0
0
-6
-6
-2
0
0
0
0
0
0
0
0
0
0
0
0
0
0
0
0
0
0
0
0
0
0
0
0
0
0
0
-2
-4
-4
-2
0
-2
0
0
0
0
0
0
0
0
0
-2
0
0
0
-2
0
-2
0
-2
0
-2
-2
-2
-4
-6
-2
0
0
0
0
-2
0
-2
0
0
0
-2
0
0
0
0
0
-2
-4
-4
-6
-2
-2
-4
-4
-4
-6
-6
-6
-6
-6
0
0
0
0
0
0
0
0
0
0
0
-2
0
0
0
0
0
0
0
0
-2
0
-6
0
0
0
0
0
0
0
0
0
0
0
0
0
0
0
0
0
0
0
-2
0
0
0
0
0
0
0
0
0
0
-2
0
-2
0
0
0
0
0
-2
0
0
0
-2
-6
-4
0
0
0
0
0
-2
0
0
0
0
0
0
0
0
0
0
0
0
0
0
0
0
0
0
0
0
-2
0
0
0
0
0
0
0
0
0
-2
0
0
-2
0
0
0
-4
0
0
0
0
0
0
0
0
0
0
0
0
-2
-2
0
0
0
0
0
0
0
0
0
-2
0
0
0
0
0
0
0
0
0
0
0
-2
0
0
0
0
0
0
-4
0
0
0
0
0
0
0
0
0
0
0
0
0
0
0
0
0
0
0
0
0
0
-2
0
0
0
0
0
0
0
0
-2
0
0
0
-2
0
-2
0
-2
-4
-6
0
0
0
-2
0
0
0
0
0
0
0
0
0
0
0
0
0
0
-2
0
0
0
-2
0
0
0
-2
0
0
0
-2
0
0
0
-2
-2
0
0
-2
-6
0
0
0
0
0
0
-2
0
0
0
0
0
0
0
-2
0
-2
0
0
0
0
0
0
0
0
0
0
-2
-2
0
-2
-2
-2
0
0
0
-6
-4
0
0
0
0
-2
0
0
0
0
0
0
0
-2
0
-2
0
0
0
0
0
-2
0
-2
0
0
0
-2
-2
0
0
-2
0
-2
-4
-6
0
0
0
0
-2
0
0
0
0
0
0
0
0
0
-2
0
0
0
0
0
0
0
0
0
0
-2
-2
-2
-2
0
-4
0
0
0
0
0
0
0
-2
-2
0
0
-2
0
0
0
-2
0
0
-2
0
0
0
0
0
-2
-6
-4
0
-2
0
-2
0
0
0
-2
-2
0
-2
0
0
-2
-2
-2
-2
-6
-6
-6
-6
-6
-4
-4
-6
-6
-4
-6
-6
0
0
-2
0
0
0
0
0
0
0
0
0
-2
0
0
-2
0
0
0
0
0
0
0
-2
0
0
0
0
0
0
0
0
0
0
0
0
0
0
-2
0
0
0
0
0
0
0
0
0
0
0
0
0
-2
-2
0
0
0
-2
0
-2
0
0
0
-4
0
0
0
0
0
0
0
0
0
0
0
0
0
0
0
-2
0
0
0
0
0
0
0
0
0
0
0
0
0
0
0
0
0
0
0
0
-2
-2
0
0
0
-4
0
0
0
0
0
-2
0
0
0
0
0
0
0
0
0
0
-2
0
-2
0
0
0
0
0
0
0
0
0
0
0
0
0
0
0
-2
-2
-2
0
0
0
-4
-6
0
0
0
-2
0
0
0
0
-2
-2
0
0
0
0
-2
0
0
0
0
0
0
0
0
0
-2
0
0
0
0
-2
0
-2
0
-2
-2
0
0
-2
0
-4
0
0
0
0
0
0
0
0
0
0
0
0
0
0
0
0
0
-2
0
0
0
-2
-2
0
0
0
0
-2
0
0
-2
0
-2
0
0
0
0
-4
0
-2
0
0
0
0
-2
0
0
0
-2
0
-2
0
0
0
0
0
0
0
-2
0
0
-2
0
0
0
0
0
-2
0
0
-2
-2
-2
-6
0
0
0
0
0
0
0
0
0
0
0
0
0
0
0
0
0
0
0
-2
0
-2
0
0
0
0
0
0
0
-2
-2
-2
-4
0
0
0
-2
-2
0
0
0
0
0
0
0
0
0
0
-2
0
-2
0
0
0
0
0
0
-2
0
-2
0
-4
-6
-2
0
0
-2
0
0
-2
-2
0
-2
-2
-2
-2
0
0
0
-2
0
0
-2
0
-2
0
-4
-4
-2
-2
0
-2
0
0
-2
-2
0
0
-2
-2
-2
0
0
-6
-6
-6
-6
-4
-6
-4
-4
0
0
0
0
0
0
0
0
0
0
0
0
0
0
0
0
-2
0
0
0
-2
-4
0
0
0
0
0
0
0
0
0
0
0
0
0
0
0
0
0
0
0
0
0
-2
0
0
0
0
0
0
0
-2
0
0
0
0
0
-2
0
0
0
-2
-2
-2
-6
0
0
0
-2
0
0
0
0
0
0
0
0
0
-2
0
0
0
0
0
-2
0
0
0
-2
0
0
0
0
0
0
0
0
0
0
0
0
0
0
-2
-2
0
-2
-6
0
0
0
0
0
0
0
0
0
0
-2
0
0
0
0
0
-2
0
-2
0
0
0
0
0
0
0
0
0
-2
0
-2
0
-2
0
-2
0
0
0
-2
-2
-2
-4
0
0
0
0
-2
0
0
0
0
0
0
0
0
-2
0
0
0
0
-2
0
0
0
-2
0
0
0
0
0
-2
0
0
0
0
-2
0
0
0
-2
-2
-4
-6
0
-2
0
0
0
0
0
0
0
0
0
0
0
0
0
0
-2
-2
0
0
-2
0
0
0
0
0
-2
0
-2
0
0
0
-2
-2
0
0
0
-4
-6
0
0
0
0
0
-2
0
0
0
0
-2
0
0
0
0
0
0
0
0
0
0
0
0
0
0
0
0
0
-2
0
0
0
-2
0
-2
-6
-4
0
0
0
0
0
0
0
0
0
0
0
0
-2
0
-2
0
0
0
-2
0
0
0
0
0
0
0
0
-2
0
0
0
-2
-4
-6
0
0
0
-2
0
0
0
0
0
-2
-2
0
0
0
0
0
0
0
-2
-2
0
0
0
0
0
-2
-4
-4
0
0
-2
0
0
-2
0
0
0
-2
0
0
-2
-2
-2
0
-2
0
0
-2
0
0
0
-6
-4
-2
0
0
0
-2
0
0
-2
0
0
0
0
0
0
-4
-4
-4
-6
0
0
0
0
-2
0
0
0
0
0
0
0
0
0
0
0
0
0
0
0
-6
0
0
0
0
0
0
0
0
0
0
-2
0
0
0
0
0
0
0
0
0
0
0
0
0
-2
0
0
0
-2
0
-2
0
-2
0
-2
-2
0
-2
0
-2
-4
-4
0
0
0
0
0
0
0
0
0
0
0
0
0
0
0
0
0
0
-2
0
0
-2
-2
0
0
0
0
0
-2
-2
-2
0
0
0
0
0
-2
0
-2
0
-4
0
0
0
0
0
0
0
0
0
0
-2
0
0
0
-2
0
0
0
0
0
-2
0
0
0
0
0
0
0
-2
-2
-2
0
0
-2
-2
0
-2
0
-2
-6
0
0
0
0
0
0
0
0
0
0
0
0
0
0
0
0
0
0
0
0
0
0
0
0
0
0
0
0
0
0
0
0
0
0
0
-2
-2
0
-4
0
0
0
0
0
0
-2
-2
0
0
-2
-2
0
0
0
0
0
0
0
-2
-2
0
0
-2
0
0
0
0
0
0
0
-2
0
0
0
0
-4
0
0
0
0
0
0
0
0
0
0
0
-2
0
0
0
-2
0
0
-2
0
0
0
0
0
0
0
0
-2
0
-2
0
0
0
-4
-6
-2
-2
0
0
0
-2
0
0
0
0
0
0
-2
0
0
-2
0
-2
0
0
-2
0
-2
-2
0
-2
0
-2
0
0
-6
-6
0
0
0
0
0
0
0
0
0
-2
-2
0
0
0
0
0
0
0
0
-2
0
-2
-2
-2
0
0
-4
-4
0
0
0
-2
0
0
0
-2
0
-2
-2
0
-2
0
0
-2
0
-2
0
0
-6
-6
-4
0
-2
-2
0
-2
0
-2
0
0
-2
0
-4
-4
-4
-4
0
0
0
0
0
0
0
0
-2
0
0
0
0
0
0
-2
0
0
0
0
-2
0
0
0
0
0
-2
0
0
0
0
-2
0
0
0
0
0
-2
0
-2
0
0
0
0
0
0
0
0
0
0
0
0
0
0
0
0
0
-2
0
-2
0
0
-4
0
0
0
0
0
0
0
0
0
0
0
0
0
0
0
0
0
0
0
0
0
0
0
0
0
0
0
0
0
0
0
0
0
0
0
0
-2
0
-2
0
-6
-6
0
0
0
0
0
0
0
-2
0
0
0
-2
0
0
0
0
0
-2
-2
0
0
0
0
0
0
0
-2
0
0
0
-2
0
-2
-2
-2
-2
-2
0
0
-4
-6
0
0
0
0
0
-2
0
0
0
0
0
0
0
0
0
-2
0
-2
0
-2
0
0
0
0
0
0
0
0
-2
-2
0
-2
-2
0
0
0
-2
0
-6
0
-2
0
0
-2
0
0
-2
0
0
0
0
0
0
0
0
0
0
0
0
0
0
0
0
0
0
0
0
0
-2
0
-2
0
-2
0
0
-6
0
0
0
0
0
0
0
0
0
0
0
0
0
-2
0
0
-2
0
0
0
0
0
0
0
0
0
0
0
0
-2
0
-2
0
-6
-4
0
0
0
0
0
0
0
0
0
0
0
0
-2
0
0
0
0
0
0
0
0
0
0
-2
0
0
-2
-2
0
0
-4
-6
-2
0
0
0
0
0
0
0
0
0
0
0
0
0
0
-2
-2
0
0
0
0
-2
0
0
-2
0
-6
-4
0
0
-2
0
0
0
0
0
-2
0
0
0
0
0
0
0
0
0
-2
0
-6
-4
-4
0
0
-2
0
0
0
0
-2
-2
-6
-4
-4
-6
-4
0
0
0
0
0
0
0
0
-2
0
0
0
0
0
0
-2
-2
0
-2
-4
-2
0
0
0
0
0
0
-2
0
0
0
0
-2
0
0
0
0
0
0
-2
0
-2
0
-2
0
0
0
0
0
0
0
0
-2
0
0
-2
-2
0
0
-4
0
-2
0
0
0
0
0
0
0
0
0
0
0
0
0
0
0
0
0
0
0
0
0
0
0
-2
-2
0
0
0
0
0
-2
0
-2
0
-2
-2
-4
-4
0
0
0
0
0
-2
0
0
0
-2
0
0
0
0
0
0
0
0
0
0
0
0
0
0
0
-2
0
0
0
0
0
0
0
0
0
0
-2
-6
-4
0
0
0
0
0
0
0
0
0
0
-2
0
0
0
0
0
0
0
-2
0
0
0
0
0
0
0
0
0
0
0
-2
-2
0
-2
-2
-2
-4
0
0
0
0
0
0
-2
0
0
-2
0
0
0
-2
0
0
-2
0
0
0
0
0
0
0
0
0
-2
0
0
0
0
-2
-2
0
-6
-4
0
0
0
0
-2
0
-2
-2
0
0
0
0
-2
-2
0
-2
0
0
0
0
0
-2
0
-2
0
-2
0
-2
-2
-2
-2
-6
-6
0
0
-2
0
0
0
0
0
0
0
0
0
-2
0
-2
0
0
-2
0
0
0
0
0
0
0
0
-2
0
-6
-6
0
-2
0
0
0
-2
0
0
0
0
-2
0
-2
0
0
0
0
0
-2
0
-2
0
0
0
-6
-6
0
0
0
-2
-2
0
-2
-2
0
0
0
-2
0
0
-2
-2
0
-6
-4
-4
-2
-2
0
0
-6
-6
-6
-4
-6
-6
-4
0
0
0
0
0
0
-2
0
0
0
0
0
0
0
-2
0
0
0
0
-2
-4
0
0
0
0
0
0
0
-2
0
0
0
0
0
0
0
0
0
0
0
0
0
-2
0
0
0
0
0
-2
0
0
0
0
0
0
0
0
0
0
-2
-6
-6
0
0
0
0
0
0
0
0
0
0
0
0
0
0
0
-2
0
0
0
0
0
0
0
0
0
-2
0
0
0
0
0
0
0
-2
0
0
0
0
0
-4
0
0
0
0
0
-2
0
0
0
0
0
0
0
0
0
0
0
0
0
0
0
0
0
0
0
0
0
0
0
-2
0
0
0
0
0
-2
0
0
-6
0
0
-2
0
0
0
0
0
0
0
0
0
0
0
-2
0
0
0
0
0
-2
0
-2
0
-2
0
0
0
0
0
-2
0
-2
-2
0
0
-4
-6
0
0
-2
0
0
0
0
0
0
-2
0
0
0
0
-2
0
0
0
0
0
0
0
0
0
0
0
0
0
0
0
0
0
0
-2
-6
-4
0
0
0
0
0
0
0
-2
0
0
0
0
0
0
0
0
0
0
0
0
0
0
0
0
-2
0
0
0
0
0
0
-4
-6
0
0
0
0
-2
0
0
0
0
0
0
0
0
0
-2
0
0
-2
0
0
-2
-2
0
0
0
0
0
0
-4
-4
-2
0
0
-2
-2
-2
0
-2
0
-2
0
-2
-2
0
-2
0
-2
-2
0
-2
0
-2
0
-4
-4
-6
0
0
-2
0
0
0
-2
0
-2
0
-2
0
0
-2
-2
0
-2
-6
-4
-6
-4
-6
-4
-6
-6
-6
-6
-6
-6
0
0
0
0
0
0
0
0
-2
0
0
0
0
0
0
-2
0
0
0
0
0
0
0
0
0
0
0
-2
0
0
0
0
0
0
0
0
0
-2
0
-2
0
0
0
-2
0
0
-2
0
0
0
0
0
0
0
-2
-2
-6
-6
0
0
0
0
0
0
-2
0
-2
0
-2
0
0
0
0
0
0
0
-2
0
-2
0
0
0
0
0
0
0
0
0
-2
0
0
-2
0
0
-2
-4
0
0
0
0
-2
0
0
0
0
0
0
0
0
0
-2
0
-2
0
0
0
0
0
0
0
-2
0
-2
0
0
0
-2
0
-2
0
-2
-2
-6
0
0
0
0
0
0
0
0
0
0
0
0
0
0
0
0
0
0
-2
0
0
0
0
0
0
-2
0
0
-2
-2
-2
0
0
0
-6
-6
0
0
0
-2
0
0
0
0
0
0
-2
0
0
0
0
0
0
-2
0
-2
0
0
0
0
0
0
-2
-2
-2
-2
0
0
-6
-6
0
0
0
0
-2
0
0
0
0
0
-2
-2
0
0
0
-2
0
0
0
-2
0
-2
0
0
0
0
0
0
0
-4
-6
0
0
0
0
0
0
0
-2
0
-2
0
0
0
0
-2
-2
0
0
-2
-2
0
0
0
0
0
0
-6
-6
-2
0
-2
0
0
0
0
0
0
-2
0
0
0
0
-2
0
-2
0
0
0
-2
-6
-4
0
-2
0
-2
0
-2
0
0
0
0
-2
-2
-2
-4
-4
-6
-4
-4
-4
0
0
0
0
0
0
0
0
0
-2
0
0
0
-2
0
0
0
0
0
-4
0
0
-2
0
0
0
0
0
0
0
0
0
0
0
0
0
0
0
0
0
0
0
0
0
0
0
-2
0
-2
0
0
0
0
0
0
-2
-2
-2
-4
-2
0
0
0
-2
-2
0
0
0
0
0
-2
0
0
0
0
-2
0
0
0
0
0
-2
0
-2
0
0
-2
0
-2
-2
0
0
0
0
-2
-2
-4
0
0
0
0
0
0
0
0
0
0
0
0
0
0
0
0
-2
0
0
0
-2
0
-2
0
0
0
0
0
0
-2
-2
-2
-2
-2
-2
0
-6
0
0
0
0
0
-2
-2
0
-2
0
0
0
0
0
0
0
0
0
-2
0
0
-2
0
0
0
0
0
0
0
-2
0
-2
0
0
-4
-4
0
-2
0
0
0
-2
0
0
0
0
0
0
0
-2
0
0
0
0
0
0
0
0
0
0
0
0
0
0
0
0
0
0
-4
-6
0
0
-2
-2
0
0
0
0
0
0
0
0
-2
0
-2
0
0
-2
0
0
0
0
0
-2
0
0
-2
0
0
-6
-4
0
-2
-2
-2
-2
0
0
-2
0
0
-2
0
0
0
0
0
0
-2
0
0
-2
-2
0
-2
0
-4
-4
-6
0
0
0
-2
0
0
0
0
0
0
-2
-2
0
-2
0
-2
0
0
-2
0
-4
-4
-4
0
0
0
0
0
0
-2
0
-2
0
-2
0
-6
-6
-4
-4
0
0
0
0
0
0
0
0
0
-2
0
0
0
0
-2
0
0
0
0
0
0
0
0
0
-2
0
-2
0
0
0
0
0
0
-2
-2
-2
0
-2
0
0
0
0
-2
0
-2
0
-2
0
0
0
-2
-2
-2
0
-4
0
0
0
0
-2
0
0
0
0
0
-2
0
0
0
0
0
0
0
0
0
0
0
0
-2
0
0
0
0
-2
0
-2
-2
-2
0
0
-4
0
0
0
0
0
0
0
0
0
0
0
0
0
-2
0
0
0
0
0
0
0
-2
0
0
-2
0
0
0
0
-2
0
-2
0
-2
-6
0
0
0
0
0
-2
0
-2
0
-2
0
0
0
-2
-2
0
0
0
-2
-2
-2
0
0
-2
0
-2
-2
0
0
-2
-2
-2
-4
-6
0
0
0
-2
0
0
0
0
0
0
0
0
0
0
-2
0
0
0
-2
0
0
0
-2
0
-2
-2
0
0
-2
0
-6
-6
-2
0
0
0
0
0
-2
0
0
-2
0
-2
0
0
0
0
0
-2
0
0
0
-2
0
0
0
0
0
-4
-4
0
-2
-2
0
0
-2
-2
0
0
-2
0
0
-2
0
0
0
0
0
0
0
0
-2
0
-4
-4
0
0
0
0
-2
-2
0
0
-2
0
0
0
0
0
0
-2
0
-4
-4
-4
-2
-2
0
0
0
-2
0
-6
-6
-6
-4
-4
0
-2
0
0
0
0
0
0
0
0
0
0
0
0
-2
-2
0
0
-4
-2
0
0
0
0
0
0
0
0
0
0
0
0
0
-2
-2
0
0
0
0
0
0
0
0
0
0
0
0
-2
0
0
0
0
0
-2
-2
-6
0
0
-2
0
0
0
0
0
0
0
0
0
0
0
0
0
0
0
-2
0
0
0
0
0
0
0
0
-2
-2
-2
-2
0
0
-2
0
-4
-2
0
0
0
0
0
0
0
0
0
0
0
0
0
0
0
0
-2
-2
0
-2
-2
0
0
-2
-2
0
0
0
-2
0
0
0
-2
-6
0
0
0
0
-2
0
0
0
0
0
0
0
0
0
0
-2
0
0
0
0
0
0
0
0
0
0
0
-2
0
0
0
-2
-6
-6
-2
0
0
0
-2
0
0
-2
0
0
0
-2
0
0
0
0
0
0
0
0
0
0
0
0
0
0
0
-2
0
0
-6
-4
-2
0
0
0
0
-2
0
0
0
0
0
0
0
0
0
0
0
-2
-2
0
-2
-2
-2
-2
0
0
0
-4
-6
0
0
0
0
-2
0
0
-2
0
0
0
0
-2
-2
-2
0
0
0
0
0
0
0
-6
-4
-4
0
-2
0
0
-2
-2
-2
-2
-2
0
0
-2
0
0
-2
-2
-6
-6
-6
-6
-6
-6
-4
-6
-6
-6
-4
-6
-4
-2
0
0
0
0
0
-2
0
0
0
0
0
-2
0
0
-2
0
0
0
0
0
0
0
-2
0
-2
0
-2
0
0
0
0
0
0
-2
0
0
0
0
0
0
0
0
-2
-2
-2
0
-2
-2
-6
-6
0
0
0
0
0
0
0
0
0
0
-2
0
0
0
0
0
0
-2
0
-2
0
0
0
0
0
-2
0
0
-2
0
-2
0
0
-4
0
-2
0
0
-2
0
0
0
0
-2
0
0
0
0
0
0
-2
0
0
0
0
-2
0
-2
0
0
0
0
0
0
0
0
-4
0
0
0
-2
0
0
0
0
0
0
0
0
0
0
0
0
-2
0
0
0
0
0
0
0
0
0
0
-2
0
-2
-6
-6
-2
0
-2
0
-2
0
0
0
0
0
0
0
-2
0
0
-2
0
-2
-2
0
0
0
0
-2
0
0
0
-4
-6
0
-2
-2
0
-2
-2
0
0
0
-2
0
0
0
0
0
-2
0
-2
0
-2
0
-2
0
0
-6
-4
0
-2
0
0
0
-2
0
-2
0
0
0
0
0
0
0
-2
0
0
0
-2
-6
-6
0
0
0
-2
0
0
0
-2
0
-2
0
-2
-2
-4
-6
-4
-6
-6
-6
-6
0
-2
0
0
0
-2
0
0
0
0
0
-2
0
-2
0
-2
-6
0
0
0
0
0
0
0
0
0
0
0
0
0
0
-2
-2
0
-2
0
0
0
0
-2
0
-2
0
0
0
0
-2
-2
-2
-2
-4
-4
0
0
0
0
0
0
0
0
0
0
0
0
0
0
0
0
0
0
0
0
0
0
0
-2
0
0
0
0
-2
-2
0
-2
-2
-4
0
0
0
0
0
0
-2
0
0
0
-2
0
0
0
0
0
0
-2
0
0
0
0
-2
0
-2
0
0
-2
-2
0
-2
-4
-6
0
0
0
0
-2
0
-2
0
0
0
0
0
0
0
-2
0
0
0
-2
0
0
0
0
0
0
0
-2
0
-2
-6
-4
0
0
0
0
0
-2
0
0
0
0
0
-2
0
0
0
0
0
0
0
0
0
0
0
0
0
0
-2
-4
-4
0
0
-2
0
-2
-2
0
0
-2
-2
0
-2
-2
0
-2
0
0
0
-2
-2
-2
0
-2
-4
-6
-6
0
0
-2
0
-2
0
0
0
0
0
0
-2
0
0
-2
0
0
0
-2
-6
-4
0
0
-2
0
-2
-2
-2
0
0
-2
-6
-6
-4
-4
-6
0
0
0
-2
0
0
0
-2
0
0
-2
-2
0
-2
0
-4
0
0
0
0
0
0
0
0
0
0
-2
0
0
0
0
0
0
0
0
0
0
-2
0
0
-2
-2
0
0
0
0
-2
-6
-6
0
0
-2
0
0
0
-2
0
0
0
0
0
-2
-2
-2
0
-2
0
0
0
0
-2
0
0
0
0
0
0
0
-2
-6
-6
0
0
0
0
0
-2
0
0
-2
-2
0
0
0
0
0
-2
0
0
0
0
0
0
0
0
-2
0
0
0
-2
-6
-4
0
0
0
0
0
0
0
0
0
-2
0
-2
-2
0
0
0
-2
0
0
-2
0
-2
0
0
0
0
-2
-6
-4
0
-2
0
0
0
0
0
0
-2
-2
0
0
0
0
-2
-2
0
0
0
-2
0
-2
-2
0
-4
-4
0
0
-2
0
0
0
0
0
0
-2
-2
-2
0
0
0
-2
0
0
0
-2
0
-6
-4
0
0
0
-2
0
-2
0
-2
0
0
-2
0
-2
0
0
-6
-4
-6
0
0
-2
-4
-6
-6
-4
-6
-6
-6
-6
0
0
0
0
-2
0
0
0
0
0
-2
0
0
0
-2
-2
-4
0
0
-2
0
0
0
0
0
0
0
0
0
0
0
0
0
0
0
-2
0
0
-2
0
0
0
-2
0
-2
-2
0
0
-6
0
0
0
0
0
0
0
0
-2
0
0
0
0
0
0
-2
0
0
0
0
0
0
0
0
-2
-2
0
0
-2
-2
-6
-6
0
0
-2
-2
0
0
0
0
0
0
0
0
0
0
0
0
0
0
-2
0
0
0
-2
-2
-2
0
0
0
-4
-6
0
0
0
0
0
0
0
0
0
-2
0
0
0
0
0
0
0
0
0
0
0
0
0
0
-2
0
-6
-6
-2
-2
0
0
0
0
-2
0
-2
-2
0
0
-2
0
0
-2
0
-2
0
0
0
-2
-2
-2
-6
-6
0
-2
0
0
0
-2
-2
0
-2
0
0
0
-2
-2
-2
0
0
0
0
-2
-6
-6
0
0
0
0
0
-2
-2
-2
0
0
0
-2
0
-4
-4
-6
-6
-6
-6
-6
-4
-4
-4
-4
0
0
-2
0
-2
0
0
0
0
0
0
0
-2
-2
-6
0
0
-2
0
0
-2
0
0
0
0
-2
0
-2
0
-2
0
-2
-2
-2
-2
-2
0
-2
0
-2
-2
0
0
-6
-4
0
0
0
0
0
0
-2
-2
0
0
0
0
0
-2
0
0
0
0
0
0
0
0
0
0
-2
0
0
-4
-6
0
0
0
0
0
-2
0
0
0
0
0
-2
0
0
0
0
0
0
0
-2
0
0
-2
-2
0
0
-6
-6
-2
0
-2
-2
0
-2
-2
0
-2
0
-2
0
0
0
0
0
-2
0
0
0
0
0
0
0
-6
-4
0
0
0
0
0
-2
-2
0
0
0
0
-2
-2
0
-2
0
0
0
-2
0
0
-6
-6
0
-2
0
0
0
-2
-2
0
0
-2
0
0
-2
-2
-2
0
-4
-4
-6
-2
0
0
0
0
-2
0
0
-4
-6
-4
-6
-6
-2
0
0
0
-2
-2
0
0
-2
0
0
-2
0
-6
0
-2
-2
0
0
0
0
0
-2
-2
0
0
0
0
0
0
0
0
0
0
-2
-2
0
0
-2
-2
0
-4
-6
0
0
0
-2
0
0
0
0
0
-2
0
-2
0
0
-2
-2
0
0
0
0
0
-2
0
-2
0
0
0
-4
-4
0
0
-2
0
-2
-2
-2
-2
-2
0
0
0
0
0
0
0
0
-2
-2
-2
0
0
-2
0
0
-4
-4
-2
0
0
0
0
0
-2
0
-2
0
0
0
0
0
0
0
0
0
-2
0
-2
0
0
-6
-4
-2
0
0
-2
-2
0
-2
0
0
0
0
-2
0
0
-2
-2
0
-2
-2
-6
-4
-4
0
0
0
0
0
0
-2
0
0
0
-2
0
-2
0
-6
-6
-6
-4
-4
-6
-4
-6
-6
-6
-4
-4
-4
-4
0
0
0
0
-2
-2
-2
-2
0
0
0
0
-6
0
0
0
0
0
0
0
0
0
0
0
0
0
0
0
-2
0
0
-2
-2
0
0
-2
0
0
-4
-4
0
0
0
0
0
-2
0
0
0
-2
0
0
0
0
0
0
0
0
0
0
-2
-2
0
0
-6
-6
-2
-2
0
-2
0
0
0
0
0
-2
0
-2
0
0
0
-2
0
0
-2
-2
0
0
-4
-6
0
0
0
-2
0
0
0
0
-2
-2
-2
-2
0
0
-2
0
-2
-2
-2
-2
-4
-6
0
0
-2
-2
0
0
0
0
0
0
-2
0
0
0
-2
-2
-4
-6
-4
0
0
0
0
-2
-2
0
0
-2
-6
-6
-4
-4
-4
0
0
0
0
-2
0
0
-2
-2
0
-2
-2
-6
-2
0
-2
0
0
0
-2
0
-2
-2
0
-2
-2
0
0
0
0
0
0
0
0
-2
0
0
-6
-4
0
-2
0
0
0
0
-2
0
0
0
-2
-2
0
-2
0
0
0
0
0
-2
0
-2
0
-4
-6
-2
0
0
-2
-2
0
0
0
0
0
-2
-2
-2
0
-2
-2
0
0
0
0
0
-6
-4
0
0
0
0
0
0
0
0
0
0
-2
0
0
-2
0
0
0
-2
-4
-4
-4
0
-2
0
0
0
-2
0
0
-2
-2
-2
0
-2
-4
-6
-6
-6
-4
-6
-4
-4
-4
-4
-6
-6
-6
-4
-6
0
0
0
0
-2
-2
0
0
-2
0
-4
-2
0
0
-2
0
0
0
-2
0
-2
-2
0
-2
0
0
-2
-2
-2
-2
-2
-6
-6
-6
-2
-2
-2
0
-2
0
-2
0
0
0
0
-2
0
0
-2
-2
0
0
0
-4
-4
-6
0
0
0
0
0
0
0
0
0
-2
0
-2
-2
0
-2
0
0
-4
-6
-4
-2
0
0
-2
-2
-2
0
0
0
0
-2
-2
-2
-2
-4
-6
-6
-2
0
0
-2
0
0
0
-2
-6
-6
-6
-4
-6
-4
-4
-2
-2
-2
-2
-2
0
-2
-2
0
-2
-6
0
-2
0
0
0
-2
0
-2
-2
0
0
0
0
-2
0
-2
-2
0
-2
-6
-6
-6
0
0
-2
-2
0
0
0
0
0
-2
0
0
-2
0
0
0
0
-2
-6
-4
-6
0
0
-2
-2
0
0
0
-2
0
-2
-2
-2
0
-2
0
-4
-6
-4
-4
0
-2
0
-2
0
-2
-2
0
0
-2
0
-6
-6
-6
-6
-4
-4
-6
-6
-4
-6
-4
-4
-6
0
-2
0
0
-2
0
0
-4
-6
0
-2
-2
-2
-2
-2
-2
-2
-2
-2
0
0
-2
0
0
-4
-6
-4
0
0
0
0
-2
0
0
-2
-2
0
0
-2
0
-4
-4
-4
-4
-2
0
0
-2
0
-2
0
-2
-2
-2
-6
-6
-6
-6
-4
-4
-6
-4
-4
-6
-4
-4
-6
-6
0
0
-2
0
0
0
-4
-4
-2
-2
-2
-2
0
-2
0
-2
0
0
0
-2
-4
-6
-6
-4
-2
0
-2
0
0
0
-2
-2
0
-6
-4
-6
-4
-6
0
0
-4
-4
-4
-6
-6
-6
-4
-6
-6
-4
-2
0
-4
-4
-4
-2
0
-2
0
-6
-6
-4
-4
-6
-4
-6
-4
-6
-4
-6
-4
-4
-4
-4
-6
-6
-6
-4
-6
-4
_exptl_crystal_recrystallization_method 
'Re-crystallisation from solvent: ethanol, acetonitrile'
####################################################################### 
# 
# This file contains crystal structure data downloaded from the 
# Cambridge Structural Database (CSD) hosted by the Cambridge 
# Crystallographic Data Centre (CCDC).
# 
# Full information about CCDC data access policies and citation 
# guidelines are available at http://www.ccdc.cam.ac.uk/access/V1 
# 
# Audit and citation data items may have been added by the CCDC. 
# Please retain this information to preserve the provenance of 
# this file and to allow appropriate attribution of the data. 
# 
#######################################################################

data_system2_NEUT
_database_code_depnum_ccdc_archive 'CCDC 2068355'
loop_
_audit_author_name
_audit_author_address
'Lucy Saunders'
;Diamond Light Source
United Kingdom
;
_audit_update_record             
;
2021-03-05 deposited with the CCDC.	2021-07-26 downloaded from the CCDC.
;


# start Validation Reply Form
_vrf_TYPE036_system2_NEUT        
;
PROBLEM: _exptl_absorpt_coefficient_mu is not of type numb.
RESPONSE: This is due to use of time-of-flight LAUE diffraction.
;
_vrf_DIFMN02_system2_NEUT        
;
PROBLEM: The minimum difference density is < -0.1*ZMAX*1.00
RESPONSE: Q1 is at 1.3 and appears to be a spurious peak, not within
a sensible atomic location. 
;
_vrf_PLAT088_system2_NEUT        
;
PROBLEM: Poor Data / Parameter Ratio ....................       4.56 Note  
RESPONSE: The diffraction intensity was limited by the needle morpholpogy of
these crystals and weaker than optimal. However, due to available time on the instrument,
this was the best data set available. The aim of this measurement was to improve on the
hydrogen atom positions obtained by X-ray diffraction. 
;
_vrf_PLAT183_system2_NEUT        
;
PROBLEM: Missing _cell_measurement_reflns_used Value ....     Please Do !  
RESPONSE: Not computed in the treatment here of the neutron data.
;
_vrf_PLAT184_system2_NEUT        
;
PROBLEM: Missing _cell_measurement_theta_min Value ......     Please Do !  
RESPONSE: Not computed in the treatment here of the neutron data.
;
_vrf_PLAT185_system2_NEUT        
;
PROBLEM: Missing _cell_measurement_theta_max Value ......     Please Do !  
RESPONSE: Not computed in the treatment here of the neutron data.
;
_vrf_PLAT881_system2_NEUT        
;
PROBLEM: No Datum for _diffrn_reflns_av_R_equivalents ...     Please Do !  
RESPONSE: Not computed in the treatment here of the neutron data.
;
_vrf_PLAT340_system2_NEUT        
;
PROBLEM: Low Bond Precision on  C-C Bonds ...............    0.01371 Ang.  
RESPONSE: The diffraction intensity was limited by the needle morpholpogy of
these crystals and weaker than optimal. However, due to available time on the instrument,
this was the best data set available. The aim of this measurement was to improve on the
hydrogen atom positions obtained by X-ray diffraction. 
 
;
# end Validation Reply Form

_audit_creation_method           SHELXL-2016/6
_shelx_SHELXL_version_number     2016/6
_chemical_name_systematic        'N,N-dimethylurea 2,4-dinitrobenzoate 1:1'
_chemical_name_common            ?
_chemical_melting_point          ?
_chemical_formula_moiety         'C7 H3 N2 O6, C3 H9 N2 O1'
_chemical_formula_sum            'C10 H12 N4 O7'
_chemical_formula_weight         300.23

#----------------------------------------------------------------------------#
#                   UNIT CELL INFORMATION                                    #
#----------------------------------------------------------------------------#

loop_
_atom_type_symbol
_atom_type_description
_atom_type_scat_dispersion_real
_atom_type_scat_dispersion_imag
_atom_type_scat_source
C C 0.0000 0.0000 'International Tables Vol C Tables 4.2.6.8 and 6.1.1.4'
H H 0.0000 0.0000 'International Tables Vol C Tables 4.2.6.8 and 6.1.1.4'
N N 0.0000 0.0000 'International Tables Vol C Tables 4.2.6.8 and 6.1.1.4'
O O 0.0000 0.0000 'International Tables Vol C Tables 4.2.6.8 and 6.1.1.4'

_space_group_crystal_system      orthorhombic
_space_group_IT_number           61
_space_group_name_H-M_alt        'P b c a'
_space_group_name_Hall           '-P 2ac 2ab'

_shelx_space_group_comment       
;
The symmetry employed for this shelxl refinement is uniquely defined
by the following loop, which should always be used as a source of
symmetry information in preference to the above space-group names.
They are only intended as comments.
;

loop_
_space_group_symop_operation_xyz
'x, y, z'
'-x+1/2, -y, z+1/2'
'-x, y+1/2, -z+1/2'
'x+1/2, -y+1/2, -z'
'-x, -y, -z'
'x-1/2, y, -z-1/2'
'x, -y-1/2, z-1/2'
'-x-1/2, y-1/2, z'

_cell_length_a                   19.157(6)
_cell_length_b                   5.791(2)
_cell_length_c                   22.956(7)
_cell_angle_alpha                90
_cell_angle_beta                 90
_cell_angle_gamma                90
_cell_volume                     2546.9(14)
_cell_formula_units_Z            8
_cell_measurement_temperature    100(2)
_cell_measurement_reflns_used    ?
_cell_measurement_theta_min      ?
_cell_measurement_theta_max      ?

#----------------------------------------------------------------------------#
#                   CRYSTAL INFORMATION                                      #
#----------------------------------------------------------------------------#

_exptl_crystal_description       needle
_exptl_crystal_colour            colourless
_exptl_crystal_density_meas      'not measured'
_exptl_crystal_density_method    ?
_exptl_crystal_density_diffrn    1.566
_exptl_crystal_F_000             797
_exptl_crystal_size_max          7.000
_exptl_crystal_size_mid          1.500
_exptl_crystal_size_min          1.500

#----------------------------------------------------------------------------#
#                   ABSORPTION CORRECTION                                    #
#----------------------------------------------------------------------------#

_exptl_absorpt_correction_T_max  0.2330
_exptl_absorpt_correction_T_min  0.1238
_exptl_absorpt_correction_type   Numerical
_exptl_absorpt_process_details   'Gauss integration'
_exptl_absorpt_special_details   ?
_exptl_transmission_factor_max   ?
_exptl_transmission_factor_min   ?
_exptl_absorpt_coefficient_mu    '0.3505 + 0.0020 * lambda'

#----------------------------------------------------------------------------#
#                   DATA COLLECTION                                          #
#----------------------------------------------------------------------------#

_diffrn_ambient_temperature      100(2)
_diffrn_measurement_device_type  SXD
_diffrn_measurement_method       'time-of-flight LAUE diffraction'
_diffrn_radiation_type           neutron
_diffrn_radiation_wavelength     0.25
##### Wavelength range = 0.25 \^a\/E? 8.8 
_diffrn_source                   'ISIS spallation source'
_diffrn_detector_area_resol_mean ?
_diffrn_reflns_number            4992
_diffrn_reflns_av_unetI/netI     0.1417
_diffrn_reflns_av_R_equivalents  ?
_diffrn_reflns_limit_h_min       -33
_diffrn_reflns_limit_h_max       30
_diffrn_reflns_limit_k_min       -8
_diffrn_reflns_limit_k_max       4
_diffrn_reflns_limit_l_min       -38
_diffrn_reflns_limit_l_max       40
_diffrn_reflns_theta_min         10.367
_diffrn_reflns_theta_max         86.131
_diffrn_reflns_theta_full        25.481
_diffrn_measured_fraction_theta_max 0.136
_diffrn_measured_fraction_theta_full 0.466
_diffrn_reflns_Laue_measured_fraction_max 0.136
_diffrn_reflns_Laue_measured_fraction_full 0.466
_diffrn_reflns_point_group_measured_fraction_max 0.136
_diffrn_reflns_point_group_measured_fraction_full 0.466
_reflns_number_total             4992
_reflns_number_gt                4558
_reflns_threshold_expression     'I > 2\s(I)'
_reflns_Friedel_coverage         0.000
_reflns_Friedel_fraction_max     .
_reflns_Friedel_fraction_full    .

_reflns_special_details          
;

 _reflns_Friedel_fraction is defined as the number of unique
 Friedel pairs measured divided by the number that would be
 possible theoretically, ignoring centric projections and
 systematic absences.

For peak integration a local UB matrix refined for each frame, using approximately 
40 reflections from each of the 11 detectors. Hence _cell_measurement_reflns_used 
440 For final cell dimensions a weighted average of all local cells was calculated 
Because of the nature of the experiment, it is not possible to give values of theta_min 
and theta_max for the cell determination. The same applies for the wavelength used for 
the experiment. The range of wavelengths used was 0.48-7.0 Angstroms, BUT the bulk of
 the diffraction information is obtained from wavelengths in the range 0.7-2.5 Angstroms. 
 The data collection procedures on the SXD instrument used for the single crystal neutron 
 data collection are most recently summarised in the Appendix to the following paper 
 Wilson, C.C. (1997). J. Mol. Struct. 405, 207-217 .
;

#----------------------------------------------------------------------------#
#                   COMPUTER PROGRAMS USED                                   #
#----------------------------------------------------------------------------#  
_computing_cell_refinement       'SXD2001 (Gutmann, 2005)'
_computing_data_collection       'SXD2001 (Gutmann, 2005)'
_computing_data_reduction        'SXD2001 (Gutmann, 2005)'
_computing_structure_solution    'SHELXS-2016/6 (Sheldrick, 2016)'
_computing_structure_refinement  'SHELXL-2016/6 (Sheldrick, 2016)'
_computing_molecular_graphics    ?
_computing_publication_material  ?


#----------------------------------------------------------------------------#
#                   STRUCTURE SOLUTION
#----------------------------------------------------------------------------#

_atom_sites_solution_primary     direct
_atom_sites_solution_secondary   ?
_atom_sites_solution_hydrogens   difmap

#----------------------------------------------------------------------------#
#                   REFINEMENT INFORMATION                                   #
#----------------------------------------------------------------------------#

_refine_special_details          
; 
The variable wavelength nature of the data collection procedure means that sensible values 
of _diffrn_reflns_theta_min & _diffrn_reflns_theta_max cannot be given instead the following limits are given 
_diffrn_reflns_sin(theta)/lambda_min 0.05 _diffrn_reflns_sin(theta)/lambda_max 1.31 _refine_diff_density_max/min 
is given in Fermi per per angstrom cubed not electons per angstrom cubed. Another way to consider the 
_refine_diff_density_ is as a percentage of the diffracted intensity of a given atom: 
_refine_diff_density_max = 5% of Carbon _refine_diff_density_min = -4% of Carbon Refinement of F^2^ against ALL reflections. 
The weighted R-factor wR and goodness of fit S are based on F^2^, conventional R-factors R are based on F, with F set 
to zero for negative F^2^. The threshold expression of F^2^ > 2sigma(F^2^) is used only for calculating R-factors(gt) etc. 
and is not relevant to the choice of reflections for refinement. R-factors based on F^2^ are statistically about twice as 
large as those based on F, and R- factors based on ALL data will be even larger. 
;

_refine_ls_structure_factor_coef Fsqd
_refine_ls_matrix_type           full
_refine_ls_weighting_scheme      calc
_refine_ls_weighting_details     
'w=1/[\s^2^(Fo^2^)+(0.1569P)^2^] where P=(Fo^2^+2Fc^2^)/3'

_refine_ls_hydrogen_treatment    refall
_refine_ls_extinction_method     'SHELXL-2016/6 (Sheldrick 2016)'
_refine_ls_extinction_coef       0.00049(5)
_refine_ls_extinction_expression Fc^*^=kFc[1+0.001xFc^2^\l^3^/sin(2\q)]^-1/4^
_refine_ls_number_reflns         4992
_refine_ls_number_parameters     304
_refine_ls_number_restraints     0
_refine_ls_R_factor_all          0.0957
_refine_ls_R_factor_gt           0.0886
_refine_ls_wR_factor_ref         0.2274
_refine_ls_wR_factor_gt          0.2142
_refine_ls_goodness_of_fit_ref   1.048
_refine_ls_restrained_S_all      1.048
_refine_ls_shift/su_max          0.000
_refine_ls_shift/su_mean         0.000

_refine_diff_density_max         1.462
_refine_diff_density_min         -1.300
_refine_diff_density_rms         0.299
#----------------------------------------------------------------------------#
#                   ATOMIC TYPES, COORDINATES AND THERMAL PARAMETERS         #
#----------------------------------------------------------------------------#

loop_
_atom_site_label
_atom_site_type_symbol
_atom_site_fract_x
_atom_site_fract_y
_atom_site_fract_z
_atom_site_U_iso_or_equiv
_atom_site_adp_type
_atom_site_occupancy
_atom_site_site_symmetry_order
_atom_site_calc_flag
_atom_site_refinement_flags_posn
_atom_site_refinement_flags_adp
_atom_site_refinement_flags_occupancy
_atom_site_disorder_assembly
_atom_site_disorder_group
H3 H 0.3066(10) -0.027(6) 0.1054(8) 0.051(9) Uani 1 1 d . . . . .
H6 H 0.4075(9) 0.209(4) 0.2961(7) 0.032(6) Uani 1 1 d . . . . .
H4 H 0.2842(10) -0.267(5) 0.1943(8) 0.036(6) Uani 1 1 d . . . . .
H1B H 0.4815(8) 0.733(6) -0.0434(8) 0.049(8) Uani 1 1 d . . . . .
H1A H 0.4335(9) 0.555(5) 0.0068(9) 0.029(5) Uani 1 1 d . . . . .
H10C H 0.4438(12) 0.973(6) -0.1304(10) 0.057(9) Uani 1 1 d . . . . .
H10B H 0.4353(13) 1.255(7) -0.1073(12) 0.064(9) Uani 1 1 d . . . . .
H9B H 0.3318(15) 1.332(7) -0.0569(16) 0.073(11) Uani 1 1 d . . . . .
H10A H 0.4886(11) 1.064(6) -0.0681(10) 0.060(9) Uani 1 1 d . . . . .
H9C H 0.2957(12) 1.139(8) -0.1031(12) 0.095(15) Uani 1 1 d . . . . .
H9A H 0.2810(12) 1.119(5) -0.0299(12) 0.070(10) Uani 1 1 d . . . . .
H1 H 0.3334(9) 0.652(4) 0.0449(8) 0.030(6) Uani 1 1 d . . . . .
C2 C 0.3698(4) 0.2192(19) 0.1503(3) 0.011(2) Uani 1 1 d . . . . .
O3 O 0.4204(5) 0.306(3) 0.0581(4) 0.024(4) Uani 1 1 d . . . . .
O2 O 0.3330(5) 0.520(3) 0.0910(5) 0.023(3) Uani 1 1 d . . . . .
N3 N 0.4418(3) 0.4880(15) 0.2100(3) 0.0189(18) Uani 1 1 d . . . . .
C7 C 0.3974(4) 0.281(2) 0.2046(4) 0.016(2) Uani 1 1 d . . . . .
N4 N 0.3306(3) -0.1769(15) 0.3025(3) 0.0196(19) Uani 1 1 d . . . . .
C1 C 0.3773(4) 0.361(2) 0.0952(4) 0.017(3) Uani 1 1 d . . . . .
C5 C 0.3448(4) -0.041(2) 0.2496(4) 0.017(3) Uani 1 1 d . . . . .
O4 O 0.4528(5) 0.562(3) 0.2591(5) 0.026(4) Uani 1 1 d . . . . .
C6 C 0.3846(4) 0.158(2) 0.2555(4) 0.020(3) Uani 1 1 d . . . . .
C3 C 0.3290(4) 0.017(2) 0.1475(4) 0.017(3) Uani 1 1 d . . . . .
C4 C 0.3167(4) -0.111(2) 0.1968(4) 0.021(3) Uani 1 1 d . . . . .
O6 O 0.3545(6) -0.108(3) 0.3485(4) 0.027(3) Uani 1 1 d . . . . .
O7 O 0.2966(5) -0.353(3) 0.2980(5) 0.027(3) Uani 1 1 d . . . . .
O5 O 0.4654(6) 0.569(3) 0.1655(5) 0.030(4) Uani 1 1 d . . . . .
O1 O 0.3267(5) 0.788(3) 0.0084(4) 0.020(3) Uani 1 1 d . . . . .
N2 N 0.3806(3) 1.0168(15) -0.0559(3) 0.021(2) Uani 1 1 d . . . . .
C8 C 0.3812(4) 0.833(2) -0.0222(4) 0.020(3) Uani 1 1 d . . . . .
N1 N 0.4371(3) 0.6949(17) -0.0192(3) 0.0196(19) Uani 1 1 d . . . . .
C10 C 0.4403(5) 1.079(3) -0.0920(5) 0.020(3) Uani 1 1 d . . . . .
C9 C 0.3189(5) 1.163(3) -0.0616(5) 0.023(3) Uani 1 1 d . . . . .

loop_
_atom_site_aniso_label
_atom_site_aniso_U_11
_atom_site_aniso_U_22
_atom_site_aniso_U_33
_atom_site_aniso_U_23
_atom_site_aniso_U_13
_atom_site_aniso_U_12
H3 0.039(11) 0.09(3) 0.022(11) -0.010(13) -0.002(8) -0.017(13)
H6 0.029(9) 0.049(19) 0.018(9) -0.007(11) -0.005(7) -0.002(10)
H4 0.038(11) 0.034(19) 0.038(11) 0.006(12) 0.002(9) -0.013(11)
H1B 0.016(9) 0.10(3) 0.030(11) 0.008(13) 0.012(7) 0.007(11)
H1A 0.035(11) 0.019(18) 0.033(11) 0.008(11) 0.007(8) 0.004(9)
H10C 0.065(15) 0.07(3) 0.040(14) -0.005(16) 0.015(12) -0.015(15)
H10B 0.060(15) 0.06(3) 0.072(18) 0.03(2) 0.028(12) -0.004(16)
H9B 0.045(16) 0.04(3) 0.13(3) 0.00(2) -0.009(14) 0.009(16)
H10A 0.034(12) 0.10(3) 0.049(14) 0.031(15) -0.005(10) -0.004(14)
H9C 0.056(16) 0.17(5) 0.059(18) -0.02(2) -0.028(13) 0.04(2)
H9A 0.050(14) 0.07(3) 0.090(19) 0.052(18) 0.044(13) 0.037(15)
H1 0.030(10) 0.036(19) 0.023(9) 0.002(11) 0.003(7) 0.011(10)
C2 0.014(4) 0.007(7) 0.013(4) 0.006(4) -0.001(3) 0.000(4)
O3 0.014(5) 0.044(12) 0.015(4) 0.005(6) 0.004(4) 0.005(6)
O2 0.018(5) 0.034(11) 0.016(5) 0.001(6) 0.006(4) 0.012(6)
N3 0.015(3) 0.024(6) 0.018(3) 0.001(3) -0.004(2) -0.004(3)
C7 0.016(4) 0.019(8) 0.013(4) 0.002(5) -0.001(3) -0.004(4)
N4 0.017(3) 0.023(6) 0.018(3) 0.004(4) 0.003(2) -0.001(3)
C1 0.013(4) 0.026(9) 0.011(4) 0.006(5) 0.001(3) 0.000(5)
C5 0.013(4) 0.023(9) 0.015(4) 0.001(5) 0.001(3) 0.003(4)
O4 0.019(5) 0.036(11) 0.022(6) 0.002(6) -0.003(4) -0.005(5)
C6 0.017(4) 0.030(9) 0.013(4) -0.005(5) -0.002(3) -0.003(5)
C3 0.020(4) 0.020(9) 0.011(4) 0.007(5) -0.003(3) -0.002(4)
C4 0.016(4) 0.028(10) 0.019(5) -0.001(5) -0.001(4) 0.000(5)
O6 0.043(7) 0.022(10) 0.015(5) 0.003(6) 0.000(5) 0.003(6)
O7 0.027(6) 0.030(11) 0.024(6) 0.008(7) 0.001(4) -0.011(6)
O5 0.032(6) 0.037(12) 0.022(6) 0.002(6) 0.002(5) -0.018(6)
O1 0.013(5) 0.030(10) 0.016(5) 0.003(6) 0.003(4) 0.004(5)
N2 0.016(3) 0.032(7) 0.015(3) 0.000(4) 0.002(2) 0.002(3)
C8 0.013(4) 0.036(9) 0.010(4) 0.004(5) 0.003(3) 0.000(4)
N1 0.016(3) 0.021(6) 0.022(4) 0.007(4) 0.003(3) 0.004(3)
C10 0.022(5) 0.020(10) 0.019(5) 0.005(6) -0.001(4) -0.001(5)
C9 0.021(5) 0.027(11) 0.020(5) 0.005(6) 0.003(4) 0.006(6)

#----------------------------------------------------------------------------#
#                   MOLECULAR GEOMETRY                                       #
#----------------------------------------------------------------------------#

_geom_special_details            
;
 All esds (except the esd in the dihedral angle between two l.s. planes)
 are estimated using the full covariance matrix.  The cell esds are taken
 into account individually in the estimation of esds in distances, angles
 and torsion angles; correlations between esds in cell parameters are only
 used when they are defined by crystal symmetry.  An approximate (isotropic)
 treatment of cell esds is used for estimating esds involving l.s. planes.
;

loop_
_geom_bond_atom_site_label_1
_geom_bond_atom_site_label_2
_geom_bond_distance
_geom_bond_site_symmetry_2
_geom_bond_publ_flag
C2 C7 1.401(12) . ?
C2 C3 1.408(14) . ?
C2 C1 1.516(12) . ?
O3 C1 1.229(13) . ?
O2 C1 1.257(16) . ?
N3 O5 1.212(13) . ?
N3 O4 1.225(13) . ?
N3 C7 1.477(13) . ?
C7 C6 1.388(14) . ?
N4 O7 1.216(15) . ?
N4 O6 1.217(13) . ?
N4 C5 1.472(12) . ?
C5 C4 1.387(14) . ?
C5 C6 1.390(15) . ?
C3 C4 1.376(14) . ?
O1 C8 1.287(13) . ?
N2 C8 1.316(13) . ?
N2 C10 1.458(12) . ?
N2 C9 1.460(13) . ?
C8 N1 1.336(12) . ?

loop_
_geom_angle_atom_site_label_1
_geom_angle_atom_site_label_2
_geom_angle_atom_site_label_3
_geom_angle
_geom_angle_site_symmetry_1
_geom_angle_site_symmetry_3
_geom_angle_publ_flag
C7 C2 C3 117.5(9) . . ?
C7 C2 C1 124.7(10) . . ?
C3 C2 C1 117.7(8) . . ?
O5 N3 O4 125.2(11) . . ?
O5 N3 C7 117.3(9) . . ?
O4 N3 C7 117.5(9) . . ?
C6 C7 C2 123.6(10) . . ?
C6 C7 N3 116.5(8) . . ?
C2 C7 N3 119.9(8) . . ?
O7 N4 O6 123.4(11) . . ?
O7 N4 C5 118.5(9) . . ?
O6 N4 C5 118.1(10) . . ?
O3 C1 O2 126.2(11) . . ?
O3 C1 C2 120.1(11) . . ?
O2 C1 C2 113.5(9) . . ?
C4 C5 C6 122.7(10) . . ?
C4 C5 N4 119.5(10) . . ?
C6 C5 N4 117.7(8) . . ?
C7 C6 C5 116.0(8) . . ?
C4 C3 C2 120.4(9) . . ?
C3 C4 C5 119.7(11) . . ?
C8 N2 C10 121.8(8) . . ?
C8 N2 C9 122.0(7) . . ?
C10 N2 C9 116.2(9) . . ?
O1 C8 N2 118.5(10) . . ?
O1 C8 N1 120.0(11) . . ?
N2 C8 N1 121.4(8) . . ?

loop_
_geom_hbond_atom_site_label_D
_geom_hbond_atom_site_label_H
_geom_hbond_atom_site_label_A
_geom_hbond_distance_DH
_geom_hbond_distance_HA
_geom_hbond_distance_DA
_geom_hbond_angle_DHA
_geom_hbond_site_symmetry_A
O1 H1 O3 1.16(3) 2.62(3) 3.506(19) 132.4(12) .
O1 H1 O3 1.16(3) 2.62(3) 3.506(19) 132.4(12) .


_shelx_res_file                  
;
TITL NN24DNBA_100K_JANASX
    shelx.res
    created by SHELXL-2016/6 at 09:54:47 on 03-Dec-2019
CELL  0.71703  19.1574   5.7912  22.9564   90.000   90.000   90.000
ZERR     8.00   0.0060   0.0020   0.0067    0.000    0.000    0.000
LATT   1
SYMM  1/2 - X, - Y, 1/2 + Z
SYMM  - X, 1/2 + Y, 1/2 - Z
SYMM  1/2 + X, 1/2 - Y, - Z
SFAC  C        0.00000  0.00000  0.00000  0.00000   0.00000   0.00000 =
         0.00000   0.00000   6.64600   0.000   0.000     0.002   0.770  12.011
SFAC  H        0.00000  0.00000  0.00000  0.00000   0.00000   0.00000 =
         0.00000   0.00000  -3.73900   0.000   0.000    34.237   0.320   1.008
SFAC  N        0.00000  0.00000  0.00000  0.00000   0.00000   0.00000 =
         0.00000   0.00000   9.36000   0.000   0.000     1.251   0.700  14.007
SFAC  O        0.00000  0.00000  0.00000  0.00000   0.00000   0.00000 =
         0.00000   0.00000   5.80300   0.000   0.000     0.001   0.660  15.999
UNIT  80 96 32 56
MERG   0
OMIT     1   0  26
HTAB  N4 O3
EQIV $1 -x+1, -y+2, -z+1
HTAB C10 O4_$1
EQIV $2 -x+1, -y+1, -z+1
HTAB N4 O2_$2
EQIV $3 x, -y+3/2, z+1/2
HTAB C10 O5_$3
EQIV $4 -x+3/2, y+1/2, z
HTAB C9 O1_$4
HTAB O3 O1
HTAB O3 N4
HTAB O1 O3
HTAB  O1 O3
FMAP  -2
PLAN   20
SIZE     1.000   1.000   3.000
ACTA
L.S.  10
TEMP   100.00
WGHT    0.156900
EXTI    0.000493
BASF   0.68558   0.58808   0.76583   0.98358   0.95311
FVAR       0.06008
MOLE    1
H3    2    0.306558   -0.027082    0.105428    11.00000    0.03946    0.09045 =
         0.02204   -0.01003   -0.00192   -0.01655
H6    2    0.407514    0.209091    0.296108    11.00000    0.02903    0.04949 =
         0.01837   -0.00740   -0.00520   -0.00150
H4    2    0.284223   -0.267386    0.194324    11.00000    0.03771    0.03378 =
         0.03797    0.00630    0.00231   -0.01337
H1B   2    0.481479    0.733316   -0.043390    11.00000    0.01603    0.09992 =
         0.03026    0.00832    0.01181    0.00704
H1A   2    0.433524    0.554702    0.006847    11.00000    0.03509    0.01866 =
         0.03279    0.00754    0.00684    0.00377
H10C  2    0.443753    0.973381   -0.130411    11.00000    0.06482    0.06599 =
         0.04001   -0.00473    0.01465   -0.01496
H10B  2    0.435315    1.254810   -0.107285    11.00000    0.05958    0.06072 =
         0.07152    0.02940    0.02848   -0.00373
H9B   2    0.331842    1.331855   -0.056905    11.00000    0.04516    0.04108 =
         0.13317   -0.00303   -0.00923    0.00905
H10A  2    0.488644    1.064023   -0.068095    11.00000    0.03369    0.09892 =
         0.04876    0.03138   -0.00452   -0.00412
H9C   2    0.295702    1.139070   -0.103111    11.00000    0.05583    0.17019 =
         0.05889   -0.02165   -0.02848    0.04073
H9A   2    0.280966    1.119248   -0.029933    11.00000    0.04997    0.07007 =
         0.08969    0.05157    0.04381    0.03658
H1    2    0.333439    0.651565    0.044869    11.00000    0.02977    0.03616 =
         0.02335    0.00249    0.00331    0.01099
MOLE    1
C2    1    0.369828    0.219213    0.150277    11.00000    0.01401    0.00699 =
         0.01326    0.00572   -0.00135   -0.00011
O3    4    0.420421    0.306481    0.058063    11.00000    0.01375    0.04434 =
         0.01478    0.00523    0.00359    0.00492
O2    4    0.332992    0.520453    0.090965    11.00000    0.01847    0.03397 =
         0.01580    0.00076    0.00551    0.01174
N3    3    0.441808    0.488024    0.210036    11.00000    0.01470    0.02428 =
         0.01757    0.00103   -0.00361   -0.00417
C7    1    0.397352    0.280660    0.204636    11.00000    0.01611    0.01872 =
         0.01296    0.00187   -0.00092   -0.00402
N4    3    0.330557   -0.176882    0.302517    11.00000    0.01714    0.02338 =
         0.01835    0.00403    0.00268   -0.00060
C1    1    0.377302    0.361346    0.095197    11.00000    0.01262    0.02634 =
         0.01055    0.00584    0.00132    0.00018
C5    1    0.344836   -0.041243    0.249590    11.00000    0.01277    0.02314 =
         0.01499    0.00140    0.00115    0.00289
O4    4    0.452834    0.562455    0.259148    11.00000    0.01896    0.03577 =
         0.02246    0.00190   -0.00345   -0.00460
C6    1    0.384618    0.158136    0.255504    11.00000    0.01703    0.02951 =
         0.01255   -0.00529   -0.00154   -0.00335
C3    1    0.328991    0.017324    0.147451    11.00000    0.02016    0.02040 =
         0.01079    0.00692   -0.00284   -0.00204
C4    1    0.316652   -0.111053    0.196809    11.00000    0.01611    0.02782 =
         0.01900   -0.00111   -0.00090    0.00036
O6    4    0.354492   -0.108415    0.348484    11.00000    0.04347    0.02191 =
         0.01543    0.00277   -0.00036    0.00268
O7    4    0.296598   -0.353283    0.297959    11.00000    0.02661    0.03038 =
         0.02434    0.00795    0.00099   -0.01140
O5    4    0.465387    0.568819    0.165505    11.00000    0.03194    0.03731 =
         0.02220    0.00189    0.00202   -0.01841
MOLE    2
O1    4    0.326703    0.787832    0.008441    11.00000    0.01303    0.03029 =
         0.01624    0.00256    0.00262    0.00407
N2    3    0.380625    1.016842   -0.055872    11.00000    0.01608    0.03179 =
         0.01523    0.00036    0.00166    0.00247
C8    1    0.381229    0.832741   -0.022250    11.00000    0.01341    0.03580 =
         0.00986    0.00434    0.00256    0.00011
N1    3    0.437055    0.694899   -0.019227    11.00000    0.01613    0.02098 =
         0.02172    0.00680    0.00325    0.00450
C10   1    0.440314    1.078988   -0.091997    11.00000    0.02193    0.02017 =
         0.01866    0.00472   -0.00075   -0.00121
C9    1    0.318906    1.162952   -0.061584    11.00000    0.02083    0.02744 =
         0.01993    0.00522    0.00274    0.00558
HKLF    2


REM  NN24DNBA_100K_JANASX
REM R1 =  0.0886 for    4558 Fo > 4sig(Fo)  and  0.0957 for all    4992 data
REM    304 parameters refined using      0 restraints

END

WGHT      0.1568      0.0000

REM Highest difference peak  1.462,  deepest hole -1.300,  1-sigma level  0.299
Q1    1   0.3900  0.6413 -0.0203  11.00000  0.05    1.40
Q2    1   0.5498  0.9829 -0.0930  11.00000  0.05   -1.30
Q3    1   0.4001  0.3523  0.1810  11.00000  0.05   -1.21
Q4    1   0.4452  0.7643  0.2574  11.00000  0.05    1.18
Q5    1   0.4324  0.6725  0.2104  11.00000  0.05    1.17
Q6    1   0.3282  0.0384  0.3370  11.00000  0.05    1.17
Q7    1   0.4507  1.5225 -0.1155  11.00000  0.05   -1.15
Q8    1   0.3969  1.4992 -0.0699  11.00000  0.05   -1.14
Q9    1   0.3369  0.1839  0.3379  11.00000  0.05   -1.13
Q10   1   0.3975  0.0053  0.1615  11.00000  0.05    1.09
Q11   1   0.3995  1.3098 -0.0886  11.00000  0.05    1.07
Q12   1   0.3499  0.3713  0.3232  11.00000  0.05   -1.07
Q13   1   0.2486 -0.0040  0.2387  11.00000  0.05   -1.07
Q14   1   0.3667  0.9971 -0.1124  11.00000  0.05   -1.06
Q15   1   0.3676 -0.2908  0.1769  11.00000  0.05   -1.05
Q16   1   0.3225 -0.2424  0.3281  11.00000  0.05   -1.04
Q17   1   0.4402  0.7224 -0.0864  11.00000  0.05    1.03
Q18   1   0.3482  0.4603  0.2197  11.00000  0.05   -1.03
Q19   1   0.3878 -0.2621  0.1687  11.00000  0.05   -1.03
Q20   1   0.2890 -0.2206  0.3390  11.00000  0.05   -1.02
;
_shelx_res_checksum              10146

_exptl_crystal_recrystallization_method 
'Re-crystallisation from solvent: ethanol, acetonitrile'
####################################################################### 
# 
# This file contains crystal structure data downloaded from the 
# Cambridge Structural Database (CSD) hosted by the Cambridge 
# Crystallographic Data Centre (CCDC).
# 
# Full information about CCDC data access policies and citation 
# guidelines are available at http://www.ccdc.cam.ac.uk/access/V1 
# 
# Audit and citation data items may have been added by the CCDC. 
# Please retain this information to preserve the provenance of 
# this file and to allow appropriate attribution of the data. 
# 
#######################################################################

data_system1_HAR
_database_code_depnum_ccdc_archive 'CCDC 2068358'
loop_
_audit_author_name
_audit_author_address
'Lucy Saunders'
;Diamond Light Source
United Kingdom
;
_audit_update_record             
;
2021-03-05 deposited with the CCDC.	2021-07-26 downloaded from the CCDC.
;

# start Validation Reply Form
_vrf_PLAT051_system1_HAR         
;
PROBLEM: Mu(calc) and Mu(CIF) Ratio Differs from 1.0 by .      52.20 %     
RESPONSE: Mu(CIF) value was obtained using the CALC Mu function in Wingx and then supplied to SORTAV for
scaling. 
;
_vrf_PLAT355_system1_HAR         
;
PROBLEM: Long   O-H (X0.82,N0.98A)  O1       - H1       .       1.18 Ang.  
RESPONSE: Due to H1 being involved in the formation of a short strong hydrogen bond. 
;
_vrf_PLAT926_system1_HAR         
;
PROBLEM: Reported and Calculated   R1 Differ by .........    -0.0131 Check 
RESPONSE: Due to application of non-standard Hirshfeld Atom Refinement.
;
_vrf_PLAT927_system1_HAR         
;
PROBLEM: Reported and Calculated  wR2 Differ by .........    -0.0454 Check 
RESPONSE: Due to application of non-standard Hirshfeld Atom Refinement.
;
_vrf_PLAT928_system1_HAR         
;
PROBLEM: Reported and Calculated    S value   Differ by .     -0.586 Check 
RESPONSE: Due to application of non-standard Hirshfeld Atom Refinement.
;

_vrf_PLAT992_system1_HAR         
;
PROBLEM: Repd & Actual _reflns_number_gt Values Differ by        150 Check 
RESPONSE: Related to _reflns_threshold_expression       I>=2u(I) used.
;
_vrf_PLAT998_system1_HAR         
;
PROBLEM: SHELXL LIST 3 Fo/Fc Unsuitable for FCF-Validation         ! Error 
RESPONSE: Due to application of non-standard Hirshfeld Atom Refinement.
;
_vrf_PLAT934_system1_HAR         
;
PROBLEM: Number of (Iobs-Icalc)/Sigma(W) > 10 Outliers ..          2 Check 
RESPONSE: Despite this, refinement still converged.
;
# end Validation Reply Form

_audit_creation_date             2020-06-04
_audit_creation_method           
;
Olex2 1.3-alpha
(compiled 2020.05.22 svn.r1d9e7f8d for OlexSys, GUI svn.r6115)
;

_chemical_formula_moiety         'C1 H1 O2, C3 H8 N2 O1'
_chemical_formula_sum            'C4 H9 N2 O3'
_chemical_formula_weight         133.128
loop_
_atom_type_symbol
_atom_type_scat_dispersion_real
_atom_type_scat_dispersion_imag
_atom_type_scat_Cromer_Mann_a1
_atom_type_scat_Cromer_Mann_a2
_atom_type_scat_Cromer_Mann_a3
_atom_type_scat_Cromer_Mann_a4
_atom_type_scat_Cromer_Mann_b1
_atom_type_scat_Cromer_Mann_b2
_atom_type_scat_Cromer_Mann_b3
_atom_type_scat_Cromer_Mann_b4
_atom_type_scat_Cromer_Mann_c
_atom_type_scat_source
_atom_type_scat_dispersion_source
H 0.00000 0.00000 0.49300 0.32291 0.14019 0.04081 10.51090 26.12570 3.14236
57.79970 0.0030380000826
'International Tables Volume C Table 6.1.1.4 (pp. 500-502)' custom
C 0.00285 0.00150 2.31000 1.02000 1.58860 0.86500 20.84390 10.20750 0.56870
51.65120 0.215599998832
'International Tables Volume C Table 6.1.1.4 (pp. 500-502)' custom
O 0.01010 0.00566 3.04850 2.28680 1.54630 0.86700 13.27710 5.70110 0.32390
32.90890 0.250800013542
'International Tables Volume C Table 6.1.1.4 (pp. 500-502)' custom
N 0.00565 0.00308 12.21260 3.13220 2.01250 1.16630 0.00570 9.89330 28.99750
0.58260 -11.5290002823
'International Tables Volume C Table 6.1.1.4 (pp. 500-502)' custom

#----------------------------------------------------------------------------#
#                   UNIT CELL INFORMATION                                    #
#----------------------------------------------------------------------------#

_space_group_crystal_system      monoclinic
_space_group_IT_number           14
_space_group_name_H-M_alt        'P 1 21/n 1'
_space_group_name_Hall           '-P 2ybc (x-z,y,z)'
loop_
_space_group_symop_id
_space_group_symop_operation_xyz
1 x,y,z
2 -x+1/2,y+1/2,-z+1/2
3 -x,-y,-z
4 x-1/2,-y-1/2,z-1/2

_symmetry_Int_Tables_number      14
_cell_length_a                   3.81790(10)
_cell_length_b                   13.2171(2)
_cell_length_c                   12.4080(1)
_cell_angle_alpha                90
_cell_angle_beta                 94.614(1)
_cell_angle_gamma                90
_cell_volume                     624.098(11)
_cell_formula_units_Z            4
_cell_measurement_temperature    100(2)
_cell_measurement_reflns_used    23721
_cell_measurement_theta_min      2.1789248764459797
_cell_measurement_theta_max      56.35681599534807

#----------------------------------------------------------------------------#
#                   CRYSTAL INFORMATION                                      #
#----------------------------------------------------------------------------#

_exptl_crystal_description       block
_exptl_crystal_colour            colourless
_exptl_crystal_density_meas      'not measured'
_exptl_crystal_density_method    ?
_exptl_crystal_density_diffrn    1.417
_exptl_crystal_F_000             284
_exptl_transmission_factor_min   ?
_exptl_transmission_factor_max   ?
_exptl_crystal_size_max          0.057
_exptl_crystal_size_mid          0.030
_exptl_crystal_size_min          0.028

#----------------------------------------------------------------------------#
#                   ABSORPTION CORRECTION                                    #
#----------------------------------------------------------------------------#


_shelx_estimated_absorpt_T_min   0.996
_shelx_estimated_absorpt_T_max   0.998
_exptl_absorpt_special_details   ?
_exptl_sortav_scale_factor_max   2.381
_exptl_sortav_scale_factor_min   0.119
_exptl_absorpt_correction_type   multi-scan
_exptl_absorpt_process_details   
;
 R.H. Blessing, Acta Cryst. (1995), A51, 33-38
;
_exptl_absorpt_coefficient_mu    0.073
_exptl_absorpt_correction_T_min  0.884
_exptl_absorpt_correction_T_max  1.132


#----------------------------------------------------------------------------#
#                   DATA COLLECTION                                          #
#----------------------------------------------------------------------------#

_diffrn_ambient_temperature      100(2)
_diffrn_radiation_wavelength     0.6889
_diffrn_detector                 'Photon counting pixel array'
_diffrn_detector_type            'Dectris PILATUS 2M'
_diffrn_source                   Synchrotron
_diffrn_measurement_device       'Fixed \c 3-circle diffractometer'
_diffrn_measurement_device_type  'Fluid Film Devices'
_diffrn_measurement_method       'shutterless scans'
_diffrn_measurement_specimen_support 'MiTeGen MicroMount'
_diffrn_radiation_monochromator  'Silicon 111'
_diffrn_source_details           'Allan et al. (2017)'
_diffrn_source_type              'Diamond Light Source Beamline I19-1'
_diffrn_detector_area_resol_mean ?
_diffrn_reflns_av_R_equivalents  0.0485
_diffrn_reflns_av_unetI/netI     0.0403
_diffrn_reflns_Laue_measured_fraction_full 0.9982
_diffrn_reflns_Laue_measured_fraction_max 0.9773
_diffrn_reflns_limit_h_max       9
_diffrn_reflns_limit_h_min       -9
_diffrn_reflns_limit_k_max       31
_diffrn_reflns_limit_k_min       0
_diffrn_reflns_limit_l_max       29
_diffrn_reflns_limit_l_min       0
_diffrn_reflns_number            9067
_diffrn_reflns_point_group_measured_fraction_full 0.9982
_diffrn_reflns_point_group_measured_fraction_max 0.9773
_diffrn_reflns_theta_full        24.4148
_diffrn_reflns_theta_max         56.50
_diffrn_reflns_theta_min         2.19
_diffrn_measured_fraction_theta_full 0.9982
_diffrn_measured_fraction_theta_max 0.9773
_reflns_Friedel_coverage         0.0
_reflns_limit_h_max              8
_reflns_limit_h_min              -9
_reflns_limit_k_max              31
_reflns_limit_k_min              0
_reflns_limit_l_max              29
_reflns_limit_l_min              -7
_reflns_number_gt                6439
_reflns_number_total             9065
_reflns_threshold_expression     I>=2u(I)


#----------------------------------------------------------------------------#
#                   COMPUTER PROGRAMS USED                                   #
#----------------------------------------------------------------------------# 

_computing_data_collection       'GDA - generic data acquisition software'
_computing_cell_refinement       
'DIALS 2theta refinement, DIALS 1.14.9-g0c59d74b8-release'
_computing_data_reduction        
;
DIALS 1.14.9-g0c59d74b8-release (Winter, G. et al., 2018)
;
_computing_structure_solution    SHELXS-2014
_computing_structure_refinement  'olex2.refine 1.3-alpha (Bourhis et al., 2015)'


_computing_molecular_graphics    'Olex2 1.3-alpha (Dolomanov et al., 2009)'
_computing_publication_material  'Olex2 1.3-alpha (Dolomanov et al., 2009)'


#----------------------------------------------------------------------------#
#                   STRUCTURE SOLUTION
#----------------------------------------------------------------------------#
_atom_sites_solution_primary     direct
_atom_sites_solution_secondary   ?
_atom_sites_solution_hydrogens   difmap

#----------------------------------------------------------------------------#
#                   REFINEMENT INFORMATION                                   #
#----------------------------------------------------------------------------#

_refine_diff_density_max         0.3540
_refine_diff_density_min         -0.3670
_refine_diff_density_rms         0.0566
_refine_ls_d_res_high            0.4130
_refine_ls_d_res_low             9.0307
_refine_ls_goodness_of_fit_ref   0.8748
_refine_ls_hydrogen_treatment    refall
_refine_ls_matrix_type           full
_refine_ls_number_constraints    0
_refine_ls_number_parameters     163
_refine_ls_number_reflns         9065
_refine_ls_number_restraints     0
_refine_ls_R_factor_all          0.0447
_refine_ls_R_factor_gt           0.0263
_refine_ls_restrained_S_all      0.8748
_refine_ls_shift/su_max          0.0007
_refine_ls_shift/su_mean         0.0001
_refine_ls_structure_factor_coef Fsqd
_refine_ls_weighting_details     
'w=1/[\s^2^(Fo^2^)+(0.0244P)^2^+0.0085P] where P=(Fo^2^+2Fc^2^)/3'
_refine_ls_weighting_scheme      calc
_refine_ls_wR_factor_gt          0.0616
_refine_ls_wR_factor_ref         0.0678
_refine_special_details          
;Refinement using NoSpherA2, an implementation of
 NOn-SPHERical Atom-form-factors in Olex2.
Please cite:
F. Kleemiss, H. Puschmann, O. Dolomanov, S.Grabowsky - to be published - 2020
NoSpherA2 implementation of HAR makes use of
 tailor-made aspherical atomic form factors calculated
on-the-fly from a Hirshfeld-partitioned electron density (ED) - not from
spherical-atom form factors.

The ED is calculated from a gaussian basis set single determinant SCF
wavefunction - either Hartree-Fock or DFT using selected funtionals
 - for a fragment of the crystal.
This fregment can be embedded in an electrostatic crystal field by employing cluster charges.
The following options were used:
   SOFTWARE:       ORCA
   PARTITIONING:   NoSpherA2
   INT ACCURACY:   Normal
   METHOD:         PBE
   BASIS SET:      def2-TZVPP
   CHARGE:         0
   MULTIPLICITY:   1
   DATE:           2020-06-04_16-04-50,Hirshfeld atom refinement
;
_olex2_refinement_description    
;
Initial refinement with olex2.refine G-N. 

#----------------------------------------------------------------------------#
#                   ATOMIC TYPES, COORDINATES AND THERMAL PARAMETERS         #
#----------------------------------------------------------------------------#

;
loop_
_atom_site_label
_atom_site_type_symbol
_atom_site_fract_x
_atom_site_fract_y
_atom_site_fract_z
_atom_site_U_iso_or_equiv
_atom_site_adp_type
_atom_site_occupancy
_atom_site_refinement_flags_posn
C1 C 0.90610(5) 0.038567(13) 0.960777(14) 0.01398(2) Uani 1.000000 .
O1 O 0.73447(5) 0.107206(11) 1.008248(12) 0.01687(2) Uani 1.000000 .
O2 O 0.93037(5) 0.030233(13) 0.863233(12) 0.01965(3) Uani 1.000000 .
C2 C 0.47646(5) 0.264022(14) 0.805555(14) 0.01440(3) Uani 1.000000 .
C3 C 0.21194(7) 0.428529(17) 0.83040(2) 0.02089(4) Uani 1.000000 .
C4 C 0.66351(6) 0.207564(19) 0.629312(16) 0.02000(3) Uani 1.000000 .
O3 O 0.46127(5) 0.249132(12) 0.906658(12) 0.01787(3) Uani 1.000000 .
N1 N 0.34704(5) 0.350552(14) 0.762482(14) 0.01724(3) Uani 1.000000 .
N2 N 0.61561(5) 0.194424(14) 0.743207(13) 0.01737(3) Uani 1.000000 .
H1 H 0.606(2) 0.1705(7) 0.9510(7) 0.045(3) Uani 1.000000 .
H3a H 0.077(2) 0.4841(6) 0.7802(6) 0.070(2) Uani 1.000000 .
H3b H 0.4216(18) 0.4652(6) 0.8818(6) 0.058(2) Uani 1.000000 .
H3c H 0.0351(17) 0.3975(5) 0.8856(5) 0.0464(17) Uani 1.000000 .
H4a H 0.8270(19) 0.1456(5) 0.6042(5) 0.0470(18) Uani 1.000000 .
H4b H 0.7998(17) 0.2779(5) 0.6140(5) 0.0448(16) Uani 1.000000 .
H4c H 0.4144(17) 0.2062(6) 0.5798(5) 0.0455(16) Uani 1.000000 .
H2 H 0.7235(18) 0.1338(5) 0.7834(5) 0.0327(15) Uani 1.000000 .
H1a H 0.3755(18) 0.3675(5) 0.6846(5) 0.0394(16) Uani 1.000000 .

loop_
_atom_site_aniso_label
_atom_site_aniso_U_11
_atom_site_aniso_U_22
_atom_site_aniso_U_33
_atom_site_aniso_U_12
_atom_site_aniso_U_13
_atom_site_aniso_U_23
C1 0.02010(6) 0.01234(5) 0.00970(5) 0.00118(4) 0.00237(4) -0.00033(4)
O1 0.02583(6) 0.01404(5) 0.01110(4) 0.00450(4) 0.00373(4) 0.00013(3)
O2 0.03075(8) 0.01886(6) 0.00955(4) 0.00761(5) 0.00289(4) 0.00007(4)
C2 0.01833(6) 0.01404(5) 0.01109(5) 0.00063(4) 0.00278(4) 0.00220(4)
C3 0.02413(8) 0.01747(7) 0.02162(8) 0.00496(6) 0.00519(7) 0.00305(6)
C4 0.02438(8) 0.02442(8) 0.01176(6) 0.00381(7) 0.00483(5) 0.00226(6)
O3 0.02668(7) 0.01635(5) 0.01098(4) 0.00483(4) 0.00405(4) 0.00231(4)
N1 0.02163(6) 0.01612(5) 0.01426(5) 0.00268(5) 0.00334(5) 0.00429(4)
N2 0.02472(7) 0.01651(6) 0.01142(5) 0.00317(5) 0.00476(5) 0.00219(4)
H1 0.045(5) 0.059(7) 0.033(5) -0.017(5) 0.019(4) -0.018(5)
H3a 0.106(7) 0.057(5) 0.048(4) 0.053(5) 0.011(4) 0.015(4)
H3b 0.052(4) 0.046(4) 0.077(5) -0.009(3) 0.003(4) -0.035(4)
H3c 0.056(4) 0.046(4) 0.041(4) 0.003(3) 0.028(3) 0.001(3)
H4a 0.069(5) 0.045(4) 0.029(3) 0.027(4) 0.014(3) -0.006(3)
H4b 0.055(4) 0.044(4) 0.036(4) -0.015(3) 0.009(3) 0.011(3)
H4c 0.041(4) 0.063(5) 0.031(3) -0.001(3) -0.004(3) 0.004(3)
H2 0.052(4) 0.024(3) 0.022(3) 0.017(3) 0.001(3) 0.009(2)
H1a 0.047(4) 0.045(4) 0.027(3) -0.003(3) 0.008(3) 0.014(3)


#----------------------------------------------------------------------------#
#                   MOLECULAR GEOMETRY                                       #
#----------------------------------------------------------------------------#

loop_
_geom_bond_atom_site_label_1
_geom_bond_atom_site_label_2
_geom_bond_distance
_geom_bond_site_symmetry_2
_geom_bond_publ_flag
C1 C1 1.5455(4) 3_757 ?
C1 O1 1.2890(2) . ?
C1 O2 1.2262(2) . ?
C2 O3 1.2757(2) . ?
C2 N1 1.3399(2) . ?
C2 N2 1.3390(3) . ?
C3 N1 1.4520(3) . ?
C4 N2 1.4499(3) . ?

loop_
_geom_angle_atom_site_label_1
_geom_angle_atom_site_label_2
_geom_angle_atom_site_label_3
_geom_angle
_geom_angle_site_symmetry_1
_geom_angle_site_symmetry_3
_geom_angle_publ_flag
O2 C1 O1 126.570(17) . . ?
N1 C2 O3 118.648(17) . . ?
N2 C2 O3 120.908(17) . . ?
N2 C2 N1 120.441(17) . . ?
C3 N1 C2 120.740(17) . . ?
C4 N2 C2 124.599(17) . . ?
O3 H1 O1 168.4(7) . . ?

loop_
_geom_hbond_atom_site_label_D
_geom_hbond_atom_site_label_H
_geom_hbond_atom_site_label_A
_geom_hbond_distance_DH
_geom_hbond_distance_HA
_geom_hbond_distance_DA
_geom_hbond_angle_DHA
_geom_hbond_site_symmetry_A
O1 H1 O3 1.177(10) 1.281(11) 2.4463(2) 168.4(7) .
O3 H1 O1 1.281(11) 1.177(10) 2.4463(2) 168.4(7) .
N2 H2 O2 1.013(6) 1.831(6) 2.8432(2) 176.1(6) .

loop_
_diffrn_refln_index_h
_diffrn_refln_index_k
_diffrn_refln_index_l
_diffrn_refln_intensity_net
_diffrn_refln_intensity_u
_diffrn_refln_scale_group_code
-9 0 1 3.58625 17.0861 1
-9 0 3 5.49685 17.6839 1
-9 0 5 -2.50931 19.6438 1
-9 1 1 12.5238 9.24868 1
-9 1 2 23.6618 18.0955 1
-9 1 3 7.0666 12.7604 1
-9 1 4 -5.74635 18.3929 1
-9 1 5 2.94935 9.75055 1
-9 1 6 18.4857 9.02677 1
-9 1 7 18.3576 8.91665 1
-9 1 8 26.3804 8.21286 1
-9 1 9 11.9736 7.72022 1
-9 2 1 1.95469 7.6085 1
-9 2 2 -2.22501 18.2733 1
-9 2 3 13.0476 11.777 1
-9 2 4 2.50409 7.88973 1
-9 2 5 -7.19766 17.8848 1
-9 2 6 -6.17424 7.95602 1
-9 2 7 -8.12416 7.74473 1
-9 2 8 9.25214 9.19917 1
-9 3 1 -2.55592 18.0909 1
-9 3 2 0.18392 8.19374 1
-9 3 3 -14.5245 16.8177 1
-9 3 4 20.5849 11.2449 1
-9 3 5 15.606 12.9742 1
-9 3 6 16.3895 6.03896 1
-9 3 7 13.7255 8.94509 1
-9 3 8 -2.52853 8.00735 1
-9 4 1 -4.22776 16.6458 1
-9 4 2 2.21819 8.27791 1
-9 4 3 -2.26556 26.5702 1
-9 4 4 7.09538 8.52383 1
-9 4 5 -6.22506 15.2895 1
-9 4 6 -5.7269 8.17104 1
-9 4 7 -0.06941 8.46491 1
-9 4 8 -2.19375 8.18346 1
-9 5 1 1.80309 8.70168 1
-9 5 2 11.6547 7.2294 1
-9 5 3 -8.71611 16.437 1
-9 5 4 8.84108 9.97019 1
-9 5 5 -1.7957 15.245 1
-9 5 6 13.2304 8.59655 1
-9 5 7 -9.02238 8.92884 1
-9 6 1 3.00482 7.90941 1
-9 6 2 -0.48081 22.2383 1
-9 6 3 1.78285 7.93754 1
-9 6 4 1.83468 10.5579 1
-9 6 5 19.8884 11.018 1
-9 6 6 8.56449 11.0177 1
-9 7 1 16.6169 21.812 1
-9 7 2 -4.02025 20.4803 1
-9 7 3 6.07588 9.19402 1
-9 7 4 0.18613 13.5968 1
-8 0 2 23.734 8.68804 1
-8 0 4 3.25212 7.64803 1
-8 0 8 38.5936 10.5972 1
-8 0 10 -1.85601 9.40285 1
-8 0 12 19.8569 9.77453 1
-8 0 14 1.47772 8.62444 1
-8 0 16 12.3177 9.2543 1
-8 1 1 23.7103 6.90044 1
-8 1 2 37.0712 5.10104 1
-8 1 3 0.1519 4.46856 1
-8 1 4 48.9497 5.23659 1
-8 1 5 2.28856 4.8049 1
-8 1 7 11.0351 5.2686 1
-8 1 8 -2.32123 9.71022 1
-8 1 9 32.7564 12.2029 1
-8 1 10 32.1321 7.41178 1
-8 1 11 12.2044 7.21009 1
-8 1 12 49.3348 8.04307 1
-8 1 13 3.55088 15.0783 1
-8 1 14 3.64533 9.69782 1
-8 1 15 -3.9336 8.3952 1
-8 1 16 9.86422 8.58234 1
-8 1 17 10.0207 8.31487 1
-8 2 1 3.67738 5.28727 1
-8 2 2 8.69168 7.68058 1
-8 2 3 20.1025 5.96033 1
-8 2 4 15.1599 5.63437 1
-8 2 5 5.53784 6.02335 1
-8 2 6 5.36931 9.36435 1
-8 2 7 31.6154 5.40715 1
-8 2 8 5.42703 6.57807 1
-8 2 10 -1.55757 8.42697 1
-8 2 11 37.5902 7.45078 1
-8 2 12 17.9804 7.08804 1
-8 2 13 2.21448 6.18716 1
-8 2 14 26.5838 9.22577 1
-8 2 15 109.837 12.9755 1
-8 2 16 31.9185 10.715 1
-8 3 1 5.72547 5.44092 1
-8 3 2 4.90552 5.42816 1
-8 3 3 13.8537 5.79885 1
-8 3 4 4.45855 5.84105 1
-8 3 6 24.9116 9.23461 1
-8 3 7 79.737 7.25724 1
-8 3 8 96.0287 23.9403 1
-8 3 9 -2.54955 29.3265 1
-8 3 10 5.55387 8.55719 1
-8 3 11 1.89173 6.38623 1
-8 3 12 33.8643 7.16083 1
-8 3 13 4.82283 6.79225 1
-8 3 14 2.0802 6.34271 1
-8 3 15 11.4042 6.72891 1
-8 3 16 41.2844 7.52349 1
-8 4 1 5.28712 6.84053 1
-8 4 2 1.21398 10.5267 1
-8 4 3 1.45385 7.14327 1
-8 4 5 32.8928 11.0293 1
-8 4 6 0.25671 5.76929 1
-8 4 7 44.0948 7.17804 1
-8 4 8 80.6857 10.158 1
-8 4 9 112.921 14.5011 1
-8 4 10 22.89 10.7085 1
-8 4 11 -4.16153 9.76457 1
-8 4 12 31.2157 12.4409 1
-8 4 13 28.8563 10.6536 1
-8 4 14 31.0992 11.1781 1
-8 4 15 5.47869 10.6972 1
-8 4 16 65.9379 15.4795 1
-8 5 4 49.1987 11.322 1
-8 5 5 0.0641 6.84644 1
-8 5 6 1.71502 5.89164 1
-8 5 7 3.47271 6.31603 1
-8 5 8 58.3456 7.29844 1
-8 5 9 9.70465 10.724 1
-8 5 10 105.759 13.7149 1
-8 5 11 18.0088 10.5212 1
-8 5 12 3.50712 10.2982 1
-8 5 16 -10.0361 12.5571 1
-8 6 1 12.0654 5.91708 1
-8 6 2 63.1321 7.5647 1
-8 6 3 -1.26332 14.5872 1
-8 6 4 10.2066 5.88797 1
-8 6 5 132.943 14.4833 1
-8 6 6 10.9886 5.19 1
-8 6 7 8.66978 5.32582 1
-8 6 8 -1.95041 9.88332 1
-8 6 9 1.15277 8.07846 1
-8 6 11 -0.19664 9.6998 1
-8 6 12 -5.1139 10.6358 1
-8 6 13 -10.3656 10.8652 1
-8 6 14 -6.83501 10.843 1
-8 6 15 10.2527 12.8792 1
-8 7 1 5.51194 5.88328 1
-8 7 2 20.9433 7.41881 1
-8 7 3 35.0767 6.04477 1
-8 7 4 4.63051 7.96125 1
-8 7 5 6.06896 16.0252 1
-8 7 6 13.9536 6.37649 1
-8 7 7 23.4949 6.65141 1
-8 7 8 3.54563 6.65709 1
-8 7 9 6.8203 6.65103 1
-8 7 10 11.2979 10.2927 1
-8 7 11 29.7958 10.866 1
-8 7 12 -14.1179 10.7659 1
-8 7 13 -1.0893 10.3982 1
-8 7 14 -5.56596 11.9739 1
-8 7 15 -10.1944 14.7439 1
-8 8 1 11.2581 10.0596 1
-8 8 2 -6.57916 12.4908 1
-8 8 3 40.1288 5.50015 1
-8 8 4 0.26781 5.02552 1
-8 8 5 -4.40757 12.7694 1
-8 8 6 98.2162 7.14593 1
-8 8 7 18.1352 11.1381 1
-8 8 8 60.6722 8.35102 1
-8 8 9 2.92806 6.61245 1
-8 8 10 27.4082 11.4286 1
-8 8 11 18.3536 10.8382 1
-8 8 12 8.97891 10.3278 1
-8 8 13 7.80644 12.4174 1
-8 8 14 11.7947 12.4791 1
-8 8 15 -11.4682 16.2254 1
-8 9 1 4.01641 4.89557 1
-8 9 2 17.5052 5.82898 1
-8 9 3 6.32424 5.44843 1
-8 9 4 0.91623 4.94917 1
-8 9 5 16.5607 6.59703 1
-8 9 6 82.7415 9.31891 1
-8 9 7 12.2954 10.7586 1
-8 9 8 2.2807 6.82218 1
-8 9 9 26.8193 7.36671 1
-8 9 10 26.9881 12.131 1
-8 9 11 21.5223 11.8435 1
-8 9 12 0.86984 12.2349 1
-8 9 13 23.106 14.1219 1
-8 9 14 -16.3481 16.4578 1
-8 10 1 13.2645 5.52302 1
-8 10 2 -1.10817 11.4484 1
-8 10 3 0.53549 4.8635 1
-8 10 4 29.1066 6.40622 1
-8 10 5 5.15359 6.41528 1
-8 10 6 19.6123 5.84638 1
-8 10 7 5.27642 6.12702 1
-8 10 8 72.0904 18.8277 1
-8 10 9 3.71761 6.51915 1
-8 10 10 16.6211 11.8085 1
-8 10 13 -0.00434 16.8705 1
-8 11 1 48.7841 6.15459 1
-8 11 2 11.7295 5.88569 1
-8 11 3 13.3963 7.36481 1
-8 11 4 1.91096 5.66646 1
-8 11 5 27.6282 5.90371 1
-8 11 6 10.2902 9.25931 1
-8 11 7 7.30994 8.53709 1
-8 11 8 -6.68272 7.8096 1
-8 11 9 -2.22017 10.7583 1
-8 11 10 15.3079 13.731 1
-8 11 11 29.6789 15.199 1
-8 11 12 0.35237 16.3657 1
-8 12 1 -1.11817 11.274 1
-8 12 2 5.53754 5.9394 1
-8 12 3 1.22531 5.60935 1
-8 12 4 -2.27907 12.8224 1
-8 12 5 17.0855 6.90801 1
-8 12 6 38.0756 7.28206 1
-8 12 7 -4.77616 9.96501 1
-8 12 8 -6.19822 11.0789 1
-8 12 9 -10.6242 18.7606 1
-8 12 10 7.41984 16.813 1
-8 12 11 34.3412 18.8067 1
-8 12 12 -3.80667 18.5533 1
-8 13 1 59.596 8.24767 1
-8 13 2 6.96267 7.6473 1
-8 13 3 17.2372 6.37127 1
-8 13 4 -5.45504 19.363 1
-8 13 5 5.78422 6.36915 1
-8 13 6 0.13704 6.98294 1
-8 13 7 19.5979 8.37215 1
-8 13 8 3.97252 12.1884 1
-8 13 9 -4.62237 24.3769 1
-8 13 10 31.7979 19.0431 1
-8 14 1 9.46533 6.67703 1
-8 14 2 0.63818 16.906 1
-8 14 3 3.67704 7.09554 1
-8 14 4 14.9449 8.14549 1
-8 14 5 12.8314 8.83925 1
-8 14 6 -0.53464 12.4651 1
-8 14 7 -4.04557 13.0889 1
-8 14 8 27.306 18.7253 1
-8 14 9 11.9081 18.9936 1
-8 15 1 9.65469 7.93032 1
-8 15 2 -5.48853 15.6626 1
-8 15 3 12.5155 9.60259 1
-8 15 4 1.87141 11.2358 1
-8 15 5 18.6136 9.83727 1
-8 15 6 -4.86309 29.3142 1
-8 15 7 2.60202 11.1383 1
-8 16 2 6.00178 15.475 1
-8 16 3 -39.0871 24.8115 1
-7 0 1 364.668 23.3925 1
-7 0 3 287.731 13.2944 1
-7 0 5 524.022 32.0228 1
-7 0 7 36.878 10.1153 1
-7 0 9 180.949 34.4061 1
-7 0 11 63.9019 11.9094 1
-7 0 13 57.2105 24.3691 1
-7 0 15 179.4 16.9545 1
-7 0 17 42.721 10.498 1
-7 0 19 406.148 23.2096 1
-7 0 21 19.5132 11.3131 1
-7 1 1 7.76502 5.1635 1
-7 1 2 49.3701 5.2928 1
-7 1 3 3.09457 4.82369 1
-7 1 4 -0.6025 16.945 1
-7 1 5 5.54858 5.10237 1
-7 1 6 6.88428 5.43508 1
-7 1 7 -7.94628 14.3497 1
-7 1 8 38.2043 5.86013 1
-7 1 9 2.16891 6.63041 1
-7 1 10 14.3372 17.2648 1
-7 1 11 71.4626 9.56782 1
-7 1 12 152.721 22.9309 1
-7 1 13 46.0168 13.1801 1
-7 1 14 18.7018 8.71524 1
-7 1 15 93.5 12.927 1
-7 1 16 21.5721 6.94672 1
-7 1 17 134.407 11.7326 1
-7 1 18 184.189 11.336 1
-7 1 19 -9.99882 9.97875 1
-7 1 20 6.39355 6.81113 1
-7 1 21 17.4791 11.6955 1
-7 2 1 5.52995 5.12679 1
-7 2 2 121.736 8.13553 1
-7 2 3 29.5317 5.27683 1
-7 2 4 0.23014 4.86885 1
-7 2 5 84.4449 6.61495 1
-7 2 6 4.53948 4.75325 1
-7 2 7 209.371 9.39847 1
-7 2 8 2.66472 5.47526 1
-7 2 9 61.6114 8.26781 1
-7 2 10 12.6412 8.61049 1
-7 2 11 35.8772 8.0538 1
-7 2 12 4.4096 7.1025 1
-7 2 13 113.804 10.6636 1
-7 2 14 15.6878 7.13586 1
-7 2 16 59.5138 11.4475 1
-7 2 20 -0.05594 10.1427 1
-7 2 21 47.3424 14.0218 1
-7 3 1 7.1976 5.04147 1
-7 3 2 -3.90964 15.2993 1
-7 3 3 110.741 6.66459 1
-7 3 4 44.5023 5.45191 1
-7 3 5 49.09 5.36815 1
-7 3 6 93.4762 6.68173 1
-7 3 7 -1.25665 15.5861 1
-7 3 8 10.8261 5.42587 1
-7 3 9 56.8775 9.0115 1
-7 3 10 9.80058 7.40646 1
-7 3 11 11.4232 10.6142 1
-7 3 12 7.48467 7.11904 1
-7 3 13 14.4557 8.62261 1
-7 3 14 40.1634 11.3204 1
-7 3 15 59.0549 11.7287 1
-7 3 16 32.7559 7.35015 1
-7 3 17 117.303 13.4931 1
-7 3 18 -11.5804 16.1129 1
-7 3 19 -0.03152 15.5719 1
-7 3 20 11.9831 7.57444 1
-7 3 21 -0.36482 12.2231 1
-7 4 1 132.272 9.30683 1
-7 4 2 4.04798 5.05387 1
-7 4 3 51.6101 5.84296 1
-7 4 4 39.1331 5.79221 1
-7 4 5 95.0336 8.51328 1
-7 4 6 24.7945 5.86593 1
-7 4 7 117.157 8.04129 1
-7 4 8 7.17651 5.38273 1
-7 4 9 96.3524 19.1985 1
-7 4 10 106.759 12.2059 1
-7 4 11 131.867 11.4669 1
-7 4 12 30.0749 12.1629 1
-7 4 13 4.18523 17.1486 1
-7 4 14 11.1138 8.00764 1
-7 4 15 110.984 9.72869 1
-7 4 16 10.1164 7.02843 1
-7 4 17 26.0324 6.92108 1
-7 4 18 1.88902 6.70715 1
-7 4 19 28.4552 7.23325 1
-7 4 20 25.6369 8.09894 1
-7 4 21 15.3615 8.47199 1
-7 5 1 36.7134 5.7428 1
-7 5 2 31.1903 5.9935 1
-7 5 3 114.09 7.60136 1
-7 5 4 31.6487 6.44271 1
-7 5 5 78.3176 9.55027 1
-7 5 6 9.03163 7.05075 1
-7 5 7 421.85 28.4156 1
-7 5 8 270.292 18.9022 1
-7 5 9 -3.34268 11.488 1
-7 5 10 2.75851 7.69502 1
-7 5 11 -2.91467 14.8842 1
-7 5 12 18.5822 7.75534 1
-7 5 13 31.6128 11.0158 1
-7 5 14 -12.1312 10.4374 1
-7 5 15 0.00505 6.92393 1
-7 5 16 70.2179 8.55442 1
-7 5 17 56.9524 14.8268 1
-7 5 18 0.64587 7.15804 1
-7 5 19 9.83558 7.3239 1
-7 5 20 -3.6461 12.3327 1
-7 6 1 0.83193 5.62268 1
-7 6 2 -0.32762 16.8593 1
-7 6 3 8.07655 8.49541 1
-7 6 4 24.1881 6.79556 1
-7 6 5 5.03292 6.67375 1
-7 6 6 161.252 20.9364 1
-7 6 7 5.0391 5.81916 1
-7 6 8 10.467 18.2661 1
-7 6 9 608.398 30.5107 1
-7 6 10 297.277 15.8925 1
-7 6 11 133.475 14.9198 1
-7 6 12 77.5498 12.8834 1
-7 6 13 48.1415 8.34847 1
-7 6 14 134.276 13.4059 1
-7 6 15 5.34607 8.60779 1
-7 6 16 10.6021 6.59722 1
-7 6 17 16.935 7.7502 1
-7 6 18 11.8521 6.86345 1
-7 6 19 19.7386 8.0795 1
-7 6 20 56.154 10.0182 1
-7 7 1 87.5642 7.91461 1
-7 7 2 6.25607 5.51735 1
-7 7 3 10.5498 6.27016 1
-7 7 4 126.513 8.95902 1
-7 7 5 30.2472 6.46169 1
-7 7 6 307.548 21.9332 1
-7 7 7 36.5951 10.7151 1
-7 7 8 150.591 11.1559 1
-7 7 9 343.852 16.8983 1
-7 7 10 11.2236 7.7476 1
-7 7 11 92.0953 15.9817 1
-7 7 12 12.1877 11.3063 1
-7 7 13 1.97234 10.5666 1
-7 7 14 9.04909 10.3447 1
-7 7 17 -3.67695 10.5509 1
-7 7 18 17.1287 10.5236 1
-7 7 19 26.7656 14 1
-7 7 20 -5.22258 16.2969 1
-7 8 1 3.65684 5.42646 1
-7 8 2 61.3961 6.63624 1
-7 8 3 6.85501 6.76257 1
-7 8 4 20.5756 5.85741 1
-7 8 5 81.4375 6.98279 1
-7 8 6 63.727 7.79859 1
-7 8 7 19.8093 5.79014 1
-7 8 8 227.046 18.6744 1
-7 8 9 43.8104 7.35025 1
-7 8 10 -4.35053 23.516 1
-7 8 11 3.38426 10.9496 1
-7 8 14 28.7574 11.3836 1
-7 8 15 32.9504 11.4783 1
-7 8 16 9.16479 10.7598 1
-7 8 17 4.30956 10.2393 1
-7 8 18 -3.59572 12.2792 1
-7 8 19 97.5692 17.3313 1
-7 9 1 19.3569 6.35541 1
-7 9 2 54.2963 7.05136 1
-7 9 3 6.01602 6.09705 1
-7 9 4 5.63003 9.43248 1
-7 9 5 4.13632 5.32858 1
-7 9 6 189.495 12.9201 1
-7 9 7 95.1766 7.58956 1
-7 9 8 9.85567 7.70973 1
-7 9 9 -2.65346 12.9593 1
-7 9 10 13.2618 8.9782 1
-7 9 11 -10.675 16.3518 1
-7 9 12 21.5863 11.1136 1
-7 9 13 8.56375 10.7056 1
-7 9 14 -0.72255 10.1692 1
-7 9 15 58.2167 12.4058 1
-7 9 16 1.27045 10.2434 1
-7 9 17 24.6066 11.694 1
-7 9 18 6.23912 14.0659 1
-7 9 19 13.7753 16.8413 1
-7 10 1 204.647 12.4995 1
-7 10 2 20.9587 5.88948 1
-7 10 3 43.7531 6.12058 1
-7 10 4 23.7651 5.51724 1
-7 10 5 97.3195 11.1298 1
-7 10 6 19.7582 6.64703 1
-7 10 7 25.9882 7.85956 1
-7 10 8 55.3069 11.267 1
-7 10 9 3.89297 8.07335 1
-7 10 10 6.04031 8.14786 1
-7 10 11 8.05906 11.2743 1
-7 10 12 22.1419 11.6382 1
-7 10 13 7.66559 10.7577 1
-7 10 14 6.28234 10.6767 1
-7 10 15 8.4668 10.5173 1
-7 10 16 13.5923 9.4162 1
-7 10 17 6.8307 13.437 1
-7 10 18 25.0476 16.4412 1
-7 11 1 25.5717 6.51095 1
-7 11 2 95.8774 11.1161 1
-7 11 3 -0.60846 14.8993 1
-7 11 4 21.426 5.26158 1
-7 11 5 4.7953 5.24357 1
-7 11 6 59.3713 6.47759 1
-7 11 7 230.97 14.4693 1
-7 11 8 39.6131 6.92687 1
-7 11 9 66.6563 10.1084 1
-7 11 10 3.81746 11.0901 1
-7 11 11 73.4034 13.3552 1
-7 11 12 20.433 10.5855 1
-7 11 13 5.20717 10.6939 1
-7 11 14 28.9829 12.9926 1
-7 11 15 16.073 10.9044 1
-7 11 16 38.2079 14.5977 1
-7 11 18 -4.17944 19.0873 1
-7 12 1 30.5818 5.50847 1
-7 12 2 157.031 17.0811 1
-7 12 3 4.32199 5.31559 1
-7 12 4 195.321 16.8854 1
-7 12 5 32.1422 7.01087 1
-7 12 6 5.01969 5.38983 1
-7 12 7 29.1902 6.60622 1
-7 12 8 12.011 6.56606 1
-7 12 9 23.5351 10.3109 1
-7 12 10 2.91964 6.93188 1
-7 12 11 32.0168 11.5105 1
-7 12 12 9.04193 11.5542 1
-7 12 13 2.92568 11.8079 1
-7 12 15 18.414 14.9537 1
-7 12 16 24.6713 16.2039 1
-7 12 17 49.663 18.9042 1
-7 13 1 60.0886 5.77249 1
-7 13 2 32.8408 6.73888 1
-7 13 3 2.28151 6.02926 1
-7 13 4 7.09582 5.15762 1
-7 13 5 10.7874 6.80984 1
-7 13 6 25.6868 5.66179 1
-7 13 7 23.6867 11.9469 1
-7 13 8 -0.56367 8.37489 1
-7 13 9 -12.4316 11.064 1
-7 13 10 56.4529 8.36676 1
-7 13 12 4.15139 11.5111 1
-7 13 13 7.05233 11.1705 1
-7 13 14 138.166 17.4197 1
-7 13 15 33.8066 17.0171 1
-7 13 16 11.2657 18.4304 1
-7 13 17 41.47 22.4653 1
-7 14 1 17.8002 6.50519 1
-7 14 2 60.3573 6.97894 1
-7 14 3 28.8338 8.78329 1
-7 14 5 15.271 9.7128 1
-7 14 6 44.4753 6.7768 1
-7 14 7 -3.04943 10.9367 1
-7 14 8 -2.87457 8.60933 1
-7 14 9 4.93809 11.1008 1
-7 14 10 5.30456 8.44149 1
-7 14 11 8.01858 11.72 1
-7 14 12 -2.61841 11.017 1
-7 14 13 39.1859 16.4119 1
-7 14 14 33.5279 15.9854 1
-7 14 15 -0.73896 18.0796 1
-7 14 16 13.1235 21.9738 1
-7 15 1 78.9718 8.53969 1
-7 15 2 3.29192 5.64555 1
-7 15 3 4.12579 7.68584 1
-7 15 4 1.5022 5.77839 1
-7 15 5 -5.74995 10.4794 1
-7 15 6 13.7838 5.29135 1
-7 15 7 33.974 8.15836 1
-7 15 8 7.36047 8.19624 1
-7 15 9 2.10129 11.1776 1
-7 15 10 31.1031 17.5774 1
-7 15 11 22.9269 12.3432 1
-7 15 12 28.4444 16.5045 1
-7 15 13 -15.0049 15.4697 1
-7 15 14 22.0492 19.1522 1
-7 16 1 2.98968 6.05863 1
-7 16 2 50.6427 8.09484 1
-7 16 3 -1.49795 10.5069 1
-7 16 4 6.526 5.26971 1
-7 16 5 -4.32948 9.73478 1
-7 16 6 -2.91972 10.1831 1
-7 16 7 22.5338 13.6241 1
-7 16 8 -12.3424 10.2479 1
-7 16 9 21.65 14.1104 1
-7 16 10 0.10415 15.1162 1
-7 16 11 44.3341 16.7806 1
-7 16 12 11.9632 16.5445 1
-7 16 14 -11.569 24.4798 1
-7 17 1 11.7083 6.45086 1
-7 17 2 19.8549 6.76355 1
-7 17 3 14.0419 5.36725 1
-7 17 4 28.9375 9.62323 1
-7 17 5 -1.19496 10.7686 1
-7 17 6 41.2798 7.86355 1
-7 17 7 -3.43536 11.5597 1
-7 17 8 -0.5161 23.5902 1
-7 17 9 3.19476 14.8955 1
-7 17 10 10.5626 7.84667 1
-7 17 11 61.8511 21.0173 1
-7 17 12 4.26936 20.5396 1
-7 17 13 1.4325 23.0822 1
-7 18 1 70.5296 7.85593 1
-7 18 2 5.79515 5.81469 1
-7 18 3 -4.2242 11.5554 1
-7 18 4 16.0945 6.01231 1
-7 18 5 23.0857 7.61274 1
-7 18 6 -8.16315 8.3344 1
-7 18 7 0.93497 8.34734 1
-7 18 8 124.565 10.9689 1
-7 18 9 9.43998 10.0812 1
-7 18 10 30.7171 27.4273 1
-7 18 11 -8.37829 20.6269 1
-7 19 1 0.02828 11.0984 1
-7 19 2 18.2979 7.71079 1
-7 19 3 -6.16051 11.9685 1
-7 19 4 53.2247 7.71003 1
-7 19 5 42.1559 26.9754 1
-7 19 6 -8.33846 12.8659 1
-7 19 7 -13.2358 21.0625 1
-7 19 8 41.0078 17.9295 1
-7 19 9 53.8815 12.0199 1
-7 20 1 10.0014 14.3801 1
-7 20 2 0.87507 9.75844 1
-7 20 3 -0.39158 16.7826 1
-7 20 4 -16.6077 16.1052 1
-7 20 5 1.81401 13.3305 1
-7 20 6 31.1238 11.901 1
-7 20 7 92.1948 33.4852 1
-6 0 2 381.764 22.0236 1
-6 0 4 23.7619 12.772 1
-6 0 6 375.938 19.4909 1
-6 0 8 185.432 16.6619 1
-6 0 10 2.8199 24.2602 1
-6 0 12 243.65 46.7009 1
-6 0 14 109.974 17.0807 1
-6 0 16 1090.76 46.1977 1
-6 0 18 207.282 27.3959 1
-6 0 20 22.3886 10.3601 1
-6 0 22 3.01915 9.69929 1
-6 0 24 42.1277 12.9772 1
-6 1 1 46.8228 6.78078 1
-6 1 2 28.6342 6.04383 1
-6 1 3 126.303 7.56554 1
-6 1 4 19.6536 6.17336 1
-6 1 5 183.699 8.7816 1
-6 1 6 1204.87 44.2414 1
-6 1 7 151.534 9.58579 1
-6 1 8 87.6514 8.66134 1
-6 1 9 -2.11593 13.4783 1
-6 1 10 168.803 11.5192 1
-6 1 11 22.4314 7.36706 1
-6 1 12 15.1472 10.2895 1
-6 1 13 92.1738 12.7767 1
-6 1 14 374.529 30.3503 1
-6 1 15 2.57286 7.49621 1
-6 1 16 17.1895 7.54175 1
-6 1 17 38.9652 8.34807 1
-6 1 18 399.462 44.3467 1
-6 1 19 107.955 14.059 1
-6 1 20 141.143 19.1692 1
-6 1 21 36.5761 7.69202 1
-6 1 22 206.909 16.604 1
-6 1 23 7.60008 10.018 1
-6 1 24 31.0197 14.1194 1
-6 2 1 68.6974 6.18086 1
-6 2 2 287.661 11.5257 1
-6 2 3 602.169 31.0181 1
-6 2 4 59.5311 8.60502 1
-6 2 5 127.698 7.08645 1
-6 2 6 341.931 14.6836 1
-6 2 7 56.9855 6.56522 1
-6 2 8 -1.47294 16.9332 1
-6 2 9 9.58321 4.93426 1
-6 2 10 423.748 47.4773 1
-6 2 11 118.924 12.9031 1
-6 2 12 11.1451 12.7118 1
-6 2 13 14.8902 6.87843 1
-6 2 14 0.39606 7.31288 1
-6 2 15 222.962 14.6015 1
-6 2 16 40.8381 7.68819 1
-6 2 17 24.6328 7.60191 1
-6 2 18 649.551 41.4787 1
-6 2 19 157.843 37.6994 1
-6 2 20 5.51295 7.08067 1
-6 2 21 66.884 8.36713 1
-6 2 22 46.6386 8.31081 1
-6 2 23 5.03571 12.0609 1
-6 2 24 42.7635 9.35619 1
-6 3 1 81.7341 7.04028 1
-6 3 2 131.606 7.6131 1
-6 3 3 13.1177 5.05558 1
-6 3 4 85.7359 7.22895 1
-6 3 5 218.686 9.66477 1
-6 3 6 102.398 6.5985 1
-6 3 7 124.283 9.01705 1
-6 3 8 52.4486 6.62036 1
-6 3 9 2.3019 5.5647 1
-6 3 10 393.659 34.4385 1
-6 3 11 179.212 11.323 1
-6 3 12 161.877 11.0539 1
-6 3 13 -6.56355 15.9462 1
-6 3 14 27.7403 9.37499 1
-6 3 15 84.0489 8.92634 1
-6 3 16 14.4989 7.52619 1
-6 3 17 95.336 15.2524 1
-6 3 18 81.3981 12.3581 1
-6 3 19 0.69445 10.1847 1
-6 3 20 322.365 15.3788 1
-6 3 21 19.3998 7.56547 1
-6 3 22 12.2045 8.77617 1
-6 3 23 -4.02665 10.6615 1
-6 3 24 76.9393 11.9203 1
-6 4 1 -2.74813 15.8426 1
-6 4 2 488.431 21.828 1
-6 4 3 2.42993 4.76907 1
-6 4 4 89.4047 6.37617 1
-6 4 5 47.6661 5.39179 1
-6 4 6 181.847 9.04235 1
-6 4 7 61.5244 7.12134 1
-6 4 8 326.222 11.9782 1
-6 4 9 17.633 7.20099 1
-6 4 10 226.758 11.0031 1
-6 4 11 105.507 9.50166 1
-6 4 12 58.941 8.71169 1
-6 4 13 232.037 15.8665 1
-6 4 14 94.2381 9.55515 1
-6 4 15 7.02904 7.66196 1
-6 4 16 99.1404 9.46557 1
-6 4 17 5.97 11.8173 1
-6 4 18 3.25159 9.16208 1
-6 4 20 59.9748 11.4558 1
-6 4 21 152.761 15.275 1
-6 4 22 2.09587 7.00247 1
-6 4 23 19.5154 8.35585 1
-6 4 24 -13.2066 21.5907 1
-6 5 1 25.635 5.08136 1
-6 5 2 9.56037 5.27631 1
-6 5 3 118.269 7.05957 1
-6 5 4 15.151 4.3645 1
-6 5 5 388.488 12.8848 1
-6 5 6 99.3844 6.21178 1
-6 5 7 491.537 19.2781 1
-6 5 8 195.323 9.11053 1
-6 5 9 210.559 10.4253 1
-6 5 10 1055.38 65.2983 1
-6 5 11 31.9659 8.23056 1
-6 5 12 143.283 12.3904 1
-6 5 13 159.631 11.1624 1
-6 5 14 120.886 11.7286 1
-6 5 15 135.521 10.23 1
-6 5 16 64.8042 13.7302 1
-6 5 17 117.74 26.3032 1
-6 5 18 57.2118 8.63785 1
-6 5 19 21.9501 7.11556 1
-6 5 20 -6.79243 11.2847 1
-6 5 21 -8.71323 9.74473 1
-6 5 22 12.7755 6.54425 1
-6 5 23 76.9739 12.0199 1
-6 6 1 7.98969 4.82755 1
-6 6 2 38.6668 5.66892 1
-6 6 3 44.9036 5.45165 1
-6 6 4 31.5031 5.26621 1
-6 6 5 38.6412 6.62828 1
-6 6 6 91.8065 8.39113 1
-6 6 7 1030.89 33.5925 1
-6 6 8 755.402 29.0735 1
-6 6 9 4.99924 6.47539 1
-6 6 10 98.5888 8.71409 1
-6 6 11 219.991 12.7302 1
-6 6 12 8.52332 10.3434 1
-6 6 13 88.6279 22.2577 1
-6 6 14 14.0637 10.2578 1
-6 6 15 91.6427 9.18199 1
-6 6 16 32.4671 7.71671 1
-6 6 17 3.58741 6.865 1
-6 6 18 81.2317 8.29945 1
-6 6 19 5.12977 13.2727 1
-6 6 20 70.3087 12.5737 1
-6 6 21 -8.09731 9.42192 1
-6 6 22 136.609 19.1807 1
-6 6 23 91.7545 10.8936 1
-6 7 1 -1.14335 11.6499 1
-6 7 2 223.56 10.1495 1
-6 7 3 45.8628 6.39715 1
-6 7 4 125.377 12.408 1
-6 7 5 1.49586 5.8169 1
-6 7 6 164.255 9.36027 1
-6 7 7 7.44032 6.16416 1
-6 7 8 1262.57 72.079 1
-6 7 9 47.8037 12.0163 1
-6 7 10 9.96352 7.34349 1
-6 7 11 121.99 10.0235 1
-6 7 12 189.14 11.9586 1
-6 7 13 475.189 25.9826 1
-6 7 14 -0.50378 14.2096 1
-6 7 15 165.29 14.8091 1
-6 7 16 456.755 18.9998 1
-6 7 17 20.1647 9.05584 1
-6 7 19 9.3196 7.23778 1
-6 7 20 54.4347 22.1844 1
-6 7 21 14.979 7.22136 1
-6 7 22 24.6234 25.7024 1
-6 7 23 60.3464 18.5399 1
-6 8 1 291.183 18.9665 1
-6 8 2 47.6702 6.09395 1
-6 8 3 19.054 6.12388 1
-6 8 4 5.16134 6.09503 1
-6 8 5 198.618 10.8535 1
-6 8 6 -20.4157 12.7855 1
-6 8 7 11.8857 5.7564 1
-6 8 8 256.55 12.5386 1
-6 8 9 1677.97 74.44 1
-6 8 10 130.379 10.5398 1
-6 8 11 3.9742 10.7285 1
-6 8 12 109.875 14.3247 1
-6 8 13 8.15936 7.92019 1
-6 8 14 9.36486 8.14802 1
-6 8 15 57.1009 10.2676 1
-6 8 16 38.7721 8.21393 1
-6 8 17 95.4524 13.3592 1
-6 8 18 32.4049 10.7419 1
-6 8 19 32.0878 7.24926 1
-6 8 20 10.5266 7.12802 1
-6 8 21 1.51769 7.78738 1
-6 8 22 3.1899 7.15648 1
-6 8 23 2.45198 10.0056 1
-6 9 1 396.805 18.3734 1
-6 9 2 45.2048 7.72973 1
-6 9 3 135.005 13.8494 1
-6 9 4 95.4533 7.85679 1
-6 9 5 2.4993 6.08779 1
-6 9 6 249.311 10.8039 1
-6 9 7 196.12 8.91322 1
-6 9 8 -0.22321 14.6949 1
-6 9 9 22.291 8.24912 1
-6 9 10 547.017 48.3792 1
-6 9 11 68.0833 13.0678 1
-6 9 12 -1.01563 19.816 1
-6 9 13 0.21199 10.3943 1
-6 9 14 32.7933 12.3333 1
-6 9 15 95.2807 10.3001 1
-6 9 16 30.6835 8.673 1
-6 9 17 13.8337 10.3203 1
-6 9 18 37.9914 6.4548 1
-6 9 19 3.06806 17.3003 1
-6 9 20 3.91948 7.0995 1
-6 9 21 1.03141 7.63896 1
-6 9 22 17.4005 17.1079 1
-6 10 1 6.07603 5.79799 1
-6 10 2 -2.91028 15.0515 1
-6 10 3 115.507 13.8789 1
-6 10 4 302.711 19.1848 1
-6 10 5 180.873 10.3859 1
-6 10 6 134.671 9.07975 1
-6 10 7 120.188 7.58283 1
-6 10 8 23.4534 6.53504 1
-6 10 9 45.0149 6.96094 1
-6 10 10 20.6397 7.8458 1
-6 10 11 23.6202 14.4192 1
-6 10 12 390.202 18.7895 1
-6 10 13 -2.77677 20.7119 1
-6 10 14 3.53957 7.71424 1
-6 10 15 5.27133 7.72022 1
-6 10 16 112.935 14.4985 1
-6 10 17 4.43085 7.97179 1
-6 10 18 9.87499 8.05233 1
-6 10 19 124.563 28.1207 1
-6 10 20 -4.01326 27.4631 1
-6 10 21 23.8466 13.8134 1
-6 10 22 8.88686 18.8045 1
-6 11 1 250.039 13.1637 1
-6 11 2 4.56805 5.00992 1
-6 11 3 53.5853 7.55797 1
-6 11 4 -2.11318 14.7405 1
-6 11 5 60.4635 8.15292 1
-6 11 6 13.0755 6.13565 1
-6 11 7 4.98707 5.46895 1
-6 11 8 27.5213 7.67033 1
-6 11 9 4.22233 5.63354 1
-6 11 10 94.7064 11.6076 1
-6 11 11 44.3509 12.7362 1
-6 11 12 -2.35102 16.0026 1
-6 11 13 -1.8188 24.5148 1
-6 11 14 222.197 19.0333 1
-6 11 15 100.686 12.6013 1
-6 11 16 52.9477 12.9646 1
-6 11 17 -13.1547 12.1672 1
-6 11 18 2.59423 8.00518 1
-6 11 19 96.4875 19.448 1
-6 11 20 391.19 40.1934 1
-6 11 21 125.842 16.1262 1
-6 12 1 132.187 8.66084 1
-6 12 2 73.5077 6.29113 1
-6 12 3 8.60006 5.03347 1
-6 12 4 415.897 23.6869 1
-6 12 5 144.913 9.18142 1
-6 12 6 57.9671 6.00574 1
-6 12 7 25.2701 5.71647 1
-6 12 8 226.824 10.2124 1
-6 12 9 4.41529 7.08203 1
-6 12 10 4.86377 7.14364 1
-6 12 11 4.8931 11.4283 1
-6 12 12 66.6765 10.1067 1
-6 12 13 387.567 36.8163 1
-6 12 14 6.65646 10.7487 1
-6 12 15 70.9824 12.7491 1
-6 12 16 13.5466 7.95282 1
-6 12 17 189.721 23.5413 1
-6 12 18 65.4512 9.44308 1
-6 12 19 -3.21239 13.4502 1
-6 12 20 7.8952 22.3521 1
-6 12 21 42.9209 26.8802 1
-6 13 1 29.8979 5.28215 1
-6 13 2 123.109 7.20664 1
-6 13 3 335.977 16.4292 1
-6 13 4 57.1941 6.57013 1
-6 13 5 -3.36186 14.5994 1
-6 13 6 54.7608 6.45019 1
-6 13 7 446.592 15.8158 1
-6 13 8 60.6245 7.19504 1
-6 13 9 31.6672 6.78163 1
-6 13 10 20.9547 6.28656 1
-6 13 11 55.1618 7.62895 1
-6 13 12 16.3681 8.14601 1
-6 13 13 -12.9229 18.4319 1
-6 13 14 -3.56709 10.5795 1
-6 13 15 26.9035 8.12033 1
-6 13 16 72.1233 15.7343 1
-6 13 17 291.872 41.6512 1
-6 13 18 20.2887 14.973 1
-6 13 19 126.51 35.7239 1
-6 13 20 -4.84743 21.4861 1
-6 14 1 110.915 6.89255 1
-6 14 2 80.9388 6.55618 1
-6 14 3 -1.43089 14.88 1
-6 14 4 206.287 8.90129 1
-6 14 5 150.019 10.0727 1
-6 14 6 26.0855 5.29432 1
-6 14 7 3.49451 6.37125 1
-6 14 8 376.21 14.2233 1
-6 14 9 7.08845 6.21566 1
-6 14 10 32.2923 6.53182 1
-6 14 11 18.8395 6.48428 1
-6 14 12 57.0463 13.1074 1
-6 14 13 13.7173 10.7507 1
-6 14 14 55.4464 12.3702 1
-6 14 15 70.0462 13.2137 1
-6 14 17 122.453 15.1823 1
-6 14 18 22.537 14.6633 1
-6 14 19 6.88923 17.2929 1
-6 14 20 -2.573 49.1264 1
-6 15 1 668.71 39.4771 1
-6 15 2 127.547 8.31646 1
-6 15 3 66.0254 6.54261 1
-6 15 4 7.6602 5.30728 1
-6 15 5 186.888 12.3265 1
-6 15 6 4.90749 5.02743 1
-6 15 7 22.341 5.35408 1
-6 15 8 -1.32746 15.3516 1
-6 15 9 11.3336 7.30799 1
-6 15 10 7.6579 8.64897 1
-6 15 11 -8.5449 15.2887 1
-6 15 12 24.4405 11.0068 1
-6 15 13 2.55519 11.5985 1
-6 15 14 13.801 10.7885 1
-6 15 15 93.8059 21.1353 1
-6 15 16 155.238 12.7529 1
-6 15 17 29.3261 11.8079 1
-6 15 18 60.416 17.4368 1
-6 15 19 19.7385 21.6397 1
-6 16 1 2.19192 4.65378 1
-6 16 2 142.816 7.93033 1
-6 16 3 74.1064 6.00476 1
-6 16 4 8.54563 6.08272 1
-6 16 5 221.133 17.3407 1
-6 16 6 55.3638 7.62146 1
-6 16 7 41.6993 7.11431 1
-6 16 8 167.898 10.2339 1
-6 16 9 1.9879 8.61634 1
-6 16 10 -12.0877 13.0666 1
-6 16 11 6.39719 8.35648 1
-6 16 12 7.42428 12.1674 1
-6 16 13 5.04074 8.39785 1
-6 16 14 6.37307 8.25698 1
-6 16 15 46.1261 15.2392 1
-6 16 16 19.5574 20.5237 1
-6 16 17 4.43761 19.7514 1
-6 16 18 87.7913 52.1389 1
-6 17 1 48.2786 5.81672 1
-6 17 2 10.6454 5.82135 1
-6 17 3 4.8316 5.34869 1
-6 17 4 20.7812 6.10881 1
-6 17 5 24.7518 5.17225 1
-6 17 6 154.314 8.60515 1
-6 17 7 51.3974 7.25649 1
-6 17 8 35.2438 7.05469 1
-6 17 9 0.34685 10.9385 1
-6 17 10 10.7908 8.0876 1
-6 17 11 240.302 16.5831 1
-6 17 12 36.6084 8.85276 1
-6 17 13 -2.67144 13.2925 1
-6 17 14 6.05467 8.35429 1
-6 17 15 -10.8852 15.9795 1
-6 17 16 15.1125 15.5617 1
-6 17 17 30.9161 29.5183 1
-6 18 1 30.9989 6.00556 1
-6 18 2 33.3263 5.57687 1
-6 18 3 65.3401 6.15777 1
-6 18 4 83.98 6.60803 1
-6 18 5 67.2591 11.4624 1
-6 18 6 -0.68559 9.70033 1
-6 18 8 7.43512 6.46595 1
-6 18 9 82.7057 7.75766 1
-6 18 10 24.5336 8.42144 1
-6 18 11 83.5877 7.78998 1
-6 18 12 89.1536 15.3937 1
-6 18 13 0.31272 9.31301 1
-6 18 14 -3.49894 20.9065 1
-6 18 15 9.54106 12.4812 1
-6 18 16 -4.17852 22.2241 1
-6 19 1 -13.9318 12.4391 1
-6 19 2 22.6762 12.8365 1
-6 19 3 81.0263 8.86788 1
-6 19 4 6.17723 4.98437 1
-6 19 5 -1.37908 10.7449 1
-6 19 6 7.17329 5.0443 1
-6 19 7 -0.07981 10.4382 1
-6 19 8 102.265 12.2159 1
-6 19 9 74.4275 34.7358 1
-6 19 10 7.81231 11.95 1
-6 19 11 49.7357 7.84489 1
-6 19 12 82.0194 32.9507 1
-6 19 13 29.3382 12.8349 1
-6 19 14 38.2263 22.6408 1
-6 19 15 42.902 25.0773 1
-6 20 1 83.5456 7.09009 1
-6 20 2 -2.28595 12.3942 1
-6 20 3 23.3463 7.04879 1
-6 20 4 3.52333 5.70267 1
-6 20 5 9.52718 5.31356 1
-6 20 6 50.6455 8.62015 1
-6 20 7 97.0067 17.8727 1
-6 20 8 44.9637 6.8848 1
-6 20 9 49.5844 7.09844 1
-6 20 10 76.0368 13.0168 1
-6 20 11 10.0037 8.45855 1
-6 20 12 21.0862 20.0989 1
-6 20 13 62.1707 24.8098 1
-6 20 14 9.57442 25.9686 1
-6 21 1 -0.53516 13.0754 1
-6 21 2 -6.41926 12.7788 1
-6 21 3 3.13618 6.34029 1
-6 21 4 40.2961 7.15452 1
-6 21 5 6.71982 9.03391 1
-6 21 6 139.74 25.9093 1
-6 21 7 0.3266 7.01125 1
-6 21 8 15.1042 8.56283 1
-6 21 9 73.3589 16.406 1
-6 21 10 42.3143 10.5683 1
-6 21 11 8.53704 14.241 1
-6 21 12 -3.48891 24.8704 1
-6 22 1 7.54714 5.62537 1
-6 22 2 -0.91651 12.1353 1
-6 22 3 8.73933 7.15935 1
-6 22 4 40.357 6.59019 1
-6 22 5 7.09162 7.14503 1
-6 22 6 50.7444 17.3644 1
-6 22 7 131.337 18.0149 1
-6 22 8 34.0892 11.1004 1
-6 22 9 21.1215 10.2154 1
-6 22 10 20.621 12.7811 1
-6 22 11 67.5812 29.3622 1
-6 23 1 -1.89719 18.7267 1
-6 23 2 47.354 8.4464 1
-6 23 3 8.6889 14.3255 1
-6 23 4 8.12282 9.0861 1
-6 23 5 4.24109 9.6223 1
-6 23 6 6.08283 11.7815 1
-6 23 7 12.6119 17.9635 1
-6 23 8 80.283 19.2258 1
-6 24 1 31.6503 27.4599 1
-6 24 2 4.74318 11.2966 1
-6 24 3 -4.29822 19.3784 1
-6 24 4 13.6354 10.931 1
-6 24 5 -11.0915 10.4227 1
-5 0 1 1876.61 57.2976 1
-5 0 3 1326.76 45.852 1
-5 0 5 40.7857 8.59204 1
-5 0 7 60.2714 10.2555 1
-5 0 9 58.5135 8.58412 1
-5 0 11 127.943 24.0427 1
-5 0 13 103.679 13.2567 1
-5 0 15 13.2256 22.5983 1
-5 0 17 16.5769 10.3456 1
-5 0 19 96.0067 20.0042 1
-5 0 21 1401.39 138.091 1
-5 0 23 7.37689 10.3272 1
-5 0 25 632.388 31.0427 1
-5 1 1 70.6915 6.01598 1
-5 1 2 -4.6768 15.2971 1
-5 1 3 649.355 19.2999 1
-5 1 4 5.35964 4.92831 1
-5 1 5 4.09602 4.63865 1
-5 1 6 1819.04 56.8369 1
-5 1 7 1283.9 36.3844 1
-5 1 8 254.256 9.46245 1
-5 1 9 -3.18593 19.4203 1
-5 1 10 73.1068 7.45043 1
-5 1 11 191.417 12.0559 1
-5 1 12 -1.37249 25.4898 1
-5 1 13 -2.39757 17.3595 1
-5 1 14 168.508 12.945 1
-5 1 15 53.792 22.007 1
-5 1 16 108.011 11.8643 1
-5 1 17 808.731 33.7344 1
-5 1 18 87.9982 12.6802 1
-5 1 19 630.712 21.5141 1
-5 1 20 41.0625 7.79003 1
-5 1 21 96.1876 8.10955 1
-5 1 22 474.281 24.8836 1
-5 1 23 29.9275 6.67243 1
-5 1 24 13.6908 10.455 1
-5 1 25 9.01529 9.30901 1
-5 1 26 43.7303 13.8635 1
-5 2 1 464.233 19.3313 1
-5 2 2 1659.37 44.2699 1
-5 2 3 -0.61378 17.3397 1
-5 2 4 64.6026 5.9628 1
-5 2 5 11.3724 5.05093 1
-5 2 6 1845.5 51.2402 1
-5 2 7 1336.95 43.5917 1
-5 2 8 0.17469 4.50449 1
-5 2 9 -1.0534 18.0676 1
-5 2 10 309.198 12.7113 1
-5 2 11 1917.23 59.1087 1
-5 2 12 16.9407 8.86102 1
-5 2 13 -9.34036 16.4583 1
-5 2 14 355.289 16.4541 1
-5 2 15 75.3421 8.73001 1
-5 2 16 335.121 13.607 1
-5 2 17 521.919 31.8119 1
-5 2 18 18.616 7.4762 1
-5 2 19 581.156 45.76 1
-5 2 20 13.9547 6.29664 1
-5 2 21 34.7109 8.08356 1
-5 2 22 19.0437 11.1722 1
-5 2 23 75.9407 7.59893 1
-5 2 24 20.3397 6.36539 1
-5 2 25 138.634 9.68325 1
-5 2 26 -7.58008 22.4133 1
-5 3 1 77.6751 7.76593 1
-5 3 2 151.556 7.53194 1
-5 3 3 47.5862 5.49953 1
-5 3 4 141.036 6.67715 1
-5 3 5 1288.14 33.9648 1
-5 3 6 236.45 8.88853 1
-5 3 7 463.383 14.052 1
-5 3 8 -3.67999 17.879 1
-5 3 9 1933.16 56.8511 1
-5 3 10 913.112 32.9645 1
-5 3 11 204.021 12.0569 1
-5 3 12 64.4217 8.09081 1
-5 3 13 20.3291 7.23491 1
-5 3 14 1138.37 50.4662 1
-5 3 15 9.66028 6.14379 1
-5 3 16 3.72337 6.52213 1
-5 3 17 358.782 15.6408 1
-5 3 18 284.589 14.8514 1
-5 3 19 38.0029 7.39205 1
-5 3 20 120.026 8.93612 1
-5 3 21 279.845 13.1892 1
-5 3 22 44.1494 12.2659 1
-5 3 23 63.1197 9.14971 1
-5 3 24 14.1732 14.5511 1
-5 3 25 30.3034 11.0328 1
-5 3 26 -11.4246 20.9426 1
-5 4 1 1957.58 61.9098 1
-5 4 2 320.157 10.6799 1
-5 4 3 649.456 18.2799 1
-5 4 4 19.7988 4.90765 1
-5 4 5 253.686 9.4384 1
-5 4 6 4.59178 4.30513 1
-5 4 7 1284.85 33.473 1
-5 4 8 3209.64 83.5771 1
-5 4 9 888.871 29.4215 1
-5 4 10 594.594 19.1616 1
-5 4 11 28.0497 9.73965 1
-5 4 12 100.003 13.1474 1
-5 4 13 28.0635 6.68485 1
-5 4 14 163.778 14.8303 1
-5 4 15 235.684 44.6702 1
-5 4 16 107.606 8.19026 1
-5 4 17 208.321 10.639 1
-5 4 18 268.234 11.9843 1
-5 4 19 551.118 21.211 1
-5 4 20 97.7936 8.69481 1
-5 4 21 25.9357 7.29632 1
-5 4 22 52.1218 6.94596 1
-5 4 23 -5.39097 10.0975 1
-5 4 24 133.12 9.24195 1
-5 4 25 -4.76696 14.7766 1
-5 4 26 90.2952 11.9446 1
-5 5 1 17.5292 5.01703 1
-5 5 2 10.115 4.31312 1
-5 5 3 423.503 14.1315 1
-5 5 4 401.719 13.201 1
-5 5 5 7.16675 4.64566 1
-5 5 6 16.9182 4.71857 1
-5 5 7 1022.85 31.3026 1
-5 5 8 58.0781 5.40819 1
-5 5 9 92.014 7.97554 1
-5 5 10 859.783 27.8515 1
-5 5 11 43.4228 8.21352 1
-5 5 12 914.948 30.1041 1
-5 5 13 387.368 20.6118 1
-5 5 14 259.954 12.0205 1
-5 5 15 221.188 12.0559 1
-5 5 16 582.597 20.1913 1
-5 5 17 -5.9739 15.1011 1
-5 5 18 395.77 18.0064 1
-5 5 19 455.62 26.5348 1
-5 5 20 10.6649 7.28894 1
-5 5 21 366.669 28.1466 1
-5 5 22 1.7805 6.93481 1
-5 5 23 138.842 10.2935 1
-5 5 24 56.477 8.61365 1
-5 5 25 46.0588 13.8895 1
-5 5 26 85.2152 16.8128 1
-5 6 1 1120.19 35.893 1
-5 6 2 102.893 6.53071 1
-5 6 3 185.49 8.57351 1
-5 6 4 51.6065 5.2843 1
-5 6 5 91.3187 5.77628 1
-5 6 6 136.727 6.81755 1
-5 6 7 234.006 11.5903 1
-5 6 8 -1.99648 18.9106 1
-5 6 9 32.0307 6.7266 1
-5 6 10 -1.78796 18.7543 1
-5 6 11 484.522 17.675 1
-5 6 12 171.792 11.2394 1
-5 6 13 65.2662 7.43677 1
-5 6 14 45.014 9.45102 1
-5 6 15 372.075 17.3654 1
-5 6 16 545.02 38.0821 1
-5 6 17 1.62853 6.48019 1
-5 6 18 61.7077 8.47329 1
-5 6 19 5.65579 7.41362 1
-5 6 20 78.6957 7.70491 1
-5 6 21 52.8458 11.6287 1
-5 6 22 5.3382 6.13963 1
-5 6 23 75.4994 9.27174 1
-5 6 24 88.2355 26.5186 1
-5 6 25 25.1641 9.78805 1
-5 7 1 2.26542 4.5435 1
-5 7 2 124.413 7.32896 1
-5 7 3 83.853 6.96932 1
-5 7 4 23.0317 6.00113 1
-5 7 5 393.452 14.1112 1
-5 7 6 116.521 6.96839 1
-5 7 7 19 4.74714 1
-5 7 8 -0.87564 17.8778 1
-5 7 9 630.375 20.8613 1
-5 7 10 289.776 10.7554 1
-5 7 11 6.60465 6.59763 1
-5 7 12 128.351 11.0433 1
-5 7 13 451.029 18.4049 1
-5 7 14 -6.53968 14.1313 1
-5 7 15 0.89796 8.925 1
-5 7 16 -5.61429 15.7868 1
-5 7 17 529.92 18.8765 1
-5 7 18 17.8512 9.46482 1
-5 7 19 103.553 9.41969 1
-5 7 20 3.89756 7.27739 1
-5 7 22 8.96133 6.41243 1
-5 7 23 -0.37725 10.7379 1
-5 7 24 90.0176 9.41914 1
-5 7 25 -15.05 24.6268 1
-5 8 1 64.3223 5.79982 1
-5 8 2 661.327 26.018 1
-5 8 3 3.06125 4.68729 1
-5 8 4 717.834 20.312 1
-5 8 5 69.0518 6.35646 1
-5 8 6 66.2213 6.64841 1
-5 8 7 175.361 9.36395 1
-5 8 8 346.016 11.5892 1
-5 8 9 725.57 23.281 1
-5 8 10 5.28941 5.43579 1
-5 8 11 1476.48 46.9478 1
-5 8 12 224.771 11.3772 1
-5 8 13 11.7442 6.08227 1
-5 8 14 85.9885 8.99628 1
-5 8 15 556.311 19.1302 1
-5 8 16 75.242 8.18256 1
-5 8 17 28.1687 8.00735 1
-5 8 18 212.298 22.6083 1
-5 8 19 45.1984 7.27805 1
-5 8 20 337.854 16.0345 1
-5 8 21 11.2572 6.11561 1
-5 8 22 23.6948 6.66489 1
-5 8 23 227.577 15.8992 1
-5 8 24 65.5166 9.28763 1
-5 8 25 8.78503 10.545 1
-5 9 1 592.884 23.4524 1
-5 9 2 7.89499 4.85879 1
-5 9 3 0.28105 5.03957 1
-5 9 4 134.351 7.9868 1
-5 9 5 417.663 14.9301 1
-5 9 6 15.0769 6.33055 1
-5 9 7 321.074 14.3888 1
-5 9 8 1492.92 53.4818 1
-5 9 9 5.82192 6.26769 1
-5 9 10 -1.63398 18.1822 1
-5 9 11 740.028 43.2154 1
-5 9 12 152.743 9.72741 1
-5 9 13 615.7 36.4121 1
-5 9 14 748.156 36.3295 1
-5 9 15 152.741 9.10553 1
-5 9 16 163.068 12.4305 1
-5 9 17 144.561 10.7022 1
-5 9 18 -2.8156 17.0311 1
-5 9 19 389.454 15.333 1
-5 9 20 78.7897 7.83232 1
-5 9 21 12.1414 6.30575 1
-5 9 22 1.08401 8.9121 1
-5 9 23 3.14826 10.5578 1
-5 9 24 87.1852 12.8344 1
-5 9 25 3.4433 7.49563 1
-5 10 1 24.7708 4.9682 1
-5 10 2 31.4645 5.07822 1
-5 10 3 99.1468 7.01446 1
-5 10 4 863.869 27.8598 1
-5 10 5 306.138 11.2634 1
-5 10 6 39.4109 6.48426 1
-5 10 7 10.8894 6.09057 1
-5 10 8 124.077 7.73989 1
-5 10 9 2807.85 116.516 1
-5 10 10 433.052 22.9723 1
-5 10 11 4.47562 5.99282 1
-5 10 12 150.194 11.319 1
-5 10 13 250.808 14.011 1
-5 10 14 7.75864 6.65243 1
-5 10 15 49.1122 7.2099 1
-5 10 16 115.888 9.25025 1
-5 10 17 1072.01 34.8885 1
-5 10 18 316.276 16.4314 1
-5 10 19 126.057 9.40112 1
-5 10 20 0.83285 5.85612 1
-5 10 21 5.12875 6.4945 1
-5 10 22 13.9243 12.481 1
-5 10 23 20.9834 15.4611 1
-5 10 24 -7.73941 24.3069 1
-5 11 1 1107.6 48.2292 1
-5 11 2 37.7432 5.91874 1
-5 11 3 27.1865 6.21099 1
-5 11 4 127.172 8.24418 1
-5 11 5 520.644 22.7437 1
-5 11 6 197.278 13.3052 1
-5 11 7 1147.11 60.7929 1
-5 11 8 12.2748 5.95487 1
-5 11 9 474.395 26.0912 1
-5 11 10 602.181 22.6806 1
-5 11 11 126.008 8.79982 1
-5 11 12 290.647 16.103 1
-5 11 13 153.397 13.933 1
-5 11 14 19.2809 8.61319 1
-5 11 15 166.614 20.7301 1
-5 11 16 431.879 18.7604 1
-5 11 17 210.608 13.0484 1
-5 11 18 0.26514 6.97307 1
-5 11 19 15.2725 8.12425 1
-5 11 20 9.27242 6.72356 1
-5 11 21 34.1584 13.1245 1
-5 11 22 6.52481 6.85581 1
-5 11 23 97.6937 12.9032 1
-5 11 24 -12.3057 23.1213 1
-5 12 1 18.4483 5.19618 1
-5 12 2 376.172 19.0008 1
-5 12 3 42.0727 6.61751 1
-5 12 4 82.4728 6.16032 1
-5 12 5 143.804 7.70113 1
-5 12 6 -7.72646 18.6522 1
-5 12 7 7.46309 5.39823 1
-5 12 8 285.566 12.4388 1
-5 12 9 1.86958 5.39181 1
-5 12 10 58.549 8.63324 1
-5 12 11 239.34 11.2656 1
-5 12 12 5.08314 9.56783 1
-5 12 13 38.5309 8.94779 1
-5 12 14 -10.5788 16.97 1
-5 12 15 554.034 24.3594 1
-5 12 16 10.1701 11.9462 1
-5 12 17 132.096 16.6493 1
-5 12 18 22.8655 13.1179 1
-5 12 19 122.735 13.9271 1
-5 12 20 245.98 18.5248 1
-5 12 21 1.03052 11.1927 1
-5 12 22 149.26 17.3337 1
-5 12 23 23.264 19.3257 1
-5 13 1 25.184 5.22056 1
-5 13 2 139.047 6.98151 1
-5 13 3 101.592 6.90683 1
-5 13 4 1.97202 5.37036 1
-5 13 5 99.2491 6.62831 1
-5 13 6 298.771 11.1586 1
-5 13 7 182.107 9.91082 1
-5 13 8 13.8467 5.52034 1
-5 13 9 214.777 10.5936 1
-5 13 10 40.7853 6.70101 1
-5 13 11 -1.3669 14.3138 1
-5 13 12 -7.14005 15.6455 1
-5 13 13 21.1636 14.4055 1
-5 13 14 6.31512 14.8724 1
-5 13 15 19.5663 14.8218 1
-5 13 16 45.84 10.9586 1
-5 13 17 15.2032 8.37549 1
-5 13 19 -5.27127 11.511 1
-5 13 20 398.081 101.347 1
-5 13 21 64.9746 11.4402 1
-5 13 22 64.6136 26.9104 1
-5 13 23 -20.32 24.766 1
-5 14 1 938.686 40.5044 1
-5 14 2 92.3892 6.11493 1
-5 14 3 98.7748 8.00528 1
-5 14 4 -2.96914 14.6689 1
-5 14 5 1034.07 34.4985 1
-5 14 6 145.853 7.75682 1
-5 14 7 -0.41732 13.5662 1
-5 14 8 39.4432 6.1042 1
-5 14 9 226.919 15.578 1
-5 14 10 11.1809 7.79722 1
-5 14 11 2.53207 9.70707 1
-5 14 12 202.696 24.7186 1
-5 14 13 340.935 29.5166 1
-5 14 14 0.99094 8.49592 1
-5 14 15 20.694 14.7011 1
-5 14 16 165.932 17.9249 1
-5 14 17 0.01415 28.2299 1
-5 14 18 95.0147 26.486 1
-5 14 19 18.3026 26.6113 1
-5 14 20 5.85132 14.8939 1
-5 14 21 246.749 16.1492 1
-5 14 22 85.2169 16.0686 1
-5 15 1 34.0547 5.15022 1
-5 15 2 214.332 9.57837 1
-5 15 3 524.563 19.2803 1
-5 15 4 459.013 16.947 1
-5 15 5 176.176 8.80592 1
-5 15 6 96.8505 6.55248 1
-5 15 7 612.74 31.8941 1
-5 15 8 364.32 22.5188 1
-5 15 9 340.974 15.1668 1
-5 15 10 161.038 9.91363 1
-5 15 11 63.8428 7.84067 1
-5 15 12 2.70535 6.63625 1
-5 15 13 17.6554 8.57714 1
-5 15 14 118.041 11.338 1
-5 15 15 93.1829 10.1903 1
-5 15 16 30.0243 7.89207 1
-5 15 17 76.3423 27.229 1
-5 15 18 12.3385 13.9049 1
-5 15 19 37.7405 14.2417 1
-5 15 20 145.019 52.5132 1
-5 15 21 55.4489 14.2402 1
-5 15 22 25.6278 25.8338 1
-5 16 1 121.669 6.5607 1
-5 16 2 227.783 11.6748 1
-5 16 3 23.8454 5.34899 1
-5 16 4 967.565 42.3457 1
-5 16 5 19.8521 5.91149 1
-5 16 6 11.2934 5.25207 1
-5 16 7 394.929 14.0793 1
-5 16 8 313.241 31.2878 1
-5 16 9 136.32 12.7508 1
-5 16 10 63.8202 7.44259 1
-5 16 11 11.3181 8.84607 1
-5 16 12 15.661 6.46116 1
-5 16 13 146.464 11.2108 1
-5 16 14 5.8621 8.32825 1
-5 16 15 -4.4285 12.3721 1
-5 16 16 70.5308 9.28554 1
-5 16 17 3.34342 7.92623 1
-5 16 18 134.451 11.6653 1
-5 16 19 152.133 22.833 1
-5 16 20 -17.4135 19.6789 1
-5 16 21 -0.92463 23.4457 1
-5 17 1 931.868 44.1128 1
-5 17 2 5.92974 5.57358 1
-5 17 3 33.3734 5.97758 1
-5 17 4 219.847 10.0437 1
-5 17 5 64.6848 5.92105 1
-5 17 6 502.513 16.6518 1
-5 17 7 100.382 7.254 1
-5 17 8 152.565 12.9162 1
-5 17 9 287.049 19.2432 1
-5 17 10 31.8078 6.65604 1
-5 17 11 -0.22572 15.2388 1
-5 17 12 97.8976 10.0163 1
-5 17 13 81.7178 9.78144 1
-5 17 14 -4.12263 22.8111 1
-5 17 15 163.427 30.7392 1
-5 17 16 57.5862 9.66543 1
-5 17 17 39.1302 9.66151 1
-5 17 18 66.1889 17.4401 1
-5 17 19 1.16093 16.2134 1
-5 17 20 -7.1083 21.8151 1
-5 18 1 19.4073 5.17605 1
-5 18 2 343.022 12.1168 1
-5 18 3 0.58298 5.03545 1
-5 18 4 -4.41244 15.0724 1
-5 18 5 4.22393 4.95868 1
-5 18 6 248.088 9.89558 1
-5 18 7 114.305 10.1417 1
-5 18 8 12.8399 6.374 1
-5 18 9 72.0861 8.29265 1
-5 18 10 14.811 6.17475 1
-5 18 11 143.226 10.9141 1
-5 18 12 14.6068 6.78243 1
-5 18 13 20.2685 13.0076 1
-5 18 14 -6.99348 9.86587 1
-5 18 15 51.5544 15.1754 1
-5 18 16 48.0271 14.0829 1
-5 18 17 93.2122 16.2978 1
-5 18 18 52.1142 20.1392 1
-5 18 19 199.583 26.6946 1
-5 19 1 -0.03986 15.5959 1
-5 19 2 8.66603 4.89557 1
-5 19 3 4.79538 5.01898 1
-5 19 4 1.76526 4.66491 1
-5 19 5 32.4719 7.38926 1
-5 19 6 39.4543 5.67606 1
-5 19 7 206.94 10.3123 1
-5 19 8 -1.10814 14.6107 1
-5 19 9 16.024 6.15696 1
-5 19 10 179.43 10.1435 1
-5 19 11 146.958 11.4974 1
-5 19 12 9.04354 6.44147 1
-5 19 13 -0.92822 12.2088 1
-5 19 14 9.90531 11.4462 1
-5 19 15 1.78423 13.8326 1
-5 19 16 126.144 17.3015 1
-5 19 17 12.8062 17.4138 1
-5 19 18 -15.7774 19.052 1
-5 19 19 137.333 28.6205 1
-5 20 1 53.4304 7.83207 1
-5 20 2 49.6796 6.52963 1
-5 20 3 229.848 12.0436 1
-5 20 4 -1.16485 14.2592 1
-5 20 5 -1.7115 14.6016 1
-5 20 6 -5.69144 18.8782 1
-5 20 7 28.0581 6.68467 1
-5 20 8 5.82053 5.86336 1
-5 20 9 7.0013 5.82157 1
-5 20 11 173.449 17.0782 1
-5 20 12 373.97 80.5686 1
-5 20 13 30.5373 13.8869 1
-5 20 14 6.57051 11.6721 1
-5 20 15 17.7149 17.1268 1
-5 20 16 14.158 17.7163 1
-5 20 17 74.0291 21.8761 1
-5 20 18 104.054 26.9777 1
-5 21 1 0.29959 6.56875 1
-5 21 2 284.158 12.1765 1
-5 21 3 26.3742 5.14355 1
-5 21 4 53.5261 5.49136 1
-5 21 5 32.849 6.44264 1
-5 21 6 57.457 10.2462 1
-5 21 7 25.9862 8.18967 1
-5 21 9 -0.94886 9.74466 1
-5 21 10 21.8311 7.82023 1
-5 21 11 15.7146 12.6052 1
-5 21 12 57.9156 18.2618 1
-5 21 13 21.7905 13.886 1
-5 21 14 49.7726 16.744 1
-5 21 15 22.0836 18.6314 1
-5 21 16 49.9477 21.415 1
-5 22 1 29.6868 9.89479 1
-5 22 2 11.8817 9.60332 1
-5 22 3 50.7073 11.0465 1
-5 22 4 8.45145 9.49052 1
-5 22 5 34.8547 8.61814 1
-5 22 6 20.4559 6.06752 1
-5 22 7 4.77039 9.88777 1
-5 22 8 188.376 24.3188 1
-5 22 9 46.9253 8.77219 1
-5 22 10 159.74 11.1908 1
-5 22 11 3.51039 7.52014 1
-5 22 12 68.5029 15.0377 1
-5 22 13 125.991 22.2928 1
-5 23 1 3.57008 5.03121 1
-5 23 2 5.88173 5.58967 1
-5 23 3 0.89939 5.29291 1
-5 23 4 -2.75193 10.6563 1
-5 23 5 57.1472 7.67872 1
-5 23 6 67.5009 7.41924 1
-5 23 7 15.1594 8.20156 1
-5 23 8 9.94777 7.89137 1
-5 23 9 27.3481 8.75641 1
-5 23 10 75.9834 10.4495 1
-5 23 11 6.07908 7.68962 1
-5 23 12 7.90674 7.22058 1
-5 24 1 7.53453 6.57761 1
-5 24 2 43.4392 6.86528 1
-5 24 3 27.3424 6.47811 1
-5 24 4 4.17172 6.01386 1
-5 24 5 -0.54258 10.7343 1
-5 24 6 99.1721 10.2185 1
-5 24 7 276.236 17.7274 1
-5 24 8 19.7678 8.92616 1
-5 24 9 43.6705 8.79723 1
-5 24 10 50.1058 9.34712 1
-5 24 11 15.2457 7.88842 1
-5 24 12 46.6467 23.6535 1
-5 25 1 22.6218 9.23112 1
-5 25 2 0.05576 10.9976 1
-5 25 3 20.8949 7.26859 1
-5 25 4 5.87646 7.30661 1
-5 25 5 2.03337 9.75296 1
-5 25 6 -6.20271 8.51442 1
-5 25 7 20.3904 8.51145 1
-5 25 8 33.5009 10.6132 1
-5 25 9 75.5155 21.9126 1
-5 25 10 63.4687 12.662 1
-5 26 1 8.69126 12.8984 1
-5 26 2 97.4977 10.993 1
-5 26 3 -1.88878 10.4178 1
-5 26 4 31.0056 10.3529 1
-5 26 5 11.8254 9.42571 1
-5 26 6 4.41298 9.78541 1
-5 26 7 -7.06593 24.1033 1
-4 0 2 8383.69 265.66 1
-4 0 4 575.387 36.3775 1
-4 0 6 5215.5 224.092 1
-4 0 8 975.815 32.452 1
-4 0 10 3351.5 110.113 1
-4 0 12 1724.51 54.3761 1
-4 0 14 795.602 29.1483 1
-4 0 16 51.2512 10.2557 1
-4 0 18 274.2 20.2929 1
-4 0 20 144.771 13.3018 1
-4 0 22 8.65587 10.2518 1
-4 0 24 15.1379 12.469 1
-4 0 26 9.92326 9.38044 1
-4 0 28 195.147 22.5622 1
-4 1 1 264.894 11.826 1
-4 1 2 326.6 14.5724 1
-4 1 3 1323.07 38.521 1
-4 1 4 536.835 16.0647 1
-4 1 5 319.112 12.9533 1
-4 1 6 792.973 22.098 1
-4 1 7 67.3004 6.1092 1
-4 1 8 179.414 7.53528 1
-4 1 9 6461.79 179.959 1
-4 1 10 2146.71 58.6775 1
-4 1 11 272.085 12.8081 1
-4 1 12 555.593 17.167 1
-4 1 13 1.73661 5.23339 1
-4 1 14 460.635 16.6143 1
-4 1 15 92.4497 7.42682 1
-4 1 16 22.7257 6.18569 1
-4 1 17 712.174 34.3493 1
-4 1 18 84.7433 8.96035 1
-4 1 19 637.679 21.4906 1
-4 1 20 489.411 16.4896 1
-4 1 21 112.279 7.70732 1
-4 1 22 217.682 11.7192 1
-4 1 23 35.1386 5.75277 1
-4 1 24 133.206 10.722 1
-4 1 25 2.53936 5.77344 1
-4 1 26 160.869 10.8018 1
-4 1 27 149.017 17.6005 1
-4 1 28 17.7197 11.3988 1
-4 2 1 742.168 21.4136 1
-4 2 2 6.56725 5.19116 1
-4 2 3 1661.13 43.148 1
-4 2 4 95.9404 6.48109 1
-4 2 5 52.9121 6.07504 1
-4 2 6 727.107 20.2667 1
-4 2 7 374.227 12.2644 1
-4 2 8 10124.7 257.566 1
-4 2 9 1527.54 47.3027 1
-4 2 10 16.7192 5.37166 1
-4 2 11 68.7349 6.95929 1
-4 2 12 62.387 7.41902 1
-4 2 13 823.407 26.2135 1
-4 2 14 361.049 13.5944 1
-4 2 15 35.7854 6.94156 1
-4 2 16 401.572 15.6616 1
-4 2 17 282.331 11.8992 1
-4 2 18 728.455 22.0508 1
-4 2 19 5.95838 5.97592 1
-4 2 20 439.454 15.9691 1
-4 2 21 653.959 22.077 1
-4 2 22 1112.71 31.9167 1
-4 2 23 12.2598 5.53348 1
-4 2 24 139.909 11.0975 1
-4 2 25 350.012 12.7922 1
-4 2 26 123.474 7.97767 1
-4 2 27 34.3398 8.43493 1
-4 3 1 1091.52 32.2804 1
-4 3 2 2160.86 65.1372 1
-4 3 3 210.3 8.57066 1
-4 3 4 894.876 25.8786 1
-4 3 5 309.482 11.2678 1
-4 3 6 4190.24 107.322 1
-4 3 7 189.58 8.89226 1
-4 3 8 103.525 11.0388 1
-4 3 9 125.534 7.45218 1
-4 3 10 39.7863 6.14998 1
-4 3 11 1454.64 43.7357 1
-4 3 12 554.883 19.7268 1
-4 3 13 734.997 22.5396 1
-4 3 14 4.26525 6.00888 1
-4 3 15 441.112 15.3864 1
-4 3 16 182.229 10.8844 1
-4 3 17 332.593 13.6019 1
-4 3 18 497.467 16.3734 1
-4 3 19 -5.59013 15.8927 1
-4 3 20 659.712 22.3997 1
-4 3 21 327.543 12.9725 1
-4 3 22 322.347 13.029 1
-4 3 23 14.3966 6.14661 1
-4 3 24 54.3863 20.1215 1
-4 3 25 179.763 11.5847 1
-4 3 26 323.109 14.6027 1
-4 3 27 15.6295 10.2662 1
-4 4 1 403.383 16.271 1
-4 4 2 70.332 6.33849 1
-4 4 3 485.059 13.8254 1
-4 4 4 21.4584 5.0353 1
-4 4 5 122.123 6.82985 1
-4 4 6 599.708 17.7909 1
-4 4 7 3801.55 95.6896 1
-4 4 8 1884.88 56.2601 1
-4 4 9 97.8092 7.37403 1
-4 4 10 589.076 21.0272 1
-4 4 11 560.164 19.3323 1
-4 4 12 135.031 8.63764 1
-4 4 13 244.177 11.5339 1
-4 4 14 -5.84326 19.363 1
-4 4 15 2186.91 60.9865 1
-4 4 16 1.93162 5.45417 1
-4 4 17 1621.13 56.0795 1
-4 4 18 536.17 17.1014 1
-4 4 19 0.45993 6.16182 1
-4 4 20 314.833 16.5441 1
-4 4 21 0.96105 6.20372 1
-4 4 22 208.175 10.7333 1
-4 4 23 397.906 16.0503 1
-4 4 24 40.5953 6.87524 1
-4 4 25 11.4091 9.69769 1
-4 4 26 56.415 7.73268 1
-4 4 27 57.9491 15.7039 1
-4 5 1 2.08242 4.76557 1
-4 5 2 1649.64 43.039 1
-4 5 3 12.9955 4.286 1
-4 5 4 153.089 8.57631 1
-4 5 5 2772.36 74.8514 1
-4 5 6 112.402 6.36656 1
-4 5 7 47.6959 4.98641 1
-4 5 8 1244.43 39.7674 1
-4 5 9 456.423 14.531 1
-4 5 10 10.4314 5.57031 1
-4 5 11 326.01 13.3427 1
-4 5 12 132.056 8.77291 1
-4 5 13 62.4714 7.41982 1
-4 5 14 875.066 27.0304 1
-4 5 15 195.606 11.2676 1
-4 5 16 82.8576 7.56401 1
-4 5 17 329.977 13.1769 1
-4 5 18 1156.63 35.4991 1
-4 5 19 84.7159 7.49481 1
-4 5 20 151.432 8.71882 1
-4 5 21 339.472 14.945 1
-4 5 22 13.54 6.79183 1
-4 5 23 -1.28178 13.6963 1
-4 5 24 16.5921 6.89124 1
-4 5 25 247.413 11.5361 1
-4 5 26 199.841 17.2701 1
-4 5 27 188.906 11.7569 1
-4 6 1 3558.68 93.1154 1
-4 6 2 39.5608 5.4575 1
-4 6 3 10.8254 4.56712 1
-4 6 4 66.0757 5.13091 1
-4 6 5 44.5302 5.08812 1
-4 6 6 72.3269 5.77434 1
-4 6 7 94.0234 6.66292 1
-4 6 8 111.235 6.62058 1
-4 6 9 82.8368 5.98561 1
-4 6 10 231.739 9.70695 1
-4 6 11 1202.33 39.614 1
-4 6 12 1578.71 47.4136 1
-4 6 13 33.6382 7.1754 1
-4 6 14 19.1433 7.79215 1
-4 6 15 1561.04 82.239 1
-4 6 16 -3.99282 15.2716 1
-4 6 17 200.98 12.908 1
-4 6 18 357.602 16.9118 1
-4 6 19 532.371 18.7456 1
-4 6 20 16.195 5.7395 1
-4 6 21 25.2232 5.82599 1
-4 6 22 104.143 7.23013 1
-4 6 23 63.1245 7.27108 1
-4 6 24 1.94708 5.9961 1
-4 6 25 35.3043 6.30227 1
-4 6 26 24.2691 7.35483 1
-4 6 27 2.49303 12.6573 1
-4 7 1 893.167 28.3788 1
-4 7 2 1095.73 41.5617 1
-4 7 3 1401.34 36.0774 1
-4 7 4 248.619 9.31814 1
-4 7 5 1077.11 29.2122 1
-4 7 6 1165.09 30.4965 1
-4 7 7 7.55954 4.7236 1
-4 7 8 4.70278 4.79127 1
-4 7 9 179.275 7.91871 1
-4 7 10 3184.31 88.7793 1
-4 7 11 2.42947 6.00489 1
-4 7 12 895.406 28.234 1
-4 7 13 581.091 21.6844 1
-4 7 14 101.753 11.9847 1
-4 7 15 271.172 13.6677 1
-4 7 16 5.90593 8.51263 1
-4 7 17 5.35016 6.44892 1
-4 7 18 1211.72 52.1132 1
-4 7 19 15.4068 8.6905 1
-4 7 20 1377.53 45.0991 1
-4 7 21 88.5887 8.33364 1
-4 7 22 4.88877 6.49038 1
-4 7 24 -6.24446 10.8301 1
-4 7 25 -1.05759 11.6035 1
-4 7 26 34.635 8.60722 1
-4 7 27 25.3221 11.609 1
-4 8 1 25.9602 4.39198 1
-4 8 2 428.311 13.1855 1
-4 8 3 126.869 6.51798 1
-4 8 4 1165.54 31.6331 1
-4 8 5 15.7429 4.72896 1
-4 8 6 837.621 25.5737 1
-4 8 7 756.729 21.3499 1
-4 8 8 79.0994 6.09726 1
-4 8 9 100.297 8.34925 1
-4 8 10 269.292 12.895 1
-4 8 11 1446.41 49.3343 1
-4 8 12 444.675 18.6775 1
-4 8 13 819.62 25.7646 1
-4 8 14 262.386 13.0436 1
-4 8 15 48.811 6.94412 1
-4 8 16 1099.11 33.5473 1
-4 8 17 905.985 27.8427 1
-4 8 18 766.982 24.3234 1
-4 8 19 1073.23 41.6946 1
-4 8 20 129.067 10.0684 1
-4 8 21 0.21759 6.07449 1
-4 8 22 23.4377 6.24733 1
-4 8 23 1.1943 9.21384 1
-4 8 24 176.092 10.0307 1
-4 8 25 16.1828 8.98179 1
-4 8 26 5.23369 9.31405 1
-4 9 1 530.328 16.2202 1
-4 9 2 530.449 15.4747 1
-4 9 3 1411.47 40.2657 1
-4 9 4 341.139 12.4936 1
-4 9 5 197.235 8.53644 1
-4 9 6 97.4246 5.85514 1
-4 9 7 439.46 15.3832 1
-4 9 8 130.32 7.15336 1
-4 9 9 2.13684 5.42985 1
-4 9 10 1144.76 37.2557 1
-4 9 11 0.30532 5.10758 1
-4 9 12 2138.49 69.4388 1
-4 9 13 17.0315 9.54966 1
-4 9 14 58.4498 7.236 1
-4 9 15 8.3571 6.31891 1
-4 9 16 1657.35 56.1724 1
-4 9 17 14.5746 6.75584 1
-4 9 18 49.8761 7.5049 1
-4 9 19 450.549 16.7542 1
-4 9 20 3.67547 6.22128 1
-4 9 21 126.034 8.51205 1
-4 9 22 73.1168 32.6917 1
-4 9 23 130.054 9.09516 1
-4 9 24 136.452 9.51161 1
-4 9 25 34.5072 12.5837 1
-4 9 26 2.28101 10.1715 1
-4 10 1 627.234 20.3001 1
-4 10 2 53.0227 6.15907 1
-4 10 3 48.855 6.20874 1
-4 10 4 416.665 13.9655 1
-4 10 5 3.36256 4.39178 1
-4 10 6 712.022 19.929 1
-4 10 7 999.833 30.0525 1
-4 10 8 1.47581 4.9187 1
-4 10 9 202.8 9.091 1
-4 10 10 25.4298 5.9268 1
-4 10 11 242.448 10.0468 1
-4 10 12 401.87 14.653 1
-4 10 13 39.1814 6.96647 1
-4 10 14 362.16 15.625 1
-4 10 15 79.9882 7.63628 1
-4 10 16 510.355 19.348 1
-4 10 17 64.0081 8.87901 1
-4 10 18 1048.32 40.0673 1
-4 10 19 86.7787 9.72903 1
-4 10 20 14.993 7.90133 1
-4 10 21 -3.30918 14.7659 1
-4 10 23 242.538 11.6937 1
-4 10 24 290.723 25.8073 1
-4 10 25 24.1058 8.00787 1
-4 10 26 69.1425 17.248 1
-4 11 1 -4.18192 17.9029 1
-4 11 2 660.775 19.9519 1
-4 11 3 25.4622 5.07618 1
-4 11 4 102.471 7.7737 1
-4 11 5 95.0894 6.2125 1
-4 11 6 292.094 10.4082 1
-4 11 7 -3.71457 18.1095 1
-4 11 8 2811.91 84.1465 1
-4 11 9 1159.93 37.0342 1
-4 11 10 1789.02 55.2284 1
-4 11 11 141.003 9.1954 1
-4 11 12 11.9498 6.68403 1
-4 11 13 272.803 14.6657 1
-4 11 14 487.454 18.4919 1
-4 11 15 13.3582 8.46389 1
-4 11 16 1332.69 50.2614 1
-4 11 17 -2.37768 14.8488 1
-4 11 18 521.471 23.6776 1
-4 11 19 2.63807 7.02104 1
-4 11 20 -4.02418 14.7401 1
-4 11 21 334.485 17.6424 1
-4 11 22 60.5092 12.842 1
-4 11 23 32.3806 6.34677 1
-4 11 24 274.61 12.8614 1
-4 11 25 9.5248 11.6104 1
-4 12 1 1133.05 35.3328 1
-4 12 2 151.839 7.66613 1
-4 12 3 618.006 17.9544 1
-4 12 4 241.762 9.7014 1
-4 12 5 2337.42 60.2613 1
-4 12 6 539.227 17.4928 1
-4 12 7 102.894 6.55989 1
-4 12 8 679.323 20.548 1
-4 12 9 1425.91 41.5667 1
-4 12 10 521.537 19.2605 1
-4 12 11 30.0682 7.30109 1
-4 12 12 54.4246 10.6711 1
-4 12 13 62.06 10.4927 1
-4 12 14 132.6 13.2893 1
-4 12 15 276.343 25.3543 1
-4 12 16 7.2551 6.76715 1
-4 12 17 86.2757 9.87875 1
-4 12 18 116.917 8.96745 1
-4 12 19 3.25769 9.84174 1
-4 12 20 91.9842 9.42058 1
-4 12 21 77.9833 11.1759 1
-4 12 22 9.36947 10.4359 1
-4 12 23 98.3925 9.01218 1
-4 12 24 132.242 19.1582 1
-4 12 25 45.4523 13.1828 1
-4 13 1 690.889 19.7523 1
-4 13 2 122.294 6.46017 1
-4 13 3 31.4501 5.38656 1
-4 13 4 3.69986 4.60674 1
-4 13 5 24.4071 4.90407 1
-4 13 6 239.919 9.58958 1
-4 13 7 1914 51.2378 1
-4 13 8 678.082 24.503 1
-4 13 9 159.68 11.1667 1
-4 13 10 662.74 23.9666 1
-4 13 11 1296.63 39.4076 1
-4 13 12 38.4897 7.95076 1
-4 13 13 70.0403 9.46749 1
-4 13 14 -2.63212 15.7762 1
-4 13 15 209.727 13.173 1
-4 13 16 2.46071 7.74955 1
-4 13 17 85.8447 12.9909 1
-4 13 18 27.6403 15.4371 1
-4 13 19 71.4037 9.10632 1
-4 13 20 310.804 19.902 1
-4 13 21 50.3587 8.09455 1
-4 13 22 10.415 7.23015 1
-4 13 23 32.6259 9.25309 1
-4 13 24 -21.5891 34.3085 1
-4 13 25 -18.6338 21.4268 1
-4 14 1 3.07281 4.36788 1
-4 14 2 861.179 30.1401 1
-4 14 3 128.74 7.79335 1
-4 14 4 592.22 18.2065 1
-4 14 5 1049.81 29.7506 1
-4 14 6 208.079 8.72634 1
-4 14 7 1153.87 33.3193 1
-4 14 8 235.761 11.4542 1
-4 14 9 285.717 13.5058 1
-4 14 10 2423.24 82.5882 1
-4 14 11 115.31 8.00137 1
-4 14 12 27.3124 6.32775 1
-4 14 13 19.8366 8.10636 1
-4 14 14 86.6381 15.8346 1
-4 14 15 107.39 15.2166 1
-4 14 16 206.435 15.3898 1
-4 14 17 -3.98979 20.3522 1
-4 14 18 50.0592 13.2827 1
-4 14 19 17.1524 9.12556 1
-4 14 20 433.945 24.7256 1
-4 14 21 -1.51477 13.9007 1
-4 14 22 19.7486 29.8995 1
-4 14 23 132.013 18.1053 1
-4 14 24 8.14582 22.3582 1
-4 15 1 21.0618 5.13956 1
-4 15 2 3.59601 4.69864 1
-4 15 3 510.322 16.9783 1
-4 15 4 377.624 13.7992 1
-4 15 5 4.75755 5.64181 1
-4 15 6 264.029 11.004 1
-4 15 7 483.507 15.7605 1
-4 15 8 356.813 18.9054 1
-4 15 9 225.61 14.1459 1
-4 15 10 67.1471 7.68061 1
-4 15 11 28.8484 9.00931 1
-4 15 12 279.969 14.2089 1
-4 15 13 321.329 35.7311 1
-4 15 14 259.193 30.9306 1
-4 15 15 -0.13233 13.3253 1
-4 15 16 13.4031 8.11224 1
-4 15 17 17.9317 16.9819 1
-4 15 18 1.49386 7.4539 1
-4 15 19 45.6229 13.4887 1
-4 15 20 591.689 51.7766 1
-4 15 21 337.851 21.1032 1
-4 15 22 31.5942 14.6079 1
-4 15 23 15.871 15.2205 1
-4 15 24 -14.9416 24.625 1
-4 16 1 388.767 19.0878 1
-4 16 2 103.881 6.39237 1
-4 16 3 3.42283 5.46522 1
-4 16 4 133.362 9.02379 1
-4 16 5 142.916 9.54618 1
-4 16 6 8.08145 5.70003 1
-4 16 7 1153.76 38.5096 1
-4 16 8 757.547 28.8416 1
-4 16 9 207.579 14.8079 1
-4 16 10 51.396 10.2536 1
-4 16 11 276.487 29.323 1
-4 16 12 10.2669 6.07589 1
-4 16 13 23.2238 8.75976 1
-4 16 14 178.017 21.7679 1
-4 16 15 13.6173 9.26701 1
-4 16 16 299.793 29.1586 1
-4 16 17 -0.10105 16.4308 1
-4 16 18 -2.6275 12.184 1
-4 16 19 2.88465 12.3141 1
-4 16 20 -1.47768 11.0404 1
-4 16 21 -5.8637 11.4196 1
-4 16 22 196.633 19.2636 1
-4 16 23 330.063 28.3812 1
-4 17 1 502.879 37.244 1
-4 17 2 682.089 21.1183 1
-4 17 3 696.091 28.1066 1
-4 17 4 481.702 15.686 1
-4 17 5 -8.07412 17.2471 1
-4 17 6 447.293 16.1694 1
-4 17 7 202.307 9.24294 1
-4 17 8 127.878 15.8074 1
-4 17 9 425.285 19.5728 1
-4 17 10 14.9535 6.14704 1
-4 17 11 5.00412 5.86436 1
-4 17 12 33.0547 6.64708 1
-4 17 13 143.471 11.601 1
-4 17 14 466.133 35.3386 1
-4 17 15 43.4439 12.2147 1
-4 17 16 23.2148 30.7486 1
-4 17 17 288.796 20.1661 1
-4 17 18 12.5008 12.3683 1
-4 17 19 300.108 19.9214 1
-4 17 20 4.20244 13.2331 1
-4 17 21 -14.5813 15.1255 1
-4 17 22 55.1048 17.8182 1
-4 18 1 26.2825 5.91113 1
-4 18 2 575.55 26.6651 1
-4 18 3 231.345 10.5774 1
-4 18 4 458.514 17.4382 1
-4 18 5 833.408 49.3413 1
-4 18 6 156.988 7.56104 1
-4 18 7 0.05911 6.07868 1
-4 18 8 374.629 20.3613 1
-4 18 9 31.1949 6.59485 1
-4 18 10 171.058 9.56342 1
-4 18 11 56.463 8.79436 1
-4 18 12 18.9652 9.04902 1
-4 18 13 14.7468 11.5857 1
-4 18 14 23.952 11.6049 1
-4 18 15 9.11561 11.4374 1
-4 18 16 71.9337 13.9874 1
-4 18 17 8.66993 10.833 1
-4 18 18 -5.94526 12.1912 1
-4 18 19 20.0996 14.5215 1
-4 18 20 95.6978 14.829 1
-4 18 21 8.9678 18.5526 1
-4 18 22 3.95323 21.4493 1
-4 19 1 1075.96 30.959 1
-4 19 2 302.571 16.8766 1
-4 19 3 259.98 9.99423 1
-4 19 4 142.706 7.62709 1
-4 19 5 256.28 12.0489 1
-4 19 6 139.585 7.43587 1
-4 19 7 105.765 7.95186 1
-4 19 8 128.534 12.4197 1
-4 19 9 -0.99548 21.2562 1
-4 19 10 2.45944 7.12372 1
-4 19 11 8.47276 8.11922 1
-4 19 12 121.804 9.90211 1
-4 19 13 12.7897 10.3998 1
-4 19 14 5.40023 11.4245 1
-4 19 15 5.12996 12.1345 1
-4 19 16 301.812 20.6422 1
-4 19 17 -1.21901 10.6073 1
-4 19 18 111.706 15.4584 1
-4 19 19 14.39 14.8247 1
-4 19 20 25.1966 18.0604 1
-4 19 21 46.6359 21.4355 1
-4 20 1 367.484 11.9306 1
-4 20 2 225.229 9.21631 1
-4 20 3 35.0535 5.36823 1
-4 20 4 16.5362 5.94979 1
-4 20 5 19.646 6.34137 1
-4 20 6 94.8622 7.77907 1
-4 20 7 105.994 8.26815 1
-4 20 8 206.632 14.6543 1
-4 20 9 52.3704 17.6307 1
-4 20 10 65.4634 8.62667 1
-4 20 11 200.729 12.302 1
-4 20 12 18.7486 7.78849 1
-4 20 13 -12.3478 14.1947 1
-4 20 14 179.996 17.4221 1
-4 20 15 290.128 20.2304 1
-4 20 16 54.6141 14.3694 1
-4 20 17 12.7256 11.2467 1
-4 20 18 122.333 15.8962 1
-4 20 19 383.64 27.1695 1
-4 20 20 7.74691 20.3922 1
-4 21 1 27.3838 6.40313 1
-4 21 2 4.6911 5.51832 1
-4 21 3 4.48112 5.31214 1
-4 21 4 168.244 13.8812 1
-4 21 5 14.9433 6.47172 1
-4 21 6 1.40929 5.6519 1
-4 21 7 42.3958 7.14654 1
-4 21 8 15.2535 9.30176 1
-4 21 9 -2.24734 15.539 1
-4 21 10 358.434 19.9459 1
-4 21 11 225.388 12.665 1
-4 21 12 85.0164 19.3486 1
-4 21 13 361.069 20.1325 1
-4 21 14 55.4446 12.2012 1
-4 21 15 115.846 14.2278 1
-4 21 16 24.6442 14.0551 1
-4 21 17 31.9629 13.6208 1
-4 21 18 262.315 22.5402 1
-4 21 19 1.05662 20.8508 1
-4 22 1 41.1203 5.93742 1
-4 22 2 320.04 12.1038 1
-4 22 3 8.74608 5.25523 1
-4 22 4 23.5833 5.79929 1
-4 22 5 2.75689 5.93889 1
-4 22 6 4.02534 6.23038 1
-4 22 7 3.6491 6.16693 1
-4 22 8 33.012 11.5651 1
-4 22 9 8.25823 12.2277 1
-4 22 10 2.92491 7.17194 1
-4 22 12 91.3964 9.02895 1
-4 22 13 230.226 33.6999 1
-4 22 14 54.2526 14.5796 1
-4 22 15 45.0513 15.3586 1
-4 22 16 50.1265 12.484 1
-4 22 17 461.051 29.0359 1
-4 22 18 2.03559 17.6979 1
-4 23 1 10.0588 6.46245 1
-4 23 2 34.7103 7.91747 1
-4 23 3 224.102 11.8513 1
-4 23 4 149.727 8.83337 1
-4 23 5 38.8772 8.43394 1
-4 23 6 17.0616 8.58025 1
-4 23 7 89.3878 9.3977 1
-4 23 8 86.6535 9.76104 1
-4 23 10 44.9315 16.0196 1
-4 23 11 86.683 12.1315 1
-4 23 12 -1.84456 13.2302 1
-4 23 13 77.0135 9.65064 1
-4 23 14 68.0798 13.8671 1
-4 23 15 45.7883 15.8583 1
-4 24 1 208.482 9.60543 1
-4 24 2 58.1132 12.2709 1
-4 24 3 13.5945 12.709 1
-4 24 4 24.2264 6.4677 1
-4 24 5 28.938 7.93858 1
-4 24 6 109.635 12.2302 1
-4 24 7 44.78 10.1883 1
-4 24 8 18.1523 7.28782 1
-4 24 9 36.3078 8.24987 1
-4 24 10 3.36517 7.06313 1
-4 24 11 65.5947 8.18045 1
-4 24 12 41.5878 7.71636 1
-4 24 13 30.5466 8.20499 1
-4 25 1 25.6506 6.07993 1
-4 25 2 8.83022 7.37837 1
-4 25 3 7.99337 5.56539 1
-4 25 4 19.7998 6.51841 1
-4 25 5 8.75743 6.20703 1
-4 25 6 150.604 11.3811 1
-4 25 7 17.1365 9.81287 1
-4 25 8 21.9429 12.8444 1
-4 25 9 49.5395 15.4811 1
-4 25 10 33.8611 9.44167 1
-4 25 11 -0.16066 7.58485 1
-4 25 12 3.10721 7.20901 1
-4 25 13 49.5753 20.119 1
-4 25 14 104.732 23.743 1
-4 26 1 -2.33049 10.5032 1
-4 26 2 22.5326 6.69172 1
-4 26 3 21.2594 7.18781 1
-4 26 4 87.2378 12.2169 1
-4 26 5 -3.64934 10.6081 1
-4 26 7 108.947 12.1004 1
-4 26 8 63.8097 10.6145 1
-4 26 10 85.3033 13.5845 1
-4 26 11 -5.67211 26.4636 1
-4 26 12 -13.5262 39.3676 1
-4 27 1 14.4176 8.84761 1
-4 27 2 -8.11032 12.3387 1
-4 27 3 10.3084 7.90381 1
-4 27 4 51.911 9.30084 1
-4 27 5 97.3212 10.2993 1
-4 27 7 11.7244 9.25511 1
-4 27 8 90.937 11.3097 1
-4 27 9 152.287 21.0178 1
-4 27 10 5.0004 17.6804 1
-4 28 1 63.5821 12.1316 1
-4 28 2 40.6359 11.4027 1
-4 28 3 0.71144 10.2619 1
-4 28 4 4.30361 8.86561 1
-4 28 5 24.513 10.8243 1
-4 28 6 -1.42031 17.9403 1
-4 28 7 14.4601 16.6219 1
-3 0 1 7.01964 6.28614 1
-3 0 3 5375.94 168.087 1
-3 0 5 587.024 22.5801 1
-3 0 7 3689.08 99.473 1
-3 0 9 16698 502.263 1
-3 0 11 2266.86 76.9574 1
-3 0 13 2089.92 121.058 1
-3 0 15 270.731 18.8182 1
-3 0 17 1500.91 61.2442 1
-3 0 19 172.623 11.6558 1
-3 0 21 94.3759 18.2007 1
-3 0 23 194.129 18.4345 1
-3 0 25 223.236 12.7592 1
-3 0 27 74.954 10.3553 1
-3 0 29 492.195 46.8713 1
-3 1 1 3537.02 87.075 1
-3 1 2 2990.23 72.9439 1
-3 1 3 1686.57 42.9424 1
-3 1 4 153.04 7.05063 1
-3 1 5 1471.22 42.722 1
-3 1 6 2005.98 51.7854 1
-3 1 7 5811.5 144.61 1
-3 1 8 1909.22 50.7686 1
-3 1 9 22542.7 554.487 1
-3 1 10 4447.06 135.691 1
-3 1 11 1.20982 6.07367 1
-3 1 12 2.58911 5.94961 1
-3 1 13 7.73397 6.25145 1
-3 1 14 22.866 6.33427 1
-3 1 15 717.777 21.7009 1
-3 1 16 1443.56 45.4055 1
-3 1 17 771.219 30.4037 1
-3 1 18 9.08171 5.9243 1
-3 1 19 120.673 8.46307 1
-3 1 20 529.251 18.3988 1
-3 1 21 260.402 10.781 1
-3 1 22 42.5453 6.02049 1
-3 1 23 558.142 17.7949 1
-3 1 24 401.438 14.024 1
-3 1 25 181.536 8.72411 1
-3 1 26 35.3868 8.23387 1
-3 1 27 353.239 12.6551 1
-3 1 28 34.2677 10.1061 1
-3 1 29 -15.9763 31.9843 1
-3 2 1 12829.6 339.428 1
-3 2 2 2890.57 71.7739 1
-3 2 3 1302.07 34.6958 1
-3 2 4 5.73427 4.65617 1
-3 2 5 3118.23 83.9731 1
-3 2 6 3554.57 93.3942 1
-3 2 7 1072.87 29.1009 1
-3 2 8 284.134 11.8149 1
-3 2 9 1391.31 45.547 1
-3 2 10 19.8692 6.63362 1
-3 2 11 1423.68 48.1629 1
-3 2 12 3330.48 106.271 1
-3 2 13 536.547 17.2214 1
-3 2 14 99.6404 6.79465 1
-3 2 15 2141.18 57.5011 1
-3 2 16 170.252 8.73088 1
-3 2 17 551.276 18.5499 1
-3 2 18 45.6375 6.70489 1
-3 2 19 1856.36 67.581 1
-3 2 20 181.354 10.1636 1
-3 2 21 4.70287 5.54435 1
-3 2 22 156.777 8.46403 1
-3 2 23 362.44 15.6791 1
-3 2 24 48.8931 7.10642 1
-3 2 25 45.9877 5.97507 1
-3 2 26 160.041 9.68951 1
-3 2 27 222.887 9.82153 1
-3 2 28 -10.0572 16.6706 1
-3 2 29 39.5733 11.2627 1
-3 3 1 120.129 6.77272 1
-3 3 2 413.891 12.8652 1
-3 3 3 7127.32 179.327 1
-3 3 4 598.349 17.9133 1
-3 3 5 2586.56 64.8543 1
-3 3 6 871.417 24.4476 1
-3 3 7 207.033 9.98799 1
-3 3 8 316.896 11.1096 1
-3 3 9 457.842 15.3383 1
-3 3 10 561.788 21.7457 1
-3 3 11 1124.44 45.1396 1
-3 3 12 36.4096 6.63776 1
-3 3 13 941.029 26.7824 1
-3 3 14 242.946 9.72824 1
-3 3 15 1719.41 55.0076 1
-3 3 16 411.879 14.0529 1
-3 3 17 478.593 15.7036 1
-3 3 18 -4.52963 19.6853 1
-3 3 19 201.557 9.41228 1
-3 3 20 1128.48 35.129 1
-3 3 21 116.118 8.34052 1
-3 3 22 21.089 6.83865 1
-3 3 23 50.6626 7.94953 1
-3 3 24 143.341 7.92589 1
-3 3 25 125.441 12.0278 1
-3 3 26 -5.29012 13.6041 1
-3 3 27 152.342 12.1619 1
-3 3 28 98.815 13.4187 1
-3 4 1 2429.79 63.5386 1
-3 4 2 72.5567 6.71145 1
-3 4 3 119.024 7.36948 1
-3 4 4 575.677 16.9175 1
-3 4 5 273.716 10.772 1
-3 4 6 948.995 25.3178 1
-3 4 7 795.015 22.442 1
-3 4 8 262.819 10.3349 1
-3 4 9 164.362 8.6469 1
-3 4 10 1342.2 41.9436 1
-3 4 11 1156.62 38.0936 1
-3 4 12 896.864 25.7439 1
-3 4 13 1702.85 46.9877 1
-3 4 14 17.0054 5.88077 1
-3 4 15 303.367 12.322 1
-3 4 16 65.562 6.49869 1
-3 4 17 29.4795 7.19963 1
-3 4 18 1736.91 48.8752 1
-3 4 19 17.9388 6.61303 1
-3 4 20 109.971 8.10147 1
-3 4 21 2780.27 94.4444 1
-3 4 22 526.667 16.858 1
-3 4 23 67.6411 7.21432 1
-3 4 24 11.8751 5.93049 1
-3 4 26 64.2352 8.45948 1
-3 4 27 3.1942 7.48668 1
-3 4 28 442.185 18.3309 1
-3 5 1 13578.2 340.181 1
-3 5 2 37.6378 5.45531 1
-3 5 3 587.827 17.455 1
-3 5 4 1235.91 32.6603 1
-3 5 5 5238.29 135.961 1
-3 5 6 1301.79 33.4569 1
-3 5 7 1547.09 40.2345 1
-3 5 8 2161.5 57.7233 1
-3 5 9 2452.8 62.9998 1
-3 5 10 965.094 30.4742 1
-3 5 11 3748.75 119.018 1
-3 5 12 1196.45 33.3926 1
-3 5 13 2162.47 60.6308 1
-3 5 14 975.919 31.7293 1
-3 5 15 236.329 11.234 1
-3 5 16 657.195 21.4196 1
-3 5 17 61.2056 8.75838 1
-3 5 18 2505.98 76.4208 1
-3 5 19 1116.72 51.9742 1
-3 5 20 287.845 11.1084 1
-3 5 21 31.3782 6.47197 1
-3 5 22 464.743 16.3696 1
-3 5 23 284.588 11.8027 1
-3 5 24 28.4364 5.95673 1
-3 5 25 17.6719 6.27554 1
-3 5 26 365.665 12.8597 1
-3 5 27 219.684 10.1664 1
-3 5 28 90.468 11.0344 1
-3 6 1 3646.81 91.3351 1
-3 6 2 1186.01 31.3421 1
-3 6 3 888.791 24.2112 1
-3 6 4 3308.76 86.9843 1
-3 6 5 109.129 7.02778 1
-3 6 6 59.1697 6.48641 1
-3 6 7 5396.48 139.792 1
-3 6 8 2898.51 76.5581 1
-3 6 9 32.1951 5.92398 1
-3 6 10 1.3566 5.23647 1
-3 6 11 662.283 22.5809 1
-3 6 12 558.517 17.8701 1
-3 6 13 89.3454 6.98066 1
-3 6 14 177.495 8.63486 1
-3 6 15 585.874 22.5096 1
-3 6 16 332.302 12.4983 1
-3 6 17 3.46978 5.50558 1
-3 6 18 528.924 23.6696 1
-3 6 19 2185.32 64.1902 1
-3 6 20 199.789 11.7333 1
-3 6 21 112.579 12.6554 1
-3 6 22 -0.94545 14.5599 1
-3 6 23 2.7662 5.93912 1
-3 6 24 212.119 10.8027 1
-3 6 25 5.31054 5.34788 1
-3 6 26 12.5585 6.71161 1
-3 6 27 261.823 11.5514 1
-3 6 28 16.5711 8.77674 1
-3 7 1 1347.96 35.4419 1
-3 7 2 6693.26 170.036 1
-3 7 3 312.788 12.1466 1
-3 7 4 542.767 17.0838 1
-3 7 5 27.4571 6.3099 1
-3 7 6 44.457 5.51701 1
-3 7 7 4311.52 108.409 1
-3 7 8 442.493 13.9161 1
-3 7 9 319.79 11.488 1
-3 7 10 485.517 16.0749 1
-3 7 11 14.3288 5.15267 1
-3 7 12 466.891 16.6554 1
-3 7 13 721.577 22.4454 1
-3 7 14 1192.27 33.3319 1
-3 7 15 314.063 12.105 1
-3 7 16 1981.6 73.047 1
-3 7 17 2574.54 73.6631 1
-3 7 18 780.905 25.1818 1
-3 7 19 697.809 26.7257 1
-3 7 20 -2.25391 15.2702 1
-3 7 21 322.498 12.3808 1
-3 7 22 1.46702 5.5215 1
-3 7 23 246.309 11.0947 1
-3 7 24 24.3517 9.75175 1
-3 7 25 214.21 13.6897 1
-3 7 26 32.5366 17.6636 1
-3 7 27 6.06219 14.1446 1
-3 7 28 0.9813 9.10583 1
-3 8 1 4423.11 123.427 1
-3 8 2 1432.36 42.8832 1
-3 8 3 54.8173 6.32012 1
-3 8 4 290.875 11.3328 1
-3 8 5 7.06832 6.53117 1
-3 8 6 6871.23 179.008 1
-3 8 7 1995.88 51.9922 1
-3 8 8 189.863 8.51867 1
-3 8 9 14.4156 5.38833 1
-3 8 10 1529.83 44.5441 1
-3 8 11 138.223 7.58577 1
-3 8 12 33.6908 5.73499 1
-3 8 13 77.0429 7.16205 1
-3 8 14 655.063 21.6981 1
-3 8 15 111.588 9.01423 1
-3 8 16 755.795 30.0044 1
-3 8 17 1897.48 64.8398 1
-3 8 18 29.5033 6.40663 1
-3 8 19 239.118 10.4527 1
-3 8 20 63.0135 12.1098 1
-3 8 21 38.0262 6.85842 1
-3 8 22 1329.44 37.6951 1
-3 8 23 85.5465 6.70918 1
-3 8 25 24.1433 5.74593 1
-3 8 26 1.65176 5.44279 1
-3 8 27 1.76245 7.27647 1
-3 8 28 110.874 11.3161 1
-3 9 1 1199.44 46.3875 1
-3 9 2 53.4323 8.10271 1
-3 9 3 2100.04 59.326 1
-3 9 4 11.8112 4.99979 1
-3 9 5 85.7524 5.71453 1
-3 9 6 -3.60064 17.3894 1
-3 9 7 245.53 10.5263 1
-3 9 8 590.887 17.2767 1
-3 9 9 373.416 13.5418 1
-3 9 10 0.18689 4.80221 1
-3 9 11 1321.79 38.6226 1
-3 9 12 81.3176 6.91073 1
-3 9 13 37.6531 6.91555 1
-3 9 14 166.149 8.45698 1
-3 9 15 37.7435 6.97564 1
-3 9 16 1475.67 44.9391 1
-3 9 17 193.666 11.939 1
-3 9 18 28.2949 6.27817 1
-3 9 19 1894.31 55.5712 1
-3 9 20 614.515 20.7294 1
-3 9 21 119.267 7.93307 1
-3 9 22 234.604 10.077 1
-3 9 23 0.05343 5.23712 1
-3 9 24 90.6807 8.0357 1
-3 9 25 187.311 8.78539 1
-3 9 26 155.532 11.486 1
-3 9 27 13.3815 7.99212 1
-3 10 1 2147.75 65.1779 1
-3 10 2 38.9935 4.76 1
-3 10 3 1.98143 4.33565 1
-3 10 4 854.683 23.6949 1
-3 10 5 873.287 23.6753 1
-3 10 6 135.93 7.64485 1
-3 10 7 3043.1 84.4961 1
-3 10 8 9.91457 4.8121 1
-3 10 9 356.337 13.9934 1
-3 10 10 547.99 19.2309 1
-3 10 11 3399.07 93.8729 1
-3 10 12 1278.22 38.0126 1
-3 10 13 443.379 16.0497 1
-3 10 14 28.435 6.43815 1
-3 10 15 129.63 7.72904 1
-3 10 16 365.211 15.8191 1
-3 10 17 21.5291 6.144 1
-3 10 18 154.48 8.22298 1
-3 10 19 897.201 26.1673 1
-3 10 20 -4.21406 16.6268 1
-3 10 21 584.152 25.2206 1
-3 10 22 0.82554 6.36983 1
-3 10 23 294.154 19.4737 1
-3 10 24 91.365 9.31733 1
-3 10 25 37.3297 6.11405 1
-3 10 26 5.39755 6.18409 1
-3 10 27 163.095 11.4541 1
-3 11 1 1132.43 29.0955 1
-3 11 2 651.216 20.0621 1
-3 11 3 2760.89 75.8005 1
-3 11 4 1385.64 45.8562 1
-3 11 5 140.238 7.53091 1
-3 11 6 1453.49 39.9557 1
-3 11 7 238.946 11.2281 1
-3 11 8 96.0518 6.78984 1
-3 11 9 122.97 7.63378 1
-3 11 10 1282.65 50.2752 1
-3 11 11 1154.18 40.5588 1
-3 11 12 1323.18 40.1449 1
-3 11 13 593.417 19.6762 1
-3 11 14 0.85789 7.0432 1
-3 11 15 20.878 6.54465 1
-3 11 16 34.6271 7.8317 1
-3 11 17 1878.89 58.1039 1
-3 11 18 313.19 11.8503 1
-3 11 19 -0.26307 14.2125 1
-3 11 20 635.633 19.6908 1
-3 11 21 422.197 17.2136 1
-3 11 22 -1.85813 14.2656 1
-3 11 23 52.847 8.77425 1
-3 11 24 159.892 8.29515 1
-3 11 25 453.617 15.0974 1
-3 11 26 -5.7357 13.2944 1
-3 11 27 1.83419 10.8818 1
-3 12 1 1407.8 39.4467 1
-3 12 2 147.74 7.61954 1
-3 12 3 160.329 8.32857 1
-3 12 4 2612.68 89.7048 1
-3 12 5 547.479 16.8097 1
-3 12 6 26.5718 4.94602 1
-3 12 7 454.696 14.8335 1
-3 12 8 201.652 8.94931 1
-3 12 9 167.042 9.11228 1
-3 12 10 3687.83 123.082 1
-3 12 11 2206.15 68.2174 1
-3 12 12 363.55 13.3828 1
-3 12 13 15.0294 7.05506 1
-3 12 14 821.581 27.2886 1
-3 12 15 65.0863 8.98439 1
-3 12 16 15.6714 6.62146 1
-3 12 17 201.966 10.6476 1
-3 12 18 225.489 11.1503 1
-3 12 19 311.75 16.6703 1
-3 12 20 4.41742 5.85778 1
-3 12 21 5.27847 6.57315 1
-3 12 22 10.3443 5.85101 1
-3 12 23 24.7791 5.4129 1
-3 12 24 12.4119 9.14025 1
-3 12 25 -11.7394 15.8234 1
-3 12 26 52.3857 20.4927 1
-3 13 1 193.33 9.7424 1
-3 13 2 308.716 10.7374 1
-3 13 3 1.90962 5.01496 1
-3 13 4 1650.89 48.3935 1
-3 13 5 20.079 5.2907 1
-3 13 6 1299.19 39.2678 1
-3 13 7 257.572 9.80387 1
-3 13 8 9604.12 257.955 1
-3 13 9 22.2402 6.33174 1
-3 13 10 319.501 15.2742 1
-3 13 11 549.96 18.3401 1
-3 13 12 511.542 18.8209 1
-3 13 13 21.9923 9.8221 1
-3 13 14 25.0076 8.77558 1
-3 13 15 134.614 8.57841 1
-3 13 16 303.259 13.0855 1
-3 13 17 156.471 9.13699 1
-3 13 18 205.447 10.4409 1
-3 13 19 484.061 17.0511 1
-3 13 20 5.38145 6.09427 1
-3 13 21 60.2109 6.58059 1
-3 13 22 97.0421 14.4331 1
-3 13 23 19.4189 6.23365 1
-3 13 24 435.113 25.6296 1
-3 13 25 37.264 10.4722 1
-3 14 1 87.955 6.22144 1
-3 14 2 256.356 9.33745 1
-3 14 3 32.9039 5.31323 1
-3 14 4 3.52299 4.86643 1
-3 14 5 816.186 25.6601 1
-3 14 6 318.594 11.4012 1
-3 14 7 2880.13 88.3051 1
-3 14 8 54.1547 7.99416 1
-3 14 9 1517.23 43.4209 1
-3 14 10 230.844 10.889 1
-3 14 11 63.0146 8.51305 1
-3 14 12 447.936 16.2314 1
-3 14 13 331.587 32.0385 1
-3 14 14 1189.66 38.9101 1
-3 14 15 676.048 28.5739 1
-3 14 16 24.0273 8.19954 1
-3 14 17 548.713 19.4295 1
-3 14 18 21.3912 6.52196 1
-3 14 19 2.85682 6.93283 1
-3 14 20 7.52136 8.39787 1
-3 14 21 319.175 17.9017 1
-3 14 22 17.8491 8.57994 1
-3 14 23 246.327 16.3726 1
-3 14 24 -1.48861 7.5923 1
-3 14 25 9.26011 7.34021 1
-3 15 1 9.71603 5.09046 1
-3 15 2 1762.47 49.6626 1
-3 15 3 93.1378 6.96982 1
-3 15 4 5.76897 5.15321 1
-3 15 5 242.275 9.39905 1
-3 15 6 801.967 28.4476 1
-3 15 7 1256.27 37.1634 1
-3 15 8 239.531 10.7338 1
-3 15 9 303.016 14.2752 1
-3 15 10 2056.16 60.6729 1
-3 15 11 264.099 13.0233 1
-3 15 12 38.3732 7.32884 1
-3 15 13 101.341 8.88932 1
-3 15 14 212.09 12.9818 1
-3 15 15 25.1577 9.82504 1
-3 15 16 26.0578 14.5675 1
-3 15 17 4.8493 17.0214 1
-3 15 18 14.7637 23.597 1
-3 15 21 138.367 13.8592 1
-3 15 22 65.2031 11.0423 1
-3 15 23 6.01382 7.63544 1
-3 15 24 58.4761 14.2616 1
-3 15 25 38.646 16.8448 1
-3 16 1 267.231 10.5995 1
-3 16 2 521.403 16.9778 1
-3 16 3 772.275 26.096 1
-3 16 4 10.16 4.99719 1
-3 16 5 4.33676 5.17788 1
-3 16 6 14.9789 5.27284 1
-3 16 7 9.28282 5.23252 1
-3 16 8 530.297 23.8096 1
-3 16 9 276.795 16.5569 1
-3 16 10 674.448 23.719 1
-3 16 11 886.566 35.2213 1
-3 16 12 212.885 12.4492 1
-3 16 13 10.4344 7.28504 1
-3 16 14 -6.22385 21.2523 1
-3 16 15 6.21637 12.0597 1
-3 16 19 446.773 43.1137 1
-3 16 20 135.773 16.5399 1
-3 16 21 15.954 12.5213 1
-3 16 22 44.6847 13.3097 1
-3 16 23 33.9299 11.2827 1
-3 16 24 60.3574 18.5648 1
-3 17 1 121.935 7.01324 1
-3 17 2 1157.39 41.7941 1
-3 17 3 212.032 9.94275 1
-3 17 4 304.254 13.123 1
-3 17 5 33.7536 5.47138 1
-3 17 6 35.3182 7.95151 1
-3 17 7 461.299 19.6938 1
-3 17 8 835.468 38.1716 1
-3 17 9 111.177 15.0561 1
-3 17 10 4.62024 7.03491 1
-3 17 11 359.853 13.4209 1
-3 17 12 403.07 22.4163 1
-3 17 13 249.823 23.3946 1
-3 17 17 63.5437 12.8506 1
-3 17 18 21.3936 11.4063 1
-3 17 19 9.41029 10.8914 1
-3 17 20 384.76 21.5354 1
-3 17 21 268.423 18.2279 1
-3 17 22 32.1211 12.8201 1
-3 17 23 21.1787 12.6317 1
-3 17 24 88.3986 18.4115 1
-3 18 1 -3.88616 17.7516 1
-3 18 2 756.342 30.3613 1
-3 18 3 88.7281 6.97364 1
-3 18 4 578.179 23.7071 1
-3 18 5 -9.73133 16.3808 1
-3 18 6 174.808 10.2774 1
-3 18 7 -2.90338 14.5259 1
-3 18 8 59.1028 9.8606 1
-3 18 9 336.151 64.6793 1
-3 18 10 249.329 17.0207 1
-3 18 11 656.383 50.2306 1
-3 18 12 4.99174 14.2397 1
-3 18 13 256.12 30.3054 1
-3 18 14 233.543 35.3676 1
-3 18 15 85.8518 14.6607 1
-3 18 16 257.853 19.7498 1
-3 18 17 109.876 16.5302 1
-3 18 18 142.496 16.2868 1
-3 18 19 207.265 17.6798 1
-3 18 20 117.19 15.1122 1
-3 18 21 182.762 17.6759 1
-3 18 22 107.512 14.9006 1
-3 18 23 120.325 16.8717 1
-3 19 1 174.124 9.26511 1
-3 19 2 323.261 12.8541 1
-3 19 3 2171.88 79.5965 1
-3 19 4 -2.64032 14.1471 1
-3 19 5 60.2302 6.80219 1
-3 19 6 116.955 11.6867 1
-3 19 7 290.323 13.7592 1
-3 19 8 225.794 39.8262 1
-3 19 9 684.871 28.6583 1
-3 19 10 0.84823 8.69139 1
-3 19 11 -1.18994 14.8764 1
-3 19 12 -4.806 15.6008 1
-3 19 13 183.795 16.9297 1
-3 19 14 953.232 65.6072 1
-3 19 15 454.943 63.6739 1
-3 19 16 120.754 15.5558 1
-3 19 17 345.881 21.8838 1
-3 19 18 259.203 19.5038 1
-3 19 19 14.8099 12.0754 1
-3 19 20 33.9125 13.7351 1
-3 19 21 -1.13633 10.8004 1
-3 19 22 105.207 15.4885 1
-3 20 1 113.698 9.48356 1
-3 20 2 72.1228 9.25792 1
-3 20 3 152.159 10.4418 1
-3 20 4 910.674 31.3032 1
-3 20 5 1656.1 54.6772 1
-3 20 6 348.781 66.151 1
-3 20 7 49.9726 7.43835 1
-3 20 8 90.2989 10.2682 1
-3 20 9 12.87 8.40418 1
-3 20 10 91.4791 9.58667 1
-3 20 11 11.3497 7.7267 1
-3 20 12 43.2662 8.46473 1
-3 20 13 89.9162 11.7821 1
-3 20 14 104.275 49.683 1
-3 20 15 70.1246 13.4919 1
-3 20 16 68.4682 14.5091 1
-3 20 17 342.361 21.817 1
-3 20 18 70.2608 14.2971 1
-3 20 19 15.4552 12.7822 1
-3 20 20 82.9987 15.0425 1
-3 20 21 115.685 17.1463 1
-3 21 1 1809 52.9482 1
-3 21 2 4.16388 7.20144 1
-3 21 3 10.633 7.00795 1
-3 21 4 8.44607 5.54749 1
-3 21 5 154.458 9.01138 1
-3 21 6 256.064 12.7957 1
-3 21 7 81.3269 7.37901 1
-3 21 8 -7.14757 14.9935 1
-3 21 9 509.277 35.3128 1
-3 21 10 6.01323 7.07656 1
-3 21 11 69.3604 11.5925 1
-3 21 12 47.9975 8.07008 1
-3 21 13 11.4015 8.76515 1
-3 21 14 -2.9429 52.3078 1
-3 21 15 287.281 20.6266 1
-3 21 16 -2.15803 10.5927 1
-3 21 17 13.576 10.6069 1
-3 21 18 151.107 14.949 1
-3 21 19 -4.56558 12.7223 1
-3 21 20 135.87 17.4926 1
-3 21 21 158.886 21.6614 1
-3 22 1 12.466 6.80308 1
-3 22 2 789.241 28.316 1
-3 22 3 2.87108 5.86175 1
-3 22 4 21.7645 7.59271 1
-3 22 5 4.10616 6.30014 1
-3 22 6 286.758 14.6417 1
-3 22 7 4.98765 8.90016 1
-3 22 8 18.9101 7.72378 1
-3 22 9 15.4367 15.7509 1
-3 22 10 24.5629 9.55689 1
-3 22 11 16.3853 8.01089 1
-3 22 12 6.27394 7.14502 1
-3 22 13 17.436 8.2128 1
-3 22 15 42.3684 12.0682 1
-3 22 16 21.266 12.657 1
-3 22 17 186.586 17.5382 1
-3 22 18 59.5823 13.507 1
-3 22 19 99.4522 14.6954 1
-3 22 20 16.4508 17.0284 1
-3 23 1 113.592 7.2469 1
-3 23 2 8.41828 5.82706 1
-3 23 3 5.18496 6.67113 1
-3 23 4 8.2444 6.03927 1
-3 23 5 341.964 14.56 1
-3 23 6 19.3254 6.05315 1
-3 23 7 27.1591 6.70592 1
-3 23 8 101.802 9.94452 1
-3 23 9 137.802 10.51 1
-3 23 10 121.256 19.577 1
-3 23 11 337.105 28.7064 1
-3 23 12 15.8827 7.99679 1
-3 23 13 82.0156 38.9781 1
-3 23 14 13.0375 11.0506 1
-3 23 15 26.6507 13.0616 1
-3 23 16 346.816 20.781 1
-3 23 17 101.551 13.3441 1
-3 23 18 33.5244 11.8836 1
-3 24 1 186.077 8.5565 1
-3 24 2 250.077 11.1304 1
-3 24 3 19.7975 5.9857 1
-3 24 4 67.6066 6.93356 1
-3 24 5 92.6494 7.77014 1
-3 24 6 53.3109 6.78652 1
-3 24 7 95.5436 8.93361 1
-3 24 8 -2.51087 15.0152 1
-3 24 9 57.5666 12.5583 1
-3 24 10 36.7836 13.688 1
-3 24 11 -0.26039 9.94162 1
-3 24 12 253.831 27.7704 1
-3 24 13 214.358 35.7596 1
-3 24 14 5.88133 11.5965 1
-3 24 15 -7.80881 14.4796 1
-3 24 16 12.5897 12.4665 1
-3 25 1 0.3981 5.5235 1
-3 25 2 115.096 8.06638 1
-3 25 3 85.4877 8.78979 1
-3 25 4 -4.91207 14.9147 1
-3 25 5 670.431 24.2662 1
-3 25 6 57.7638 7.44485 1
-3 25 7 291.016 14.681 1
-3 25 9 186.253 18.4146 1
-3 25 10 2.09 10.872 1
-3 25 11 12.2639 7.63902 1
-3 25 12 -5.93741 10.498 1
-3 25 13 113.557 25.8867 1
-3 25 14 72.6013 14.8238 1
-3 26 1 92.967 7.95677 1
-3 26 2 22.1051 7.91277 1
-3 26 4 164.751 14.3362 1
-3 26 5 11.5306 5.96296 1
-3 26 6 3.87916 5.85465 1
-3 26 7 -0.19895 10.7019 1
-3 26 8 9.93938 7.68427 1
-3 26 9 173.503 10.9478 1
-3 26 10 45.7567 13.496 1
-3 26 11 22.7325 7.84325 1
-3 26 12 7.58613 7.78697 1
-3 26 13 106.737 10.8095 1
-3 26 14 -6.42879 15.9252 1
-3 26 15 -4.38988 13.5759 1
-3 27 1 0.56779 6.6516 1
-3 27 2 75.7158 9.59252 1
-3 27 3 98.6786 12.282 1
-3 27 4 8.03809 6.06988 1
-3 27 5 56.2566 7.09922 1
-3 27 6 99.188 12.1436 1
-3 27 7 15.9569 9.16743 1
-3 27 8 13.2949 7.69313 1
-3 27 9 -8.14755 8.40232 1
-3 27 10 46.4475 9.76801 1
-3 27 11 141.688 33.2579 1
-3 27 12 25.8008 13.7097 1
-3 27 13 70.5657 27.5345 1
-3 28 1 0.11051 5.97724 1
-3 28 2 -1.61138 10.8097 1
-3 28 3 16.7901 7.87139 1
-3 28 4 11.7715 8.52396 1
-3 28 5 27.0585 6.72964 1
-3 28 6 3.81633 8.38848 1
-3 28 7 239.275 16.1493 1
-3 28 8 24.2953 8.40001 1
-3 28 9 73.2126 16.8376 1
-3 28 10 -0.16908 10.7136 1
-3 28 11 0.19565 14.4358 1
-3 29 1 19.8934 9.23269 1
-3 29 2 -0.34508 12.6138 1
-3 29 3 46.0543 15.3098 1
-3 29 4 0.55865 18.5017 1
-3 29 5 4.74259 8.49732 1
-3 29 6 59.6706 17.046 1
-3 29 7 53.4177 11.26 1
-3 29 8 37.0286 9.17211 1
-3 30 1 67.8242 10.3122 1
-3 30 2 -0.13511 17.9492 1
-3 30 3 58.5999 24.3506 1
-3 30 4 -0.7623 16.8625 1
-2 0 2 14516.1 422.172 1
-2 0 4 10275.6 265.079 1
-2 0 6 12684.3 481.055 1
-2 0 8 5264.72 153.668 1
-2 0 10 13744.3 427.852 1
-2 0 12 7873.01 272.685 1
-2 0 14 135.776 12.1354 1
-2 0 16 1129.41 50.2888 1
-2 0 18 1477.18 69.8253 1
-2 0 20 1869.4 350.531 1
-2 0 22 902.787 40.2735 1
-2 0 24 193.851 15.2004 1
-2 0 28 524.133 32.7233 1
-2 1 1 214.12 7.70582 1
-2 1 2 11748.8 283.592 1
-2 1 3 128.283 6.64202 1
-2 1 4 2132.41 51.2987 1
-2 1 5 11136.8 317.197 1
-2 1 6 140.968 8.38927 1
-2 1 7 6340.38 165.637 1
-2 1 8 212.719 9.83835 1
-2 1 9 857.177 25.8119 1
-2 1 10 718.385 22.4021 1
-2 1 11 876.208 29.1972 1
-2 1 12 2786.16 94.217 1
-2 1 13 1331.72 39.0937 1
-2 1 14 103.783 8.62836 1
-2 1 15 77.4438 8.31649 1
-2 1 16 6806.65 222.968 1
-2 1 17 505.569 17.9398 1
-2 1 18 85.7237 7.60544 1
-2 1 19 1186.16 45.9884 1
-2 1 20 740.656 44.0155 1
-2 1 21 435.609 25.4205 1
-2 1 22 22.3343 5.9022 1
-2 1 23 206.906 9.81445 1
-2 1 24 1102.01 37.3583 1
-2 1 25 0.79702 5.09054 1
-2 1 27 85.7305 6.64148 1
-2 1 28 44.4948 6.5065 1
-2 1 29 242.24 13.9369 1
-2 2 1 280.834 10.8525 1
-2 2 2 7.37106 4.18692 1
-2 2 3 1971.32 48.9772 1
-2 2 4 573.119 18.0576 1
-2 2 5 1881.94 53.0735 1
-2 2 6 418.743 14.2258 1
-2 2 7 33.1563 5.4323 1
-2 2 8 22831.9 590.405 1
-2 2 9 5161.65 150.162 1
-2 2 10 5141.12 138.93 1
-2 2 11 95.755 9.45108 1
-2 2 12 5016.65 138.799 1
-2 2 13 4041.56 107.01 1
-2 2 14 0.63031 6.22344 1
-2 2 15 60.7551 7.3598 1
-2 2 16 802.575 23.9254 1
-2 2 17 348.448 13.5995 1
-2 2 18 832.366 29.9968 1
-2 2 19 557.173 18.1613 1
-2 2 20 531.981 19.0387 1
-2 2 21 155.677 9.4617 1
-2 2 22 131.951 8.375 1
-2 2 23 15.1157 6.23718 1
-2 2 24 176.195 9.24951 1
-2 2 25 184.874 9.78328 1
-2 2 27 67.3778 6.31941 1
-2 2 28 624.524 19.4657 1
-2 2 29 9.74714 7.89685 1
-2 3 1 68669.6 1647.21 1
-2 3 2 3852.77 91.3082 1
-2 3 3 2317.82 61.7796 1
-2 3 4 753.284 20.0605 1
-2 3 5 9355.99 223.937 1
-2 3 6 449.748 13.9713 1
-2 3 7 178.68 9.52168 1
-2 3 8 19.0986 6.05608 1
-2 3 9 11283.6 296.074 1
-2 3 10 20234.9 518.816 1
-2 3 11 331.164 14.4185 1
-2 3 12 207.592 11.0851 1
-2 3 13 1.54658 6.28148 1
-2 3 14 21.0367 6.89227 1
-2 3 15 325.116 13.4616 1
-2 3 16 14.1934 7.2609 1
-2 3 17 460.184 20.0505 1
-2 3 18 1725.92 48.2961 1
-2 3 19 693.82 21.6395 1
-2 3 20 902.194 36.3827 1
-2 3 21 67.7096 7.45017 1
-2 3 22 13.2546 6.34998 1
-2 3 23 5.56961 5.0972 1
-2 3 24 11.8082 5.39685 1
-2 3 25 59.6909 6.69208 1
-2 3 26 12.9313 9.73757 1
-2 3 27 5.23752 6.73331 1
-2 3 28 28.3154 14.5914 1
-2 3 29 11.5731 11.6706 1
-2 4 1 582.406 16.5716 1
-2 4 2 23292.2 563 1
-2 4 3 2577.99 64.2325 1
-2 4 4 2285.05 56.9736 1
-2 4 5 7502 187.466 1
-2 4 6 451.021 13.9519 1
-2 4 7 3830.11 97.205 1
-2 4 8 2037.12 60.3992 1
-2 4 9 3691.73 97.2916 1
-2 4 10 4849.88 123.699 1
-2 4 11 743.949 23.5481 1
-2 4 12 2307.27 82.3581 1
-2 4 13 21.7234 6.78346 1
-2 4 14 502.262 17.0535 1
-2 4 15 483.155 16.0964 1
-2 4 16 591.962 20.2849 1
-2 4 17 1100.66 34.7249 1
-2 4 18 1744.41 49.1154 1
-2 4 19 12.6695 5.86374 1
-2 4 20 39.2961 6.54445 1
-2 4 21 270.026 10.5182 1
-2 4 22 113.498 7.31882 1
-2 4 23 3.44308 5.57329 1
-2 4 24 197.379 9.61115 1
-2 4 25 222.937 10.843 1
-2 4 26 4.47455 4.8815 1
-2 4 27 109.383 13.7246 1
-2 4 28 175.072 11.951 1
-2 4 29 6.15003 8.91141 1
-2 5 1 270.097 9.80349 1
-2 5 2 360.9 11.7555 1
-2 5 3 15047.8 368.903 1
-2 5 4 5590.15 139.084 1
-2 5 5 55.8632 5.3112 1
-2 5 6 283.371 10.2421 1
-2 5 7 13731.3 349.861 1
-2 5 8 1550.64 39.9513 1
-2 5 9 627.573 21.3124 1
-2 5 10 329.945 15.0795 1
-2 5 11 34.8535 6.44649 1
-2 5 12 1882.04 78.0871 1
-2 5 13 25.7567 6.33242 1
-2 5 14 148.951 8.98303 1
-2 5 15 3451.65 97.2561 1
-2 5 16 1455.43 40.5128 1
-2 5 17 587.378 18.7078 1
-2 5 18 55.7687 8.08409 1
-2 5 19 16.9688 6.33427 1
-2 5 20 4132.21 127.593 1
-2 5 21 8.13909 5.94701 1
-2 5 22 3.5274 5.55797 1
-2 5 23 715.571 22.7776 1
-2 5 24 15.0839 5.57774 1
-2 5 25 246.709 10.6907 1
-2 5 26 47.6431 7.89074 1
-2 5 27 10.1104 5.62181 1
-2 5 28 262.689 13.2936 1
-2 5 29 18.9755 14.413 1
-2 6 1 6790.35 190.316 1
-2 6 2 2312.24 59.2165 1
-2 6 3 4096.64 102.513 1
-2 6 4 74.4641 5.92164 1
-2 6 5 643.979 19.1493 1
-2 6 6 8971.22 223.071 1
-2 6 7 1594.19 41.4285 1
-2 6 8 2823.97 70.8327 1
-2 6 9 45.8778 6.19812 1
-2 6 10 77.0097 7.58949 1
-2 6 11 2335.52 66.0796 1
-2 6 12 1097.15 34.1549 1
-2 6 13 243.519 12.2695 1
-2 6 14 897.635 27.8002 1
-2 6 15 38.9498 7.50408 1
-2 6 16 125.285 8.40746 1
-2 6 17 1718.22 50.5579 1
-2 6 18 3381.95 97.3336 1
-2 6 19 455.465 16.5405 1
-2 6 20 1182.22 35.5492 1
-2 6 21 1855.25 64.9041 1
-2 6 22 3.05149 5.99275 1
-2 6 23 431.579 14.6595 1
-2 6 24 11.9608 6.19583 1
-2 6 25 246.987 10.3528 1
-2 6 26 22.7809 10.1438 1
-2 6 27 32.7728 7.35987 1
-2 6 28 25.0944 8.48788 1
-2 6 29 317.724 25.7118 1
-2 7 1 16.4983 4.48156 1
-2 7 2 6971.32 170.763 1
-2 7 3 1679.49 42.227 1
-2 7 4 6.76708 4.76103 1
-2 7 5 655.758 19.0872 1
-2 7 6 8373.74 208.918 1
-2 7 7 2748.15 69.2262 1
-2 7 8 1978.31 52.2707 1
-2 7 9 1704.19 44.9109 1
-2 7 10 3162.82 82.1387 1
-2 7 11 200.53 9.446 1
-2 7 12 249.943 10.629 1
-2 7 13 1138.01 32.8613 1
-2 7 14 2638.4 89.6645 1
-2 7 15 -0.49998 18.8167 1
-2 7 16 22.7204 7.66541 1
-2 7 17 613.595 20.3335 1
-2 7 18 23.9454 8.80767 1
-2 7 19 318.173 14.2598 1
-2 7 20 14.1858 6.81031 1
-2 7 21 231.815 10.715 1
-2 7 22 2386.27 73.5326 1
-2 7 23 462.34 16.777 1
-2 7 24 73.3854 7.50218 1
-2 7 25 241.123 26.5316 1
-2 7 26 608.768 20.6667 1
-2 7 27 7.73978 10.2909 1
-2 7 28 345.927 13.3313 1
-2 8 1 221.142 9.12133 1
-2 8 2 618.505 17.5585 1
-2 8 3 716.339 19.888 1
-2 8 4 6550.13 165.03 1
-2 8 5 882.469 24.0833 1
-2 8 6 405.31 13.3458 1
-2 8 7 1126.38 30.3829 1
-2 8 8 3948.66 103.476 1
-2 8 9 2365.89 62.1256 1
-2 8 10 113.762 8.361 1
-2 8 11 21.6875 5.88368 1
-2 8 12 637.944 20.3748 1
-2 8 13 142.101 8.48988 1
-2 8 14 45.6746 6.66714 1
-2 8 15 1488.01 47.1652 1
-2 8 16 64.0735 7.22449 1
-2 8 17 2608.97 85.2044 1
-2 8 18 857.657 34.6685 1
-2 8 19 2162.78 84.1348 1
-2 8 20 147.324 10.1298 1
-2 8 21 709.783 24.7275 1
-2 8 22 65.3947 8.83729 1
-2 8 23 335.999 17.9649 1
-2 8 24 121.575 7.42825 1
-2 8 26 189.158 14.9264 1
-2 8 27 404.962 14.0949 1
-2 8 28 81.4551 8.5408 1
-2 9 1 5840.04 150.509 1
-2 9 2 17266.4 424.909 1
-2 9 3 1717.64 43.5332 1
-2 9 4 157.946 7.46801 1
-2 9 5 1736.89 44.7841 1
-2 9 6 837.356 23.184 1
-2 9 7 2822.72 71.0693 1
-2 9 8 4644.89 118.886 1
-2 9 9 151.64 8.74131 1
-2 9 10 745.368 25.6549 1
-2 9 11 2398.38 67.1096 1
-2 9 12 307.17 11.4566 1
-2 9 13 108.042 7.71969 1
-2 9 14 885.77 26.0372 1
-2 9 15 -1.84429 19.7045 1
-2 9 16 105.813 7.81278 1
-2 9 17 91.9582 8.74625 1
-2 9 18 128.226 12.9966 1
-2 9 19 9.99153 10.5565 1
-2 9 20 1048.16 40.3611 1
-2 9 21 -1.45066 14.2914 1
-2 9 22 263.663 10.8601 1
-2 9 23 48.7031 6.74034 1
-2 9 24 19.7877 5.28072 1
-2 9 25 134.926 7.58304 1
-2 9 26 71.8807 16.5009 1
-2 9 27 9.88943 15.5045 1
-2 9 28 81.3587 19.4235 1
-2 10 1 3906.04 100.706 1
-2 10 2 5367.57 132.21 1
-2 10 3 974.584 26.9339 1
-2 10 4 143.019 7.50524 1
-2 10 5 2090.33 60.5221 1
-2 10 6 2582.19 67.5803 1
-2 10 7 2433.87 63.1447 1
-2 10 8 19.2433 5.37825 1
-2 10 9 1430.93 39.3456 1
-2 10 10 2344.32 68.1209 1
-2 10 11 2376.71 82.3123 1
-2 10 12 15.9782 5.21411 1
-2 10 13 7.16004 5.8298 1
-2 10 14 879.199 39.3396 1
-2 10 15 16.3305 7.59756 1
-2 10 16 99.921 9.49574 1
-2 10 17 388.427 16.0813 1
-2 10 18 1604 63.2058 1
-2 10 19 69.9993 8.96235 1
-2 10 20 -2.84739 16.2995 1
-2 10 21 75.1924 10.8336 1
-2 10 22 616.24 20.2323 1
-2 10 23 40.7772 6.46964 1
-2 10 24 20.1434 11.6098 1
-2 10 25 156.233 12.3814 1
-2 10 26 73.8735 16.1392 1
-2 10 27 31.5107 7.91079 1
-2 10 28 -1.59496 12.9946 1
-2 11 1 614.863 22.7099 1
-2 11 2 505.023 17.645 1
-2 11 3 2444.71 64.1136 1
-2 11 4 145.533 8.22278 1
-2 11 5 79.9498 6.17361 1
-2 11 6 4275.73 108.162 1
-2 11 7 1189.78 32.2151 1
-2 11 8 12412.4 391.488 1
-2 11 9 1701.12 60.0757 1
-2 11 10 1597.67 43.4753 1
-2 11 11 943.533 26.6658 1
-2 11 12 80.2859 8.28119 1
-2 11 13 403.639 22.884 1
-2 11 14 119.279 8.34812 1
-2 11 15 290.618 12.087 1
-2 11 16 593.093 19.7545 1
-2 11 17 13.2817 7.40688 1
-2 11 18 553.457 18.5261 1
-2 11 19 491.721 17.2832 1
-2 11 20 550.162 20.6315 1
-2 11 21 -4.77163 16.7018 1
-2 11 22 159.339 8.68312 1
-2 11 23 7.54514 5.9337 1
-2 11 24 227.941 12.6156 1
-2 11 25 3.81079 9.46152 1
-2 11 26 7.6273 6.93021 1
-2 11 27 58.5653 11.5126 1
-2 12 1 -3.20497 20.0312 1
-2 12 2 462.696 14.5069 1
-2 12 3 1104.09 29.966 1
-2 12 4 37.973 5.5634 1
-2 12 5 0.54189 5.01319 1
-2 12 6 339.455 11.5326 1
-2 12 7 862.149 25.0422 1
-2 12 8 1778.87 48.1839 1
-2 12 9 244.901 11.1248 1
-2 12 10 237.863 10.0359 1
-2 12 11 6492.48 178.621 1
-2 12 12 770.52 23.5355 1
-2 12 13 394.691 14.6662 1
-2 12 14 829.395 24.884 1
-2 12 15 387.904 14.4333 1
-2 12 16 1.47638 6.65735 1
-2 12 17 586.475 19.2399 1
-2 12 18 159.386 10.2989 1
-2 12 19 549.458 21.6616 1
-2 12 20 731.501 31.7857 1
-2 12 21 145.078 10.4299 1
-2 12 22 383.379 17.3377 1
-2 12 23 679.085 21.2955 1
-2 12 24 7.79193 9.84245 1
-2 12 25 32.7473 6.71287 1
-2 12 26 7.97883 8.20042 1
-2 12 27 314.996 14.5447 1
-2 13 1 5.62141 5.14646 1
-2 13 2 1734.02 46.88 1
-2 13 3 132.051 6.87388 1
-2 13 4 2334.09 61.6324 1
-2 13 5 7.57591 5.08523 1
-2 13 6 57.6599 7.46458 1
-2 13 7 19.0428 6.55891 1
-2 13 8 621.524 27.261 1
-2 13 9 12.1445 5.13753 1
-2 13 10 21.207 5.25098 1
-2 13 11 56.0707 5.85684 1
-2 13 12 1027.07 31.6443 1
-2 13 13 3413.84 96.5423 1
-2 13 14 426.886 18.9589 1
-2 13 15 615.568 31.3472 1
-2 13 16 19.0502 6.9684 1
-2 13 17 1082.18 50.9679 1
-2 13 18 170.805 14.364 1
-2 13 19 753.056 31.4391 1
-2 13 20 20.9978 11.4348 1
-2 13 21 42.038 8.6138 1
-2 13 22 45.4802 8.1255 1
-2 13 23 37.0906 12.9173 1
-2 13 24 24.5581 6.96388 1
-2 13 25 58.687 7.72479 1
-2 13 26 444.642 16.9797 1
-2 13 27 61.293 10.7843 1
-2 14 1 11.1579 5.65623 1
-2 14 2 24.7085 5.65859 1
-2 14 3 87.8038 6.48458 1
-2 14 4 1397.85 47.3052 1
-2 14 5 260.939 12.4949 1
-2 14 6 117.191 6.69361 1
-2 14 7 1325.17 40.9414 1
-2 14 8 79.1828 6.6484 1
-2 14 9 1229.5 35.7289 1
-2 14 10 771.078 23.1039 1
-2 14 11 483.854 22.576 1
-2 14 12 48.2026 6.18894 1
-2 14 13 6.13702 9.93774 1
-2 14 14 355.051 16.4701 1
-2 14 15 45.3502 14.559 1
-2 14 16 207.611 23.028 1
-2 14 17 143.499 10.7076 1
-2 14 18 2075 91.5043 1
-2 14 19 21.5468 7.85744 1
-2 14 20 132.048 11.7495 1
-2 14 21 25.7302 6.37688 1
-2 14 22 70.4987 9.86498 1
-2 14 23 70.8424 7.46894 1
-2 14 24 114.814 16.5492 1
-2 14 25 544.114 21.9104 1
-2 14 26 104.65 13.3947 1
-2 15 1 202.348 9.32923 1
-2 15 2 135.792 6.98296 1
-2 15 3 553.348 17.0902 1
-2 15 4 1975.37 51.1636 1
-2 15 5 500.022 15.6604 1
-2 15 6 15.7663 5.11678 1
-2 15 7 501.302 16.5851 1
-2 15 8 265.144 11.1482 1
-2 15 9 2139.06 68.8856 1
-2 15 10 688.99 22.2261 1
-2 15 11 1483.31 45.1807 1
-2 15 12 1360.72 53.9615 1
-2 15 13 58.3617 8.95603 1
-2 15 14 559.93 38.7576 1
-2 15 15 386.718 16.2558 1
-2 15 16 236.772 14.5021 1
-2 15 17 15.6676 9.11912 1
-2 15 18 56.3357 8.16912 1
-2 15 19 399.415 20.3424 1
-2 15 20 1.59067 7.56812 1
-2 15 21 97.4095 14.7925 1
-2 15 22 28.1772 8.73472 1
-2 15 23 19.1433 9.03497 1
-2 15 24 -1.9301 12.6305 1
-2 15 25 -33.0424 17.1091 1
-2 15 26 99.7322 10.1456 1
-2 16 1 297.217 10.729 1
-2 16 2 294.345 11.0083 1
-2 16 3 5.63122 4.66703 1
-2 16 4 160.523 9.0574 1
-2 16 5 217.931 10.3429 1
-2 16 6 1154.38 38.7573 1
-2 16 7 88.7989 7.14509 1
-2 16 8 552.406 19.6884 1
-2 16 9 1208.24 70.565 1
-2 16 10 12.8165 6.92913 1
-2 16 11 387.567 15.9636 1
-2 16 12 818.555 26.4227 1
-2 16 13 11.1413 6.98157 1
-2 16 14 61.435 9.25416 1
-2 16 15 1279.16 76.0695 1
-2 16 16 33.7235 15.9303 1
-2 16 17 53.4699 9.29075 1
-2 16 18 54.7716 7.56876 1
-2 16 19 24.9669 8.36447 1
-2 16 20 417.314 18.0043 1
-2 16 21 -4.24744 11.8912 1
-2 16 22 50.9984 8.37203 1
-2 16 23 59.2545 10.922 1
-2 16 24 16.3525 8.62995 1
-2 16 25 99.2325 9.97503 1
-2 17 1 190.509 8.95867 1
-2 17 2 551.991 24.354 1
-2 17 3 115.654 7.11334 1
-2 17 4 1642.52 58.7151 1
-2 17 5 14.6128 5.24202 1
-2 17 6 415.205 17.1261 1
-2 17 7 1723.58 77.0329 1
-2 17 8 1182.67 33.851 1
-2 17 9 44.1858 8.28899 1
-2 17 10 2091.58 73.8426 1
-2 17 11 81.0408 8.72861 1
-2 17 12 10.9345 10.4502 1
-2 17 13 437.935 24.5251 1
-2 17 14 692.982 37.9776 1
-2 17 15 792.961 52.7986 1
-2 17 16 43.8537 8.83818 1
-2 17 17 5.4552 7.94792 1
-2 17 18 501.154 47.4951 1
-2 17 19 467.642 24.9218 1
-2 17 20 41.26 11.9286 1
-2 17 21 43.1481 12.894 1
-2 17 22 49.449 12.7301 1
-2 17 23 16.6386 8.77374 1
-2 17 24 35.5226 20.5664 1
-2 17 25 7.76576 14.4763 1
-2 18 1 15.6968 5.39963 1
-2 18 2 2087.86 62.2322 1
-2 18 3 119.314 7.94286 1
-2 18 4 12.6273 5.30451 1
-2 18 5 606.696 19.8645 1
-2 18 6 2.64961 6.77954 1
-2 18 7 8.92696 6.25259 1
-2 18 8 203.521 11.0251 1
-2 18 9 83.7353 9.15732 1
-2 18 10 1335.41 50.7275 1
-2 18 11 966.748 65.2992 1
-2 18 12 8.76288 8.11802 1
-2 18 13 535.968 31.7468 1
-2 18 14 346.845 14.6152 1
-2 18 15 161.949 17.979 1
-2 18 16 35.1167 8.68745 1
-2 18 17 798.922 80.555 1
-2 18 18 10.6133 11.9269 1
-2 18 19 162.712 16.576 1
-2 18 20 61.3375 11.9574 1
-2 18 21 45.1885 8.61337 1
-2 18 22 269.034 75.3231 1
-2 18 23 29.5674 24.0757 1
-2 18 24 5.65978 12.9957 1
-2 19 1 1094.69 33.7677 1
-2 19 2 200.89 9.53843 1
-2 19 3 1109.92 33.0653 1
-2 19 4 76.6445 7.85255 1
-2 19 5 113.916 8.58459 1
-2 19 6 81.5425 7.0841 1
-2 19 7 391.312 22.6215 1
-2 19 8 217.717 10.1319 1
-2 19 9 533.437 42.3364 1
-2 19 10 7.74567 8.13659 1
-2 19 11 13.9727 7.27416 1
-2 19 12 193.273 21.2113 1
-2 19 13 124.617 10.6741 1
-2 19 14 104.272 9.34894 1
-2 19 15 0.17495 21.1565 1
-2 19 16 319.401 28.678 1
-2 19 17 125.372 25.5315 1
-2 19 18 238.432 14.6973 1
-2 19 19 30.1598 8.08831 1
-2 19 20 32.2822 8.44748 1
-2 19 21 98.1274 25.3289 1
-2 19 22 415.433 23.4713 1
-2 19 23 122.248 14.6243 1
-2 20 1 397.12 15.9633 1
-2 20 2 75.5891 7.21099 1
-2 20 3 4.62269 5.15391 1
-2 20 4 344.718 13.5939 1
-2 20 5 7.61416 7.74193 1
-2 20 6 -8.79134 13.6184 1
-2 20 7 229.879 10.7212 1
-2 20 8 995.397 43.3115 1
-2 20 9 554.807 50.2546 1
-2 20 10 97.2675 12.7294 1
-2 20 11 20.8602 11.6767 1
-2 20 12 52.5916 10.2754 1
-2 20 13 105.603 20.3662 1
-2 20 14 40.1217 16.0511 1
-2 20 15 81.8411 14.9363 1
-2 20 16 1198.94 51.6151 1
-2 20 17 43.2955 18.7091 1
-2 20 19 29.8461 12.5961 1
-2 20 20 14.439 11.8805 1
-2 20 21 546.972 27.9015 1
-2 20 22 39.7647 10.8772 1
-2 21 1 1156.96 70.226 1
-2 21 2 209.63 12.4838 1
-2 21 3 2345.87 93.1769 1
-2 21 4 206.374 14.8264 1
-2 21 5 243.937 14.3054 1
-2 21 6 88.4497 8.15725 1
-2 21 7 94.5767 7.49852 1
-2 21 8 25.1018 6.08822 1
-2 21 9 14.1456 9.05335 1
-2 21 10 230.798 21.3759 1
-2 21 11 60.8254 11.0615 1
-2 21 12 9.5155 9.02275 1
-2 21 13 -4.48421 14.0439 1
-2 21 14 237.167 16.9482 1
-2 21 15 1.72335 21.9333 1
-2 21 16 161.777 16.5101 1
-2 21 17 70.6405 12.7484 1
-2 21 18 9.66453 12.0868 1
-2 21 19 52.9234 11.3179 1
-2 21 20 70.6415 13.0655 1
-2 21 21 -1.09839 9.70719 1
-2 21 22 66.4042 14.3316 1
-2 22 1 60.4549 6.16689 1
-2 22 2 107.695 7.05834 1
-2 22 3 16.7174 6.74884 1
-2 22 4 226.428 10.4769 1
-2 22 5 504.277 17.605 1
-2 22 6 1719.51 62.628 1
-2 22 7 54.7141 7.71451 1
-2 22 8 121.556 9.96977 1
-2 22 9 59.3041 11.7517 1
-2 22 10 85.1661 10.2458 1
-2 22 11 207.684 23.34 1
-2 22 12 32.523 9.15383 1
-2 22 13 56.7638 14.0775 1
-2 22 14 3.58173 8.70759 1
-2 22 15 71.1019 12.7431 1
-2 22 16 32.1725 12.6918 1
-2 22 17 11.8195 12.3718 1
-2 22 18 -1.45728 11.9655 1
-2 22 19 61.2329 14.0349 1
-2 22 20 12.5822 10.6588 1
-2 22 21 137.673 15.2294 1
-2 23 1 1015.71 29.2234 1
-2 23 2 16.6032 6.58168 1
-2 23 3 27.5324 14.1603 1
-2 23 4 160.095 10.1373 1
-2 23 5 1990.04 63.2692 1
-2 23 6 87.6069 11.8532 1
-2 23 7 0.92985 7.00192 1
-2 23 8 89.4542 9.20264 1
-2 23 9 532.663 25.9757 1
-2 23 10 121.36 10.1018 1
-2 23 11 -1.7949 15.1927 1
-2 23 12 10.5489 11.003 1
-2 23 13 32.0978 13.4796 1
-2 23 15 -5.17079 12.4792 1
-2 23 16 65.5848 14.1076 1
-2 23 17 1.89931 11.3782 1
-2 23 19 68.5342 13.791 1
-2 24 1 35.0499 7.44623 1
-2 24 2 542.81 20.2864 1
-2 24 3 60.0232 39.3759 1
-2 24 4 428.264 20.9917 1
-2 24 5 -4.38346 14.3224 1
-2 24 6 2.93956 6.80709 1
-2 24 7 66.6386 9.29172 1
-2 24 8 279.811 21.1075 1
-2 24 9 280.005 15.9043 1
-2 24 10 11.932 7.2026 1
-2 24 11 -0.31431 14.5618 1
-2 24 12 384.986 16.3381 1
-2 24 13 19.7242 13.4493 1
-2 24 14 21.8237 7.81726 1
-2 24 15 41.1656 13.0969 1
-2 24 16 40.3718 12.6873 1
-2 24 17 5.25013 11.4944 1
-2 24 19 28.9207 12.7541 1
-2 25 1 5.8103 6.14888 1
-2 25 2 6.69264 6.1195 1
-2 25 3 365.961 16.994 1
-2 25 4 4.2544 8.05598 1
-2 25 5 -4.44054 14.7486 1
-2 25 6 0.13592 5.97899 1
-2 25 7 349.297 29.6672 1
-2 25 8 5.53578 7.22024 1
-2 25 9 -5.17397 18.2033 1
-2 25 10 220.221 12.5501 1
-2 25 11 0.49986 7.00592 1
-2 25 12 206.18 61.9174 1
-2 25 13 -4.19413 12.5951 1
-2 25 14 163.035 52.1104 1
-2 25 15 -6.73153 11.6924 1
-2 25 17 94.275 14.4693 1
-2 26 1 187.712 14.1236 1
-2 26 2 28.2026 6.03936 1
-2 26 3 19.9813 7.62219 1
-2 26 4 9.75748 5.61762 1
-2 26 5 12.9195 5.91977 1
-2 26 6 383.348 15.3902 1
-2 26 7 4.41724 6.17641 1
-2 26 9 114.865 21.7594 1
-2 26 10 -0.19728 16.8102 1
-2 26 11 26.7299 7.895 1
-2 26 12 324.728 24.5568 1
-2 26 13 25.4766 8.43904 1
-2 26 14 6.47392 7.00476 1
-2 26 15 -7.7695 11.7857 1
-2 26 16 32.5625 11.9052 1
-2 27 1 -5.51382 10.3756 1
-2 27 2 119.401 8.2214 1
-2 27 3 11.9003 14.1426 1
-2 27 5 -1.27617 10.1562 1
-2 27 6 -3.5588 10.2571 1
-2 27 7 37.4289 6.60508 1
-2 27 8 92.3741 9.78314 1
-2 27 9 29.5284 8.16277 1
-2 27 10 72.8775 12.1718 1
-2 27 11 -2.56118 8.35846 1
-2 27 12 10.5203 7.3747 1
-2 27 13 91.5367 23.0593 1
-2 27 14 41.4934 7.78816 1
-2 27 15 24.0156 11.2949 1
-2 28 1 39.1959 6.63489 1
-2 28 2 47.4998 16.3325 1
-2 28 3 104.766 7.77653 1
-2 28 4 9.90544 6.03341 1
-2 28 5 6.26252 5.91011 1
-2 28 6 149.092 19.817 1
-2 28 7 24.0162 8.2313 1
-2 28 8 -1.69915 8.82929 1
-2 28 9 -2.0611 9.07569 1
-2 28 10 7.48078 11.6291 1
-2 28 11 5.17115 6.93953 1
-2 28 12 18.6997 7.37785 1
-2 28 13 9.40528 7.00707 1
-2 29 1 39.8832 6.64484 1
-2 29 2 -1.2513 10.2625 1
-2 29 3 58.6727 7.80319 1
-2 29 4 -1.82878 10.1465 1
-2 29 5 4.4455 6.78014 1
-2 29 6 64.5258 11.7598 1
-2 29 7 -6.5305 10.9049 1
-2 29 8 21.3794 7.68745 1
-2 29 9 -7.34771 10.0435 1
-2 29 10 35.8891 9.96234 1
-2 29 11 79.0241 24.0111 1
-2 30 1 18.1332 9.46147 1
-2 30 2 5.68354 8.61799 1
-2 30 3 -1.93442 12.3569 1
-2 30 4 10.7695 14.0096 1
-2 30 5 18.9309 7.79078 1
-2 30 6 20.7024 8.38233 1
-2 30 7 17.5685 9.68908 1
-2 30 8 24.7299 7.95474 1
-2 31 1 7.31893 10.2901 1
-2 31 2 45.7892 9.6696 1
-2 31 3 2.91628 9.36094 1
-1 0 1 717.632 21.9045 1
-1 0 3 3464.71 119.51 1
-1 0 5 1507.62 43.4588 1
-1 0 7 7262.31 208.337 1
-1 0 9 538.034 21.9932 1
-1 0 11 15067.6 510.022 1
-1 0 13 7914.19 261.67 1
-1 0 15 295.061 14.0961 1
-1 0 17 750.905 29.167 1
-1 0 19 4168.8 178.566 1
-1 0 21 1884.46 195.04 1
-1 0 23 -13.6859 17.4248 1
-1 0 25 -6.71055 13.7157 1
-1 0 27 150.695 11.0578 1
-1 0 29 339.167 17.0422 1
-1 1 1 80561.6 1871.44 1
-1 1 2 24847.4 712.641 1
-1 1 3 30875.7 935.615 1
-1 1 4 16262.4 404.2 1
-1 1 5 34536.3 842.628 1
-1 1 6 1210.49 32.2819 1
-1 1 7 4427.69 116.625 1
-1 1 8 3194.56 81.3002 1
-1 1 9 3810.93 95.6541 1
-1 1 10 3356.03 87.5381 1
-1 1 11 2066.45 56.6514 1
-1 1 12 7027.45 204.738 1
-1 1 13 2050.44 62.1688 1
-1 1 14 55.0653 6.00571 1
-1 1 15 154.431 9.30873 1
-1 1 16 1772.18 51.0895 1
-1 1 17 120.505 8.07059 1
-1 1 18 1879.94 65.4771 1
-1 1 19 2.20108 6.90529 1
-1 1 20 686.084 25.6673 1
-1 1 21 20.2633 8.58043 1
-1 1 22 39.505 9.64299 1
-1 1 23 215.915 11.9806 1
-1 1 24 45.4676 6.35841 1
-1 1 25 0.28291 5.77505 1
-1 1 26 45.4992 6.57822 1
-1 1 27 703.831 26.6534 1
-1 1 28 12.7399 6.73818 1
-1 1 29 471.727 21.0797 1
-1 2 1 30021.6 704.847 1
-1 2 2 11143.9 271.098 1
-1 2 3 4206.65 124.965 1
-1 2 4 25142.4 716.576 1
-1 2 5 65.2926 5.59478 1
-1 2 6 1378.93 36.5462 1
-1 2 7 164.611 8.58155 1
-1 2 8 13512.9 338.611 1
-1 2 9 277.239 12.0983 1
-1 2 10 4537.7 122.365 1
-1 2 11 964.171 30.0408 1
-1 2 12 5932.95 196.326 1
-1 2 13 1692.58 44.4916 1
-1 2 14 45.9952 6.79412 1
-1 2 15 170.457 10.4783 1
-1 2 16 1554.24 43.7969 1
-1 2 17 5518.75 166.967 1
-1 2 18 176.101 10.7647 1
-1 2 19 1290.39 45.3091 1
-1 2 20 1201.43 84.6473 1
-1 2 21 981.702 31.7504 1
-1 2 22 4.66481 5.97715 1
-1 2 23 497.254 18.3932 1
-1 2 24 412.556 16.252 1
-1 2 25 349.123 12.6123 1
-1 2 26 125.403 9.00589 1
-1 2 27 -1.48559 10.7721 1
-1 2 28 36.5722 14.2334 1
-1 2 29 2.61923 11.4909 1
-1 3 1 5436.71 129.472 1
-1 3 2 30366.3 788.967 1
-1 3 3 505.805 17.2718 1
-1 3 4 3916.47 109.704 1
-1 3 5 808.802 22.7311 1
-1 3 6 1423.27 38.2997 1
-1 3 7 9190.91 244.695 1
-1 3 8 18653.3 466.986 1
-1 3 9 10696 278.188 1
-1 3 10 872.777 36.054 1
-1 3 11 1034.76 30.2543 1
-1 3 12 409.816 17.1279 1
-1 3 13 281.62 11.34 1
-1 3 14 273.676 13.4695 1
-1 3 15 2029.32 65.9714 1
-1 3 16 874.202 43.9795 1
-1 3 17 633.148 21.6075 1
-1 3 18 409.919 17.0887 1
-1 3 19 2194.35 68.237 1
-1 3 20 15.3071 7.08846 1
-1 3 21 1264.35 36.4911 1
-1 3 22 47.0953 6.47872 1
-1 3 23 2.67317 6.30688 1
-1 3 24 858.192 26.81 1
-1 3 25 90.4579 6.9736 1
-1 3 26 18.177 6.63968 1
-1 3 27 1.14778 5.30861 1
-1 3 28 82.6013 9.57629 1
-1 3 29 174.179 14.5988 1
-1 4 1 9595.39 328.588 1
-1 4 2 15228.1 433.029 1
-1 4 3 277.817 11.2483 1
-1 4 4 13708.5 336.448 1
-1 4 5 3583.37 94.5325 1
-1 4 6 28164.9 694.373 1
-1 4 7 9100.07 226.195 1
-1 4 8 15248.3 422.932 1
-1 4 9 7952 207.132 1
-1 4 10 221.353 11.4785 1
-1 4 11 11678.9 315.763 1
-1 4 12 91.6082 8.78099 1
-1 4 13 677.026 31.448 1
-1 4 14 637.291 20.1002 1
-1 4 15 83.3766 7.15417 1
-1 4 16 2440.69 77.1384 1
-1 4 17 3119.57 100.447 1
-1 4 18 3552.82 113.828 1
-1 4 19 50.0341 8.14783 1
-1 4 20 8.69965 6.67275 1
-1 4 21 103.466 8.20858 1
-1 4 22 727.666 31.3877 1
-1 4 23 384.976 15.359 1
-1 4 24 264.859 11.3496 1
-1 4 25 255.186 12.227 1
-1 4 26 351.714 19.7398 1
-1 4 27 169.372 9.74029 1
-1 4 28 -4.96083 14.5495 1
-1 4 29 480.192 28.541 1
-1 5 1 3422.07 100.974 1
-1 5 2 650.039 20.0894 1
-1 5 3 9112.19 230.881 1
-1 5 4 1.67614 5.42219 1
-1 5 5 792.919 21.791 1
-1 5 6 15125.7 378.121 1
-1 5 7 2480.93 61.9442 1
-1 5 8 146.223 8.6856 1
-1 5 9 16158.4 431.365 1
-1 5 10 982.8 30.175 1
-1 5 11 1286.29 38.7405 1
-1 5 12 -0.42764 19.3052 1
-1 5 13 1384.11 53.7132 1
-1 5 14 955.566 28.2955 1
-1 5 15 6.5212 6.17974 1
-1 5 16 457.213 15.4506 1
-1 5 17 3.39134 6.17736 1
-1 5 18 196.604 9.87323 1
-1 5 19 1029.25 36.65 1
-1 5 20 383.24 17.3381 1
-1 5 21 1573.92 44.9896 1
-1 5 22 920.941 33.7188 1
-1 5 23 2.88168 6.09702 1
-1 5 24 46.0206 6.67652 1
-1 5 25 129.87 9.72637 1
-1 5 26 34.9561 11.7233 1
-1 5 27 118.69 10.7362 1
-1 5 28 320.276 15.6617 1
-1 5 29 21.2857 8.75101 1
-1 6 1 26325.3 642.47 1
-1 6 2 46261.7 1140.39 1
-1 6 3 78.2778 6.65937 1
-1 6 4 10589.3 286.726 1
-1 6 5 5936.07 156.324 1
-1 6 6 57.9322 6.04604 1
-1 6 7 170.341 9.23675 1
-1 6 8 2452.16 62.2538 1
-1 6 9 847.72 24.4142 1
-1 6 10 14733.9 413.69 1
-1 6 11 2071.38 55.773 1
-1 6 12 1191.27 32.5508 1
-1 6 13 162.755 8.41373 1
-1 6 14 249.37 12.2058 1
-1 6 15 450.756 15.4268 1
-1 6 16 129.483 8.67473 1
-1 6 17 719.448 22.3074 1
-1 6 18 1015.94 30.1972 1
-1 6 19 2.75769 6.73965 1
-1 6 20 998.163 28.4316 1
-1 6 21 1321.69 41.727 1
-1 6 22 73.1512 7.0177 1
-1 6 23 92.1629 7.53719 1
-1 6 24 183.108 9.8936 1
-1 6 25 167.349 10.2237 1
-1 6 26 229.88 13.1541 1
-1 6 27 87.9884 6.63596 1
-1 6 28 119.791 7.60313 1
-1 6 29 4.19058 9.46477 1
-1 7 1 11774.2 290.22 1
-1 7 2 2125.34 54.0663 1
-1 7 3 40544.8 1020.32 1
-1 7 4 244.956 9.38131 1
-1 7 5 1834 46.0384 1
-1 7 6 3116.24 79.3084 1
-1 7 7 4301.83 106.592 1
-1 7 8 1248.92 33.5499 1
-1 7 9 563.086 19.4221 1
-1 7 10 641.033 21.3205 1
-1 7 11 5591.89 153.601 1
-1 7 12 376.078 13.136 1
-1 7 13 714.147 20.5164 1
-1 7 14 119.515 7.58689 1
-1 7 15 1120.05 34.2585 1
-1 7 16 220.403 10.5776 1
-1 7 17 1164.26 39.8892 1
-1 7 18 616.553 21.3043 1
-1 7 19 1985 98.7155 1
-1 7 20 1207.06 35.1561 1
-1 7 21 562.276 18.7304 1
-1 7 22 209.542 10.8003 1
-1 7 23 78.2504 7.41991 1
-1 7 24 -1.25321 15.9342 1
-1 7 25 209.975 10.5973 1
-1 7 26 -1.1344 10.4454 1
-1 7 27 51.9653 6.95145 1
-1 7 28 47.2762 15.9581 1
-1 7 29 103.924 21.2604 1
-1 8 1 17981.5 454.543 1
-1 8 2 9886.66 245.043 1
-1 8 3 3486.32 88.8576 1
-1 8 4 1279.94 34.2159 1
-1 8 5 3393.55 90.0095 1
-1 8 6 2603.27 67.9074 1
-1 8 7 8440.89 213.28 1
-1 8 8 3052.88 78.384 1
-1 8 9 4539.2 129.132 1
-1 8 10 7486.56 202.456 1
-1 8 11 1627.91 44.3827 1
-1 8 12 168.818 8.16536 1
-1 8 13 63.0866 5.83437 1
-1 8 14 1137.24 32.7272 1
-1 8 15 620.558 19.0789 1
-1 8 16 203.654 9.45625 1
-1 8 17 351.679 12.8525 1
-1 8 18 10.382 5.56769 1
-1 8 19 663.399 27.5469 1
-1 8 20 582.224 26.1286 1
-1 8 21 1577.81 49.5334 1
-1 8 22 133.551 9.83294 1
-1 8 23 32.4057 6.97335 1
-1 8 24 254.7 13.8238 1
-1 8 25 357.991 32.3494 1
-1 8 26 131.727 8.2048 1
-1 8 27 43.8068 8.28419 1
-1 8 28 112.981 9.19052 1
-1 8 29 -8.18704 16.2419 1
-1 9 1 736.92 19.6824 1
-1 9 2 5889.63 162.073 1
-1 9 3 2774.24 70.3064 1
-1 9 4 6.51834 4.94635 1
-1 9 5 117.388 7.88977 1
-1 9 6 49.2775 5.76171 1
-1 9 7 1068.67 29.2557 1
-1 9 8 6565.95 171.587 1
-1 9 9 20525.6 526.646 1
-1 9 10 10.5949 5.77844 1
-1 9 11 321.279 14.3134 1
-1 9 12 10.3154 5.47833 1
-1 9 13 738.394 23.7513 1
-1 9 14 337.083 12.1723 1
-1 9 15 664.129 19.946 1
-1 9 16 37.2787 6.05281 1
-1 9 17 358.272 13.3752 1
-1 9 18 645.263 20.2709 1
-1 9 19 132.032 7.73249 1
-1 9 20 -0.30709 20.1531 1
-1 9 21 105.771 7.43925 1
-1 9 22 231.842 13.541 1
-1 9 23 762.782 46.3628 1
-1 9 24 402.843 23.5795 1
-1 9 26 92.7985 11.0635 1
-1 9 27 112.428 10.0518 1
-1 9 28 72.0497 11.7801 1
-1 10 1 11132 276.68 1
-1 10 2 1122.02 29.5101 1
-1 10 3 11338.5 285.719 1
-1 10 4 904.448 26.5425 1
-1 10 5 412.752 13.853 1
-1 10 6 306.249 11.2784 1
-1 10 7 15352.6 426.492 1
-1 10 8 8.29199 5.57262 1
-1 10 9 4015.71 107.719 1
-1 10 10 61.1173 6.91496 1
-1 10 11 136.693 7.76126 1
-1 10 12 1303.76 37.2063 1
-1 10 13 569.448 17.3719 1
-1 10 14 3663.97 100.204 1
-1 10 15 1962.29 53.6413 1
-1 10 16 132.192 7.81444 1
-1 10 17 233.482 12.303 1
-1 10 18 133.883 8.91474 1
-1 10 19 951.283 37.3484 1
-1 10 20 845.885 25.7528 1
-1 10 21 243.534 12.1125 1
-1 10 22 375.746 18.3364 1
-1 10 23 668.134 27.268 1
-1 10 24 34.8747 10.055 1
-1 10 25 31.539 23.7027 1
-1 10 26 13.1676 7.68491 1
-1 10 27 854.617 76.6189 1
-1 10 28 11.1432 7.18861 1
-1 11 1 465.883 14.2645 1
-1 11 2 240.817 9.48681 1
-1 11 3 1279.3 33.753 1
-1 11 4 1190.83 31.941 1
-1 11 5 2349.75 67.8467 1
-1 11 6 1085.34 31.0923 1
-1 11 7 993.972 31.0954 1
-1 11 8 30.7708 5.70545 1
-1 11 9 456.155 22.4765 1
-1 11 10 98.4658 7.75526 1
-1 11 11 164.433 9.22133 1
-1 11 12 491.124 17.5372 1
-1 11 13 771.23 26.9251 1
-1 11 14 7.52893 5.82657 1
-1 11 15 1175.94 36.5303 1
-1 11 16 20.4819 6.95878 1
-1 11 17 106.801 7.91188 1
-1 11 18 262.565 18.4706 1
-1 11 19 1784.3 78.1969 1
-1 11 20 18.51 7.64684 1
-1 11 21 598.52 29.5869 1
-1 11 22 436.315 21.7076 1
-1 11 23 242.447 12.3554 1
-1 11 24 -2.78221 14.833 1
-1 11 25 3.64934 14.4728 1
-1 11 26 316.559 24.1617 1
-1 11 27 2.96592 7.62027 1
-1 11 28 -6.04459 15.1113 1
-1 12 1 20294.4 514.905 1
-1 12 2 1896.88 60.8857 1
-1 12 3 131.955 7.27184 1
-1 12 4 32.2324 5.83853 1
-1 12 5 997.798 31.2624 1
-1 12 6 2769.6 75.0998 1
-1 12 7 300.72 11.952 1
-1 12 8 402.285 15.1871 1
-1 12 9 2404.25 76.7066 1
-1 12 10 -0.29773 17.903 1
-1 12 11 575.772 17.2652 1
-1 12 12 432.094 15.5276 1
-1 12 13 179.161 9.48222 1
-1 12 14 158.156 10.5467 1
-1 12 15 660.152 31.3916 1
-1 12 16 336.507 20.0396 1
-1 12 17 307.5 28.0723 1
-1 12 18 27.1348 9.21757 1
-1 12 19 1047.56 56.0075 1
-1 12 20 267.699 12.1129 1
-1 12 21 236.231 14.6045 1
-1 12 22 183.105 14.4398 1
-1 12 23 27.0924 7.50453 1
-1 12 24 19.543 13.8987 1
-1 12 25 164.185 20.6726 1
-1 12 26 9.94032 6.45822 1
-1 12 27 227.885 25.32 1
-1 13 1 1144.26 33.3058 1
-1 13 2 2376.42 64.2991 1
-1 13 3 71.0792 7.35601 1
-1 13 4 127.949 7.25644 1
-1 13 5 1294.61 34.5638 1
-1 13 6 244.126 10.4899 1
-1 13 7 1840.3 50.4721 1
-1 13 8 1.62934 5.83362 1
-1 13 9 1575.18 43.3892 1
-1 13 10 617.833 19.4088 1
-1 13 11 45.0422 7.07043 1
-1 13 12 965.686 33.7046 1
-1 13 13 2021.84 67.2621 1
-1 13 14 555.646 20.0399 1
-1 13 15 510.792 19.3482 1
-1 13 16 410.788 15.5575 1
-1 13 17 4.97665 6.58615 1
-1 13 18 856.822 26.9151 1
-1 13 19 645.44 21.5955 1
-1 13 20 272.034 12.6526 1
-1 13 21 98.6404 9.34057 1
-1 13 22 -10.7052 16.6693 1
-1 13 23 110.661 10.008 1
-1 13 24 62.4908 12.8841 1
-1 13 25 12.1014 12.3789 1
-1 13 26 538.738 26.4079 1
-1 13 27 6.54137 8.8394 1
-1 14 1 826.976 24.961 1
-1 14 2 221.147 9.12714 1
-1 14 3 183.135 7.98573 1
-1 14 4 561.935 17.033 1
-1 14 5 678.175 20.8186 1
-1 14 6 0.98884 6.59953 1
-1 14 7 920.62 25.9751 1
-1 14 8 79.749 6.56089 1
-1 14 9 18.6322 5.06916 1
-1 14 10 263.342 11.4222 1
-1 14 11 9752.93 264.68 1
-1 14 12 130.477 8.90382 1
-1 14 13 -2.86865 17.5742 1
-1 14 14 582.05 21.274 1
-1 14 15 570.974 33.6091 1
-1 14 16 566.134 20.9437 1
-1 14 17 218.316 10.9456 1
-1 14 18 8.43991 6.48542 1
-1 14 19 710.737 23.2992 1
-1 14 20 23.5894 7.58037 1
-1 14 21 137.763 10.2007 1
-1 14 22 5.33887 7.60493 1
-1 14 23 123.363 11.147 1
-1 14 24 43.9919 11.9782 1
-1 14 25 47.5097 30.7342 1
-1 14 26 10.7383 11.5474 1
-1 15 1 1834.32 51.9469 1
-1 15 2 148.657 8.62255 1
-1 15 3 772.879 23.654 1
-1 15 4 21.7025 5.78365 1
-1 15 5 355.518 12.7088 1
-1 15 6 0.60142 5.58392 1
-1 15 7 2.04907 4.9834 1
-1 15 8 6.04496 4.95232 1
-1 15 9 348.393 13.9916 1
-1 15 10 1.36569 5.67147 1
-1 15 11 3.95405 5.73789 1
-1 15 12 1670.94 54.3663 1
-1 15 13 642.981 22.6528 1
-1 15 14 1478 43.9137 1
-1 15 15 158.152 10.769 1
-1 15 16 331.27 15.8933 1
-1 15 17 412.909 24.0918 1
-1 15 18 1518.83 75.6407 1
-1 15 19 302.843 14.2283 1
-1 15 20 395.584 25.4256 1
-1 15 21 62.0866 11.1364 1
-1 15 22 -3.87857 11.6567 1
-1 15 23 109.272 24.6962 1
-1 15 24 -11.956 11.4995 1
-1 15 25 194.761 20.3604 1
-1 15 26 -7.17657 15.2264 1
-1 16 1 2240.92 68.0545 1
-1 16 2 2386.43 61.7615 1
-1 16 3 860.296 26.6144 1
-1 16 4 1467.96 38.8724 1
-1 16 5 4597.23 149.133 1
-1 16 6 24.9285 7.03177 1
-1 16 7 1187.53 40.069 1
-1 16 8 385.787 15.8975 1
-1 16 9 58.365 6.48564 1
-1 16 10 2386.25 82.3596 1
-1 16 11 99.933 8.03207 1
-1 16 12 656.575 29.9524 1
-1 16 13 1031.76 31.8127 1
-1 16 14 1088.76 30.6278 1
-1 16 15 229.112 12.2772 1
-1 16 16 126.395 8.91845 1
-1 16 17 1989.17 69.7425 1
-1 16 18 407.101 18.0155 1
-1 16 19 13.3171 14.0032 1
-1 16 20 232.018 15.9565 1
-1 16 21 12.5218 14.9123 1
-1 16 22 12.5438 10.5998 1
-1 16 23 497.245 25.8702 1
-1 16 24 12.3978 9.57254 1
-1 16 25 55.4642 7.88676 1
-1 17 1 189.885 8.46064 1
-1 17 2 166.79 8.44394 1
-1 17 3 50.2303 5.50583 1
-1 17 4 23.4488 5.22864 1
-1 17 5 4.46316 4.90144 1
-1 17 6 60.8002 6.43975 1
-1 17 7 776.212 23.2983 1
-1 17 8 587.157 18.0676 1
-1 17 9 2.53983 6.01226 1
-1 17 10 215.105 11.4245 1
-1 17 11 140.926 8.79397 1
-1 17 12 57.9288 8.30246 1
-1 17 13 11.0803 6.74851 1
-1 17 14 376.475 14.3132 1
-1 17 15 143.898 10.6844 1
-1 17 16 335.167 26.4922 1
-1 17 17 283.87 13.1093 1
-1 17 18 49.0452 9.18569 1
-1 17 19 699.93 75.7947 1
-1 17 20 125.908 19.2408 1
-1 17 22 421.043 23.8227 1
-1 17 23 23.9373 13.413 1
-1 17 24 4.17827 8.53193 1
-1 17 25 0.15307 7.1264 1
-1 18 1 136.829 7.04705 1
-1 18 2 -3.02558 17.5303 1
-1 18 3 56.1058 5.70968 1
-1 18 4 -3.72429 15.976 1
-1 18 5 599.673 20.0951 1
-1 18 6 102.165 6.69771 1
-1 18 7 609.811 18.5561 1
-1 18 8 209.435 9.47076 1
-1 18 9 374.735 16.1946 1
-1 18 10 927.771 41.0743 1
-1 18 11 629.439 25.7768 1
-1 18 12 25.2586 6.67209 1
-1 18 13 7.49909 6.50625 1
-1 18 14 91.7303 7.84398 1
-1 18 15 214.817 13.3226 1
-1 18 16 541.038 22.5565 1
-1 18 17 767.437 62.6856 1
-1 18 18 52.6086 9.47152 1
-1 18 19 137.054 17.5077 1
-1 18 20 101.919 14.4763 1
-1 18 21 101.584 14.1571 1
-1 18 22 215.659 27.4504 1
-1 18 23 1.24002 6.98364 1
-1 18 24 -4.96575 13.9327 1
-1 19 1 654.58 24.1452 1
-1 19 2 497.418 22.681 1
-1 19 3 274.462 11.683 1
-1 19 4 534.099 24.93 1
-1 19 5 199.16 9.03021 1
-1 19 6 262.064 11.2134 1
-1 19 7 1045.81 33.3575 1
-1 19 8 274.093 12.7891 1
-1 19 9 1662.49 68.8279 1
-1 19 10 295.22 17.368 1
-1 19 11 146.447 9.18322 1
-1 19 12 148.132 15.2066 1
-1 19 13 61.698 9.24468 1
-1 19 14 112.941 8.78154 1
-1 19 15 3.10771 7.92038 1
-1 19 16 838.099 38.8742 1
-1 19 17 76.8277 10.2126 1
-1 19 18 38.0134 12.7271 1
-1 19 19 61.0784 12.5844 1
-1 19 20 75.7692 9.50057 1
-1 19 21 5.7408 8.09471 1
-1 19 22 32.9005 14.5583 1
-1 19 23 90.7829 21.3184 1
-1 19 24 160.574 34.665 1
-1 20 1 229.721 9.26755 1
-1 20 2 1035.9 45.3698 1
-1 20 3 54.7434 8.38354 1
-1 20 4 182.699 10.5445 1
-1 20 5 -0.91222 18.0908 1
-1 20 6 2008.47 64.9425 1
-1 20 7 106.466 8.49085 1
-1 20 8 421.173 18.3788 1
-1 20 9 236.139 19.603 1
-1 20 10 577.822 26.0574 1
-1 20 11 160.533 10.2548 1
-1 20 12 191.287 14.8946 1
-1 20 13 142.57 10.9536 1
-1 20 14 9.79138 6.36876 1
-1 20 15 41.7198 9.41589 1
-1 20 16 70.5077 14.8442 1
-1 20 17 7.05069 10.4212 1
-1 20 18 30.9485 8.64363 1
-1 20 19 -1.94062 11.1222 1
-1 20 20 265.579 56.3794 1
-1 20 21 122.34 16.9631 1
-1 20 22 -1.33406 13.4033 1
-1 20 23 259.608 37.5384 1
-1 21 1 681.115 26.231 1
-1 21 2 140.776 7.7457 1
-1 21 3 1385.36 66.2251 1
-1 21 4 166.141 9.67667 1
-1 21 5 901.784 38.0113 1
-1 21 6 220.466 10.9765 1
-1 21 7 4.92691 6.36599 1
-1 21 8 876.148 36.5901 1
-1 21 9 612.504 31.9276 1
-1 21 10 462.043 17.4597 1
-1 21 11 504.729 43.7267 1
-1 21 12 116.579 8.49059 1
-1 21 13 174.32 12.8008 1
-1 21 14 66.5539 11.9776 1
-1 21 15 178.669 13.9911 1
-1 21 16 0.34484 7.64306 1
-1 21 17 8.39549 8.05769 1
-1 21 18 -8.99701 11.5754 1
-1 21 19 15.6959 8.07324 1
-1 21 20 17.083 8.15199 1
-1 21 21 154.38 14.5493 1
-1 21 22 -0.57797 12.0514 1
-1 22 1 182.392 10.4645 1
-1 22 2 30.2381 8.07513 1
-1 22 3 239.196 13.7718 1
-1 22 4 2810.53 104.887 1
-1 22 5 2.35186 7.03178 1
-1 22 6 664.692 24.8372 1
-1 22 7 0.3201 5.46061 1
-1 22 8 1630.36 59.6523 1
-1 22 9 2.94451 7.17035 1
-1 22 10 139.002 11.4208 1
-1 22 11 16.6984 7.15406 1
-1 22 12 251.175 12.7939 1
-1 22 13 345.308 18.3818 1
-1 22 14 17.3385 6.79315 1
-1 22 15 158.374 10.4964 1
-1 22 16 240.743 18.9148 1
-1 22 17 144.525 37.2604 1
-1 22 18 103.413 10.2374 1
-1 22 19 60.7477 9.42502 1
-1 22 20 27.8944 29.694 1
-1 22 21 85.3425 21.8846 1
-1 23 1 206.197 11.5117 1
-1 23 2 70.2476 7.27321 1
-1 23 3 291.406 13.0513 1
-1 23 4 509.187 17.6877 1
-1 23 5 9.19235 4.88904 1
-1 23 6 0.89362 7.18434 1
-1 23 7 549.947 21.5145 1
-1 23 8 101.294 9.51622 1
-1 23 9 167.621 15.8052 1
-1 23 10 9.61829 6.92656 1
-1 23 11 130.869 15.549 1
-1 23 12 164.627 13.0687 1
-1 23 13 102.737 8.31781 1
-1 23 14 55.2772 6.92652 1
-1 23 15 8.84611 6.78689 1
-1 23 16 9.24058 11.6681 1
-1 23 17 39.9207 11.9276 1
-1 23 18 22.6424 8.77423 1
-1 23 19 1.85702 16.1151 1
-1 23 20 32.7327 11.5514 1
-1 24 1 168.301 9.22806 1
-1 24 2 436.83 15.9644 1
-1 24 3 20.4391 7.6159 1
-1 24 4 306.848 14.9398 1
-1 24 5 569.313 23.8315 1
-1 24 6 12.667 6.64597 1
-1 24 7 109.803 8.41826 1
-1 24 8 81.7113 7.92666 1
-1 24 9 45.0332 8.60224 1
-1 24 10 305.037 16.4727 1
-1 24 11 33.1537 8.33832 1
-1 24 12 156.488 10.5742 1
-1 24 13 65.0143 7.19787 1
-1 24 14 5.64958 5.96113 1
-1 24 15 31.8589 8.18265 1
-1 24 16 8.91612 14.3832 1
-1 24 17 36.9806 13.4399 1
-1 24 18 30.8498 9.61419 1
-1 24 19 18.2081 10.4681 1
-1 25 1 220.473 11.7242 1
-1 25 2 59.0308 7.70655 1
-1 25 3 145.1 8.97673 1
-1 25 4 73.8016 7.24386 1
-1 25 5 99.0197 7.86184 1
-1 25 6 304.386 12.7719 1
-1 25 7 303.508 17.5217 1
-1 25 8 7.42392 6.24158 1
-1 25 9 91.9057 9.32456 1
-1 25 10 5.42684 10.2643 1
-1 25 11 2.12245 8.91399 1
-1 25 12 5.7591 7.43272 1
-1 25 13 21.7367 9.32819 1
-1 25 14 2.83316 6.80333 1
-1 25 16 -1.89886 10.3821 1
-1 25 17 -3.22335 9.98335 1
-1 25 18 60.798 11.0865 1
-1 26 1 97.748 7.8273 1
-1 26 2 17.049 6.50148 1
-1 26 3 132.848 9.82603 1
-1 26 4 4.54125 6.04976 1
-1 26 5 -0.87196 14.3004 1
-1 26 6 360.699 21.4859 1
-1 26 7 13.7093 6.03405 1
-1 26 8 28.3645 11.3415 1
-1 26 9 4.69015 7.39717 1
-1 26 10 9.75488 7.54421 1
-1 26 11 5.32703 11.3927 1
-1 26 12 257.105 13.7094 1
-1 26 13 -2.39199 7.98569 1
-1 26 14 1.29201 6.49099 1
-1 26 15 142.802 14.2016 1
-1 26 16 -4.50975 9.88009 1
-1 26 17 104.311 12.0754 1
-1 27 1 40.1898 6.53986 1
-1 27 2 192.775 12.0084 1
-1 27 3 296.9 14.056 1
-1 27 4 -3.07305 12.9059 1
-1 27 5 78.2687 7.51801 1
-1 27 6 16.3127 6.29778 1
-1 27 7 2.20552 7.50133 1
-1 27 8 91.6011 25.1214 1
-1 27 9 1.50071 7.80276 1
-1 27 10 89.3566 11.4141 1
-1 27 12 62.7407 12.6187 1
-1 27 13 59.933 20.5332 1
-1 27 14 16.4645 6.46039 1
-1 27 15 103.297 13.3989 1
-1 28 1 17.6912 8.08121 1
-1 28 2 3.94925 6.18456 1
-1 28 3 10.7052 6.02549 1
-1 28 4 15.4541 7.64006 1
-1 28 5 42.8596 6.55455 1
-1 28 6 130.633 17.342 1
-1 28 7 40.6371 7.31526 1
-1 28 9 110.158 9.34462 1
-1 28 10 10.1963 7.25723 1
-1 28 11 0.74338 11.5539 1
-1 28 12 34.42 7.18264 1
-1 28 13 433.9 22.8421 1
-1 28 14 123.533 10.8353 1
-1 29 1 8.72486 6.22254 1
-1 29 2 -3.29224 11.8187 1
-1 29 3 245.216 12.8006 1
-1 29 4 5.2334 10.7541 1
-1 29 5 0.03536 7.6466 1
-1 29 6 16.5397 8.67356 1
-1 29 7 48.5506 8.07761 1
-1 29 8 -11.2607 10.6223 1
-1 29 9 -11.2591 12.2979 1
-1 29 10 38.1217 8.94713 1
-1 29 11 6.82446 8.5545 1
-1 29 12 63.1618 10.6818 1
-1 30 1 122.328 8.6554 1
-1 30 2 52.1732 8.88722 1
-1 30 3 7.59517 6.19931 1
-1 30 4 11.366 6.63233 1
-1 30 5 -0.13676 11.0306 1
-1 30 6 11.3068 6.29983 1
-1 30 7 28.3493 7.50904 1
-1 30 8 5.23758 9.55589 1
-1 30 9 35.4814 10.0558 1
-1 30 10 13.6406 9.1808 1
-1 31 1 18.4129 7.91898 1
-1 31 2 72.6067 9.28505 1
-1 31 3 14.6741 8.17725 1
-1 31 4 24.957 11.9846 1
-1 31 5 -0.69981 15.3051 1
-1 31 6 -4.28702 12.7968 1
0 0 2 18846.2 516.561 1
0 0 4 586.925 28.7325 1
0 0 6 729.586 23.4031 1
0 0 8 38673.7 2265.43 1
0 0 10 96.47 11.5589 1
0 0 12 1102.85 47.4175 1
0 0 14 574.217 20.9634 1
0 0 16 1642.06 54.7811 1
0 0 18 3645.02 121.665 1
0 0 20 717.461 28.7017 1
0 0 22 2131.11 95.6496 1
0 0 24 558.081 29.9272 1
0 0 26 137.469 15.3574 1
0 0 28 14.9884 12.1109 1
0 1 0 3.18394 1.82307 1
0 1 1 52646.2 1241.99 1
0 1 2 24647.7 607.935 1
0 1 3 45552.1 1126.42 1
0 1 4 1220.19 35.1233 1
0 1 5 784.927 25.3498 1
0 1 6 6615.52 158.467 1
0 1 7 18522.9 468.373 1
0 1 8 7737.51 190.548 1
0 1 9 486.655 15.0628 1
0 1 10 4620.78 132.88 1
0 1 11 909.273 34.8384 1
0 1 12 847.349 27.0461 1
0 1 13 253.419 11.0905 1
0 1 14 548.456 17.4257 1
0 1 15 2471.21 64.2342 1
0 1 16 157.675 7.98002 1
0 1 17 1405.38 38.3828 1
0 1 18 2338 72.1352 1
0 1 19 57.6794 6.61743 1
0 1 20 1058.54 32.1212 1
0 1 21 396.565 23.2845 1
0 1 22 163.317 10.2758 1
0 1 23 772.382 25.5655 1
0 1 24 15.8311 8.15585 1
0 1 25 69.0542 8.64977 1
0 1 26 34.9336 9.04213 1
0 1 27 206.477 10.2347 1
0 1 28 21.8136 9.69054 1
0 1 29 63.5886 7.62675 1
0 2 0 29420.1 719.263 1
0 2 1 2496.25 63.5259 1
0 2 2 34173.4 823.363 1
0 2 3 13291.9 368.794 1
0 2 4 544.085 16.7431 1
0 2 5 401.245 13.633 1
0 2 6 59964 1606.78 1
0 2 7 3731.52 90.6803 1
0 2 8 66.2972 8.67442 1
0 2 9 1148.46 33.8485 1
0 2 10 8044.88 215.21 1
0 2 11 2.76604 8.03696 1
0 2 12 2222.9 61.0728 1
0 2 13 3157.5 85.4158 1
0 2 14 1017.8 28.5287 1
0 2 15 633.631 21.9215 1
0 2 16 673.543 20.0832 1
0 2 17 -4.84794 18.5217 1
0 2 18 978.339 30.4354 1
0 2 19 1536.56 45.3467 1
0 2 20 578.233 19.2365 1
0 2 21 554.668 18.7248 1
0 2 22 154.775 11.5903 1
0 2 23 313.144 16.2716 1
0 2 24 13.4857 7.68676 1
0 2 25 0.17234 6.56305 1
0 2 26 38.2631 14.553 1
0 2 27 302.523 14.3603 1
0 2 28 652.712 29.8774 1
0 2 29 15.306 7.59763 1
0 3 0 0.76939 5.26494 1
0 3 1 18347.9 465.077 1
0 3 2 9247.19 262.589 1
0 3 3 27169 654.804 1
0 3 4 9100.78 238.479 1
0 3 5 3919.16 101.391 1
0 3 6 5154.97 124.809 1
0 3 7 13.0094 5.05724 1
0 3 8 12927.8 337.487 1
0 3 9 969.037 26.6901 1
0 3 10 3706.9 97.344 1
0 3 11 15592.3 474.757 1
0 3 12 9512.2 265.458 1
0 3 13 25.6555 7.8379 1
0 3 14 812.351 28.9728 1
0 3 15 75.9272 6.64367 1
0 3 16 2563.63 82.5737 1
0 3 17 44.2697 6.04683 1
0 3 18 464.178 15.3768 1
0 3 19 3716.07 123.093 1
0 3 20 529.419 20.27 1
0 3 21 1440.89 54.5749 1
0 3 22 1675.15 64.5005 1
0 3 23 -0.5087 16.9565 1
0 3 24 124.866 9.43347 1
0 3 25 224.961 10.8263 1
0 3 26 52.2997 7.23639 1
0 3 27 213.058 10.6423 1
0 3 28 255.536 15.4959 1
0 3 29 347.59 19.622 1
0 4 0 32501 973.174 1
0 4 1 8516.07 206.877 1
0 4 2 315.871 11.6214 1
0 4 3 1634.75 54.776 1
0 4 4 87716.1 2302.79 1
0 4 5 275.927 10.5061 1
0 4 6 4946.68 119.858 1
0 4 7 2041.68 53.233 1
0 4 8 3036.1 80.6392 1
0 4 9 7.40223 8.01225 1
0 4 10 49.984 5.80379 1
0 4 11 801.332 23.4606 1
0 4 12 4768.51 131.352 1
0 4 13 2624.39 87.9543 1
0 4 14 172.954 11.2795 1
0 4 15 102.762 10.9887 1
0 4 16 398.536 37.4016 1
0 4 17 321.286 32.1119 1
0 4 18 4482.22 140.162 1
0 4 19 1562.98 52.5389 1
0 4 20 243.267 14.6923 1
0 4 21 389.565 15.7078 1
0 4 22 562.754 32.8112 1
0 4 23 83.0427 7.55836 1
0 4 24 13.6237 6.57306 1
0 4 25 478.902 22.0416 1
0 4 27 9.39688 7.68369 1
0 4 28 14.1606 6.5519 1
0 4 29 -1.41347 12.9035 1
0 5 0 -2.26924 14.1599 1
0 5 1 6838.73 178.465 1
0 5 2 90870.8 2342.6 1
0 5 3 8700.08 210.129 1
0 5 4 387.454 12.62 1
0 5 5 9272.4 238.59 1
0 5 6 215.742 8.64304 1
0 5 7 181.508 7.70513 1
0 5 8 1195.41 34.8839 1
0 5 9 9368.69 249.949 1
0 5 10 767.422 24.4099 1
0 5 11 782.49 23.8921 1
0 5 12 3372.31 92.8665 1
0 5 13 395.084 14.5175 1
0 5 14 84.2098 6.8416 1
0 5 15 1194.8 42.0754 1
0 5 16 719.566 25.5508 1
0 5 17 1223.26 36.9091 1
0 5 18 1864.95 62.1933 1
0 5 19 123.974 11.8828 1
0 5 20 907.119 66.0329 1
0 5 21 227.174 15.1451 1
0 5 22 0.89042 5.45681 1
0 5 23 117.106 8.49929 1
0 5 24 464.794 16.4403 1
0 5 25 345.681 14.5226 1
0 5 26 16.6672 10.5476 1
0 5 27 125.786 8.46169 1
0 5 28 7.52004 5.26431 1
0 5 29 14.6721 7.62156 1
0 6 0 11097 356.697 1
0 6 1 36957.4 1029.17 1
0 6 2 19647.2 482.242 1
0 6 3 1905.82 50.6642 1
0 6 4 7447.3 187.939 1
0 6 5 4763.83 128.495 1
0 6 6 7345.48 180.225 1
0 6 7 4983.27 120.55 1
0 6 8 6135.61 166.299 1
0 6 9 29896.7 900.317 1
0 6 10 16388.2 429.444 1
0 6 11 1.93459 6.64621 1
0 6 12 1334.59 36.1165 1
0 6 13 141.048 9.21221 1
0 6 14 9.28571 6.52222 1
0 6 15 94.0539 8.15924 1
0 6 16 477.362 17.3482 1
0 6 17 1702.29 51.7771 1
0 6 18 100.836 7.72708 1
0 6 19 342.181 13.4639 1
0 6 20 279.526 12.7569 1
0 6 21 369.599 21.4743 1
0 6 22 109.169 10.2642 1
0 6 23 91.4494 8.79513 1
0 6 24 5.51787 6.91312 1
0 6 25 593.498 24.2593 1
0 6 26 0.26726 5.89254 1
0 6 27 7.98482 6.26677 1
0 6 28 132.715 13.6451 1
0 6 29 19.2294 11.642 1
0 7 0 3.15112 6.40255 1
0 7 1 5777.83 162.215 1
0 7 2 9.81499 4.8405 1
0 7 3 13494.2 379.629 1
0 7 4 478.92 14.8665 1
0 7 5 176.125 9.78611 1
0 7 6 105.847 6.78321 1
0 7 7 2613.8 70.1768 1
0 7 8 20315.5 562.631 1
0 7 9 679.793 21.2904 1
0 7 10 6108.18 163.316 1
0 7 11 144.305 13.5504 1
0 7 12 1170.29 34.1646 1
0 7 13 526.995 18.5256 1
0 7 14 81.4138 7.41328 1
0 7 15 1216.9 42.8666 1
0 7 16 313.247 12.9344 1
0 7 17 -4.15829 23.6733 1
0 7 18 128.093 10.3762 1
0 7 19 193.016 11.8066 1
0 7 20 84.7361 6.86017 1
0 7 21 34.3888 6.02543 1
0 7 22 142.01 7.8861 1
0 7 23 145.948 8.8767 1
0 7 24 337.222 30.8842 1
0 7 25 -8.45697 13.3989 1
0 7 26 40.423 12.597 1
0 7 27 70.2236 17.6304 1
0 7 28 137.449 28.4255 1
0 7 29 2.75156 10.4986 1
0 8 0 3125.56 100.303 1
0 8 1 130.527 7.04814 1
0 8 2 6811.04 172.604 1
0 8 3 13033.1 331.813 1
0 8 4 12.8517 4.90442 1
0 8 5 3438.94 86.854 1
0 8 6 47.5518 6.09045 1
0 8 7 14627.4 425.823 1
0 8 8 142.133 7.45724 1
0 8 9 16.9348 5.31454 1
0 8 10 12999.7 366.81 1
0 8 11 2261.63 66.6904 1
0 8 12 128.002 7.9489 1
0 8 13 225.128 10.0614 1
0 8 14 1206.79 34.5255 1
0 8 15 500.916 17.0739 1
0 8 16 351.617 12.9263 1
0 8 17 11.7121 5.74761 1
0 8 18 40.0279 6.49847 1
0 8 19 208.879 9.78602 1
0 8 20 549.403 17.6794 1
0 8 21 49.7756 6.73946 1
0 8 22 398.393 18.8895 1
0 8 23 249.244 12.1185 1
0 8 24 315.137 16.6583 1
0 8 25 13.8559 7.88156 1
0 8 26 20.4569 8.23245 1
0 8 27 18.5845 11.9083 1
0 8 28 216.793 18.0001 1
0 9 0 2.24074 6.19201 1
0 9 1 697.181 19.6032 1
0 9 2 27965.7 698.918 1
0 9 3 3691.59 90.2222 1
0 9 4 787.083 22.966 1
0 9 5 2590.89 75.0739 1
0 9 6 28.4436 6.64379 1
0 9 7 1360.64 37.4397 1
0 9 8 1714.68 46.6776 1
0 9 9 1309.68 37.4474 1
0 9 10 7227.68 218.668 1
0 9 11 1896.87 48.9909 1
0 9 12 445.192 15.6943 1
0 9 13 4347.27 136.22 1
0 9 14 9.88365 6.2412 1
0 9 15 463.01 16.3988 1
0 9 16 107.769 8.43498 1
0 9 17 1180.18 43.7647 1
0 9 18 51.1166 7.52343 1
0 9 19 323.137 13.0784 1
0 9 20 5012.73 240.681 1
0 9 21 -0.5409 15.9734 1
0 9 22 506.78 34.7152 1
0 9 23 38.9742 6.95848 1
0 9 24 14.0727 6.11575 1
0 9 26 400.002 22.2674 1
0 9 27 14.4049 8.75009 1
0 9 28 267.905 43.7879 1
0 10 0 3462.17 106.998 1
0 10 1 1337.56 39.9712 1
0 10 2 1033.51 28.4026 1
0 10 3 5400.09 132.639 1
0 10 4 2924.72 73.5134 1
0 10 5 4323.02 116.852 1
0 10 6 3422.17 97.3227 1
0 10 7 84.818 7.02609 1
0 10 8 5173.74 158.779 1
0 10 9 3164.52 89.202 1
0 10 10 2.05606 5.92033 1
0 10 11 396.223 13.5227 1
0 10 12 240.593 10.2942 1
0 10 13 596.237 18.9767 1
0 10 14 1066.43 31.6422 1
0 10 15 3.98417 7.82176 1
0 10 16 3159.2 93.919 1
0 10 17 239.211 13.6221 1
0 10 18 391.787 17.6007 1
0 10 19 72.5991 8.56345 1
0 10 20 128.314 10.0909 1
0 10 21 957.952 49.3768 1
0 10 22 338.269 14.5168 1
0 10 23 19.3776 6.36003 1
0 10 24 79.5557 8.55375 1
0 10 25 121.869 13.3235 1
0 10 26 41.6643 8.96439 1
0 10 27 352.168 22.3925 1
0 10 28 55.1522 11.3765 1
0 11 0 4.33769 7.54537 1
0 11 1 231.064 9.50395 1
0 11 2 4874.42 123.172 1
0 11 3 -1.28699 18.3729 1
0 11 4 297.246 11.1138 1
0 11 5 1288.78 42.3291 1
0 11 6 539.209 21.7718 1
0 11 7 70.7835 6.58697 1
0 11 8 2299.13 64.1463 1
0 11 9 906.099 27.5827 1
0 11 10 51.3322 6.82212 1
0 11 11 1849.9 50.1199 1
0 11 12 1130.78 34.483 1
0 11 13 174.024 9.4443 1
0 11 14 2694.35 117.412 1
0 11 15 826.365 26.6914 1
0 11 16 184.835 11.7824 1
0 11 17 111.724 10.3356 1
0 11 18 920.042 29.2108 1
0 11 19 2.0801 6.33728 1
0 11 20 7.57147 6.46543 1
0 11 21 -2.57933 16.1441 1
0 11 22 612.116 28.3868 1
0 11 23 183.477 19.2962 1
0 11 24 3.29622 8.46428 1
0 11 25 11.3698 8.24089 1
0 11 26 963.831 161.178 1
0 11 27 8.36131 9.09347 1
0 11 28 34.2848 11.5983 1
0 12 0 860.8 38.0642 1
0 12 1 14930.5 440.522 1
0 12 2 578.315 17.8799 1
0 12 3 3019.71 99.4284 1
0 12 4 248.496 10.9917 1
0 12 5 2.15515 5.50341 1
0 12 6 673.039 22.9352 1
0 12 7 498.206 17.2456 1
0 12 8 3282.56 91.7259 1
0 12 9 782.28 22.0518 1
0 12 10 4196.47 109.8 1
0 12 11 1812.19 50.034 1
0 12 12 3413.23 95.151 1
0 12 13 -1.74276 18.6116 1
0 12 14 188.939 12.5321 1
0 12 15 1530.81 64.7704 1
0 12 16 605.169 25.1698 1
0 12 17 289.986 13.1334 1
0 12 18 111.983 9.39356 1
0 12 19 1005.47 55.4581 1
0 12 20 168.687 14.9392 1
0 12 21 214.648 15.2876 1
0 12 22 67.5673 8.60109 1
0 12 23 79.3223 9.4331 1
0 12 24 155.653 9.62495 1
0 12 25 62.1083 25.3605 1
0 12 26 11.3295 8.43795 1
0 12 27 28.8319 10.1778 1
0 13 0 0.41198 7.23024 1
0 13 1 7482.25 217.577 1
0 13 2 4797.58 176.825 1
0 13 3 87.3524 6.77517 1
0 13 4 130.831 10.863 1
0 13 5 4333.03 126.808 1
0 13 6 2421.59 65.3331 1
0 13 7 683.049 23.7451 1
0 13 8 745.554 32.3683 1
0 13 9 206.898 9.0118 1
0 13 10 38.8492 6.97752 1
0 13 11 0.78031 5.52287 1
0 13 12 19.7638 5.78111 1
0 13 13 49.2283 7.19474 1
0 13 14 655.783 32.7109 1
0 13 15 68.7138 11.8313 1
0 13 16 508.859 41.2659 1
0 13 17 13.1873 11.5841 1
0 13 18 240.081 13.1043 1
0 13 19 68.0411 14.0896 1
0 13 20 953.566 49.2155 1
0 13 21 449.262 22.1808 1
0 13 22 18.307 6.80577 1
0 13 23 94.3635 17.3256 1
0 13 24 127.942 23.172 1
0 13 25 32.8322 9.01026 1
0 13 26 -5.77326 16.4391 1
0 13 27 45.9298 15.955 1
0 14 0 4621.81 164.434 1
0 14 1 3573.8 99.2614 1
0 14 2 7582.23 224.938 1
0 14 3 2292.32 64.9118 1
0 14 4 76.99 7.34665 1
0 14 5 1789.09 54.9102 1
0 14 6 68.6835 6.43257 1
0 14 7 144.766 7.48865 1
0 14 8 161.498 9.0057 1
0 14 9 112.721 7.01668 1
0 14 10 1325.38 36.6163 1
0 14 11 62.2074 6.54198 1
0 14 12 75.1988 7.41771 1
0 14 13 380.031 15.9312 1
0 14 14 157.872 10.2228 1
0 14 15 1171.73 62.44 1
0 14 16 225.04 13.8276 1
0 14 17 656.503 37.9806 1
0 14 18 466.451 20.9764 1
0 14 19 322.23 21.9226 1
0 14 20 973.86 55.0867 1
0 14 21 47.3604 7.65572 1
0 14 22 433.296 19.1985 1
0 14 23 118.531 10.1052 1
0 14 24 33.5452 18.2518 1
0 14 25 -2.54525 24.7655 1
0 14 26 18.0491 15.9809 1
0 15 0 6.83336 7.37409 1
0 15 1 5429.75 149.555 1
0 15 2 621.603 20.9372 1
0 15 3 11.1695 4.97828 1
0 15 4 1361.31 66.7596 1
0 15 5 5.11005 4.98469 1
0 15 6 342.615 12.0169 1
0 15 7 3258.25 108.663 1
0 15 8 162.775 7.97892 1
0 15 9 114.969 6.59836 1
0 15 10 335.105 12.4671 1
0 15 11 1606.2 47.4048 1
0 15 12 697.078 22.0574 1
0 15 13 453.607 20.6677 1
0 15 14 542.47 18.045 1
0 15 15 177.196 11.6891 1
0 15 16 170.422 10.0896 1
0 15 17 197.161 11.7221 1
0 15 18 1670.11 87.0821 1
0 15 19 84.1284 9.20333 1
0 15 20 53.3639 8.4882 1
0 15 21 88.6226 9.7254 1
0 15 22 295.254 64.86 1
0 15 23 409.003 102.923 1
0 15 24 59.2573 8.76728 1
0 15 25 2.73168 16.6148 1
0 15 26 9.66207 13.0495 1
0 16 0 151.842 9.65141 1
0 16 1 231.678 9.69308 1
0 16 2 238.797 9.56382 1
0 16 3 24.9179 4.91905 1
0 16 4 49.2374 6.20117 1
0 16 5 122.449 9.56457 1
0 16 6 654.942 19.7668 1
0 16 7 115.479 7.48391 1
0 16 8 781.57 30.7283 1
0 16 9 -1.42851 18.9871 1
0 16 10 1364.94 40.6711 1
0 16 11 568.471 18.2093 1
0 16 12 1742.27 64.6752 1
0 16 13 24.0087 6.35963 1
0 16 14 258.015 14.4179 1
0 16 15 10.1192 7.75925 1
0 16 16 258.52 17.7839 1
0 16 17 2405.43 146.661 1
0 16 18 97.6158 8.4339 1
0 16 19 -3.18593 15.1593 1
0 16 20 95.5388 8.46141 1
0 16 21 366.99 14.4882 1
0 16 22 115.462 13.7187 1
0 16 24 10.6827 10.2815 1
0 16 25 119.143 12.8593 1
0 17 0 6.76695 7.14135 1
0 17 1 95.3167 6.46042 1
0 17 2 789.784 27.5274 1
0 17 3 552.775 23.3821 1
0 17 4 36.8233 6.01375 1
0 17 5 61.031 6.89292 1
0 17 6 379.428 14.5312 1
0 17 7 -1.0399 18.3128 1
0 17 8 67.2477 6.42916 1
0 17 9 1298.03 40.7439 1
0 17 10 602.453 25.3492 1
0 17 11 -4.56787 18.4264 1
0 17 12 794.13 26.7626 1
0 17 13 875.469 32.9224 1
0 17 14 497.295 17.005 1
0 17 15 268.588 12.7433 1
0 17 16 458.901 19.2965 1
0 17 17 883.686 45.8168 1
0 17 18 1.89233 8.54781 1
0 17 19 -5.73853 16.471 1
0 17 20 354.453 21.8444 1
0 17 21 4.61804 10.7866 1
0 17 22 15.5404 7.15894 1
0 17 23 10.3654 7.94737 1
0 17 24 534.622 120.282 1
0 17 25 9.07719 20.3944 1
0 18 0 2973.06 112.269 1
0 18 1 880.646 25.5877 1
0 18 2 1383.47 41.7732 1
0 18 3 688.888 23.5475 1
0 18 4 540.709 18.9942 1
0 18 5 853.357 26.8158 1
0 18 6 2156.62 65.1906 1
0 18 7 2116.38 106.578 1
0 18 8 126.499 8.16485 1
0 18 9 37.9285 6.25424 1
0 18 10 726.735 34.9316 1
0 18 11 227.734 12.0163 1
0 18 12 5.89766 6.40538 1
0 18 13 328.335 19.5496 1
0 18 14 337.78 13.254 1
0 18 15 180.496 13.0122 1
0 18 16 104.608 8.82412 1
0 18 17 8.49093 6.43545 1
0 18 18 516.742 38.0184 1
0 18 19 196.982 21.9827 1
0 18 20 5.62011 11.4168 1
0 18 21 183.837 14.345 1
0 18 22 117.588 14.2407 1
0 18 23 74.3516 9.74639 1
0 18 24 10.1949 18.3787 1
0 19 0 2.07872 7.58936 1
0 19 1 93.8634 7.15817 1
0 19 2 369.808 12.9013 1
0 19 3 227.789 10.7334 1
0 19 4 1175.21 41.1366 1
0 19 5 2667.1 82.2843 1
0 19 6 121.032 7.25421 1
0 19 7 121.562 8.25066 1
0 19 8 59.5132 6.86998 1
0 19 9 2.17488 6.39422 1
0 19 10 328.642 13.6136 1
0 19 11 1970.99 73.0056 1
0 19 12 12.9286 6.51183 1
0 19 13 7.15044 7.17659 1
0 19 14 79.6461 7.37225 1
0 19 15 12.7086 6.73082 1
0 19 16 -1.63482 16.8092 1
0 19 17 88.6802 30.3957 1
0 19 18 241.614 13.5377 1
0 19 19 120.819 23.1558 1
0 19 20 240.286 18.4396 1
0 19 21 2.29656 13.9498 1
0 19 22 0.34433 13.5422 1
0 19 23 38.5673 18.7119 1
0 19 24 70.8536 21.6185 1
0 20 0 1340.31 41.1562 1
0 20 1 36.186 5.63202 1
0 20 2 8.88446 5.10444 1
0 20 3 168.913 8.16694 1
0 20 4 1264.18 42.7494 1
0 20 5 483.068 16.4739 1
0 20 6 1927.26 61.9129 1
0 20 7 21.2382 5.70687 1
0 20 8 1077.67 34.0982 1
0 20 9 1402.42 73.5294 1
0 20 10 51.8689 8.10644 1
0 20 11 86.992 10.0772 1
0 20 12 479.728 17.3033 1
0 20 13 324.172 13.6486 1
0 20 14 115.465 18.8882 1
0 20 15 0.49206 7.71789 1
0 20 16 0.94426 8.54817 1
0 20 17 39.8977 12.515 1
0 20 18 10.3077 12.256 1
0 20 19 7.91324 7.82143 1
0 20 20 164.02 38.3642 1
0 20 21 1.0839 12.0428 1
0 20 22 20.1676 16.3103 1
0 20 23 18.7069 21.5505 1
0 21 0 -8.28761 17.3834 1
0 21 1 13.0484 5.42202 1
0 21 2 146.46 7.36629 1
0 21 3 118.321 7.33962 1
0 21 4 -1.56702 25.8083 1
0 21 5 168.405 9.35377 1
0 21 6 96.0505 7.25235 1
0 21 7 246.424 11.1292 1
0 21 8 1389.69 43.9608 1
0 21 9 421.071 23.3058 1
0 21 10 550.989 21.0562 1
0 21 11 95.6217 11.3547 1
0 21 12 10.1657 8.88366 1
0 21 13 62.1298 9.4706 1
0 21 14 340.629 15.264 1
0 21 15 71.6338 8.30695 1
0 21 16 123.965 11.4895 1
0 21 17 8.72593 7.93391 1
0 21 18 105.546 12.7058 1
0 21 19 222.122 12.6182 1
0 21 20 -13.6324 12.2109 1
0 21 21 177.872 19.9324 1
0 21 22 14.5317 20.8837 1
0 22 0 1247.1 50.526 1
0 22 1 348.963 15.7742 1
0 22 2 -0.55445 16.4808 1
0 22 3 100.87 7.93084 1
0 22 4 205.662 13.0704 1
0 22 5 11.5231 5.44412 1
0 22 6 3.04555 5.34215 1
0 22 7 307.2 18.5109 1
0 22 8 613.511 22.7445 1
0 22 9 166.435 10.7868 1
0 22 10 37.2396 6.85141 1
0 22 11 327.853 14.2699 1
0 22 12 517.576 18.346 1
0 22 13 183.915 11.0251 1
0 22 14 25.3329 6.8002 1
0 22 15 38.4159 8.27017 1
0 22 17 134.452 14.26 1
0 23 0 9.88395 7.47038 1
0 23 1 5.90389 5.39398 1
0 23 2 393.497 17.8755 1
0 23 3 392.031 15.929 1
0 23 4 178.882 14.142 1
0 23 5 112.777 8.03887 1
0 23 6 -6.41641 16.3687 1
0 23 7 707.813 22.6431 1
0 23 8 72.9957 7.12864 1
0 23 9 157.874 10.4424 1
0 23 10 -0.84511 16.5609 1
0 23 11 226.244 10.8782 1
0 23 12 3.98849 6.15474 1
0 23 13 82.4474 8.42013 1
0 23 14 106.282 9.66792 1
0 23 16 -7.60995 10.9612 1
0 23 17 -4.92445 11.6768 1
0 23 18 93.8116 14.9896 1
0 23 19 84.235 18.3721 1
0 23 20 70.2438 22.1968 1
0 24 0 57.3608 10.056 1
0 24 1 6.95198 5.88688 1
0 24 2 382.822 22.207 1
0 24 3 114.154 12.2632 1
0 24 4 686.068 47.113 1
0 24 5 9.13488 5.93563 1
0 24 6 120.063 7.49374 1
0 24 7 242.049 11.0911 1
0 24 8 181.971 14.1027 1
0 24 9 348.383 16.9521 1
0 24 10 0.86148 6.04686 1
0 24 11 12.5047 6.30251 1
0 24 12 267.277 19.94 1
0 24 13 71.5188 11.1134 1
0 24 14 66.7681 12.6134 1
0 24 15 2.57051 6.29848 1
0 24 16 261.446 18.2725 1
0 24 17 21.207 12.686 1
0 24 18 19.1337 16.2036 1
0 24 19 52.7044 21.3288 1
0 25 0 9.10257 20.6515 1
0 25 1 7.40992 5.80244 1
0 25 2 160.109 11.2214 1
0 25 3 89.7481 7.27503 1
0 25 4 432.734 20.0394 1
0 25 5 78.3243 7.41224 1
0 25 6 5.05286 5.89109 1
0 25 7 1.39353 5.07775 1
0 25 8 182.519 14.0322 1
0 25 9 45.8361 7.97075 1
0 25 10 28.7611 12.7398 1
0 25 11 146.379 14.4979 1
0 25 13 6.51455 11.5563 1
0 25 14 213.831 15.5121 1
0 25 15 142.868 9.92577 1
0 25 16 2.54345 12.7898 1
0 25 17 8.66555 16.2495 1
0 25 18 -13.1005 20.1273 1
0 26 0 544.82 50.7907 1
0 26 1 8.20921 5.35853 1
0 26 2 131.626 13.76 1
0 26 3 8.54755 6.62353 1
0 26 4 615.785 40.7926 1
0 26 5 94.8968 7.66705 1
0 26 6 16.93 6.42135 1
0 26 7 16.7023 5.24804 1
0 26 8 4.39498 9.61042 1
0 26 9 75.4391 8.83106 1
0 26 10 205.734 17.2304 1
0 26 11 2.14295 7.62907 1
0 26 12 7.76677 6.98749 1
0 26 13 206.581 11.7089 1
0 26 14 132.968 19.0091 1
0 26 15 9.07825 16.8986 1
0 26 16 65.5457 18.3379 1
0 26 17 19.6551 21.326 1
0 27 0 -7.83563 25.3777 1
0 27 1 238.055 10.0463 1
0 27 2 67.1561 6.18016 1
0 27 3 137.982 9.84368 1
0 27 4 9.12143 6.91763 1
0 27 5 40.0969 6.49326 1
0 27 6 110.443 8.34422 1
0 27 7 59.446 10.6417 1
0 27 8 47.9563 6.4898 1
0 27 9 -0.23115 8.76157 1
0 27 10 2.92952 8.99516 1
0 27 11 -9.60499 8.27711 1
0 27 12 59.6726 10.1859 1
0 27 13 81.9055 10.617 1
0 27 14 62.6037 9.25691 1
0 27 15 130.896 21.1268 1
0 28 0 470.369 23.3302 1
0 28 1 18.8354 6.614 1
0 28 2 349.458 64.0228 1
0 28 3 4.40954 11.193 1
0 28 4 6.15218 5.62568 1
0 28 5 32.7598 6.33233 1
0 28 6 63.4528 8.42108 1
0 28 7 117.818 11.2463 1
0 28 8 30.74 7.341 1
0 28 9 58.5103 14.1159 1
0 28 10 20.9067 6.98761 1
0 28 11 6.21639 7.35424 1
0 28 12 8.41376 7.7453 1
0 28 13 6.46662 6.12459 1
0 28 14 10.1238 5.9066 1
0 29 0 4.34668 9.33216 1
0 29 1 72.762 8.36988 1
0 29 2 4.99251 12.061 1
0 29 3 133.87 13.0661 1
0 29 4 61.8026 7.95109 1
0 29 5 -4.90554 9.22489 1
0 29 6 13.8591 6.43043 1
0 29 7 10.7617 6.75007 1
0 29 8 50.2928 10.1734 1
0 29 9 34.9086 7.8612 1
0 29 10 10.1801 7.03845 1
0 29 11 22.5375 8.35023 1
0 29 12 5.08939 8.07047 1
0 30 0 37.6005 10.9135 1
0 30 1 48.3889 11.5613 1
0 30 2 -2.60364 9.43762 1
0 30 3 69.3518 10.3328 1
0 30 4 6.38443 10.1824 1
0 30 5 7.22058 9.26973 1
0 30 6 150.516 17.2928 1
0 30 7 -0.91258 9.3039 1
0 30 8 8.39618 10.6552 1
0 30 9 15.6539 10.1537 1
0 30 10 7.32368 9.65567 1
0 31 0 19.1433 14.1413 1
0 31 1 -1.08305 13.9698 1
0 31 2 12.9538 12.6355 1
0 31 3 25.8185 10.8398 1
0 31 4 21.2204 11.1195 1
0 31 5 -11.1208 16.5079 1
0 31 6 46.8055 33.7492 1
0 31 7 -10.8094 13.5968 1
1 0 1 3705.44 102.411 1
1 0 3 11897.2 302.936 1
1 0 5 844.909 31.7478 1
1 0 7 58294.4 17384.8 1
1 0 9 12316.1 393.497 1
1 0 11 16207.7 533.168 1
1 0 13 4011 138.381 1
1 0 15 2390.27 84.6013 1
1 0 17 7.32461 8.40049 1
1 0 19 187.985 16.8936 1
1 0 21 220.678 19.3066 1
1 0 23 1666.71 92.561 1
1 0 25 -1.58365 16.9866 1
1 0 27 405.71 22.6412 1
1 0 29 440.972 28.5315 1
1 1 0 24638.6 689.967 1
1 1 1 91390 2715.2 1
1 1 2 8119.68 208.652 1
1 1 3 48908.8 1369.33 1
1 1 4 89.2739 9.19547 1
1 1 5 162.847 8.18962 1
1 1 6 262.937 10.467 1
1 1 7 20756 523.688 1
1 1 8 7.8363 4.48927 1
1 1 9 772.567 22.7211 1
1 1 10 1293.58 33.3864 1
1 1 11 1394.32 36.4286 1
1 1 12 288.831 12.3561 1
1 1 13 1602.71 44.6156 1
1 1 14 74.3983 6.54439 1
1 1 15 1524.65 44.5182 1
1 1 16 527.018 21.2309 1
1 1 17 1894.69 58.6526 1
1 1 18 86.6836 8.39088 1
1 1 19 4932.92 155.739 1
1 1 20 708.858 36.8216 1
1 1 21 250.274 10.3096 1
1 1 22 1321.15 48.9808 1
1 1 23 4.054 5.71005 1
1 1 24 51.7181 6.96398 1
1 1 25 229.403 12.2196 1
1 1 26 60.664 9.43852 1
1 1 27 131.525 10.7013 1
1 1 28 243.706 18.3706 1
1 1 29 98.9743 9.11649 1
1 2 0 196891 5052.25 1
1 2 1 85874.1 2081.6 1
1 2 2 1669.5 55.9568 1
1 2 3 24346.1 779.958 1
1 2 4 18504.9 685.125 1
1 2 5 3861.28 93.8458 1
1 2 6 3339.42 89.6195 1
1 2 7 1761.85 43.8952 1
1 2 8 10109.4 269.962 1
1 2 9 478.009 14.2883 1
1 2 10 1435.58 40.2071 1
1 2 11 9.87352 4.35463 1
1 2 12 324.346 11.9505 1
1 2 13 163.341 8.87745 1
1 2 14 15.3265 6.00357 1
1 2 15 200.563 10.4295 1
1 2 16 575.385 20.8309 1
1 2 17 926.911 29.7204 1
1 2 18 359.411 14.8726 1
1 2 19 398.228 17.4325 1
1 2 20 630.741 32.4824 1
1 2 21 1939.73 62.05 1
1 2 22 352.434 18.1005 1
1 2 23 21.3743 6.44748 1
1 2 24 31.5966 6.52639 1
1 2 25 22.0873 6.92544 1
1 2 26 77.5388 9.36107 1
1 2 27 -8.86592 11.4083 1
1 2 28 22.015 9.17342 1
1 2 29 2.02925 7.39547 1
1 3 0 30182.5 764.359 1
1 3 1 177110 5276.13 1
1 3 2 4272.99 106.554 1
1 3 3 56849.9 1577.91 1
1 3 4 6841.04 181.299 1
1 3 5 66.2728 5.36305 1
1 3 6 2752.01 74.6345 1
1 3 7 1715.49 43.1479 1
1 3 8 55.7959 4.85284 1
1 3 9 3631.32 88.9457 1
1 3 10 7040.88 176.219 1
1 3 11 469.416 14.1956 1
1 3 12 1404.43 41.0691 1
1 3 13 148.978 9.86179 1
1 3 14 376.662 13.1652 1
1 3 15 1246.63 38.7723 1
1 3 16 100.713 7.32257 1
1 3 17 149.986 9.25825 1
1 3 18 817.316 25.9899 1
1 3 19 2626.16 96.3776 1
1 3 20 36.5192 11.7947 1
1 3 21 131.722 8.68007 1
1 3 22 462.568 26.6012 1
1 3 23 439.276 26.83 1
1 3 24 3.67847 7.10514 1
1 3 25 275.332 15.4372 1
1 3 26 275.251 13.7945 1
1 3 27 7.16445 7.79191 1
1 3 28 102.701 8.44339 1
1 3 29 39.143 8.39565 1
1 4 0 640.78 22.1 1
1 4 1 14856.2 375.353 1
1 4 2 24427.7 611.285 1
1 4 3 2897.43 69.5031 1
1 4 4 525.477 14.9677 1
1 4 5 97.6463 5.98666 1
1 4 6 10980.9 290.964 1
1 4 7 7020.79 186.006 1
1 4 8 24.3943 4.43965 1
1 4 9 9004.83 230.868 1
1 4 10 1454.69 37.896 1
1 4 11 11445.3 328.604 1
1 4 12 47.4226 5.39692 1
1 4 13 136.913 8.76112 1
1 4 14 37.7956 6.34115 1
1 4 15 22.0726 5.29536 1
1 4 16 178.256 8.58511 1
1 4 17 8.96803 5.88175 1
1 4 18 64.1206 6.78624 1
1 4 19 927.196 33.0232 1
1 4 20 5.04974 5.41963 1
1 4 21 35.2213 8.59023 1
1 4 22 5.23302 8.67114 1
1 4 23 -7.1094 17.6771 1
1 4 24 281.507 22.1091 1
1 4 25 99.9836 8.28962 1
1 4 26 72.6279 9.64631 1
1 4 27 0.35493 6.91641 1
1 4 28 118.483 15.7733 1
1 4 29 64.5016 9.34161 1
1 5 0 306.879 9.88059 1
1 5 1 7.43877 4.76912 1
1 5 2 7237.99 169.73 1
1 5 3 892.908 28.1596 1
1 5 4 10532.2 274.772 1
1 5 5 177.114 8.17715 1
1 5 6 1717.65 48.5744 1
1 5 7 6.66527 4.68671 1
1 5 8 2966.95 79.6071 1
1 5 9 20708.3 568.971 1
1 5 10 11.566 5.19322 1
1 5 11 9841.86 260.975 1
1 5 12 2356.23 63.0914 1
1 5 13 849.316 36.6842 1
1 5 14 27.567 6.75831 1
1 5 15 812.452 25.3096 1
1 5 16 1615.27 64.4538 1
1 5 17 -9.12728 20.0944 1
1 5 18 10.2443 6.30053 1
1 5 19 84.8635 9.55678 1
1 5 20 155.792 10.8197 1
1 5 21 17.1601 7.35261 1
1 5 22 7.89316 6.99606 1
1 5 23 234.286 11.4177 1
1 5 24 322.043 17.0619 1
1 5 25 42.4227 7.5409 1
1 5 26 45.6825 12.423 1
1 5 27 26.7428 7.89681 1
1 5 28 149.671 14.8691 1
1 5 29 338.598 21.9308 1
1 6 0 2922.33 69.8635 1
1 6 1 3305.16 79.6582 1
1 6 2 5488.1 131.578 1
1 6 3 11992.6 295.949 1
1 6 4 11333.5 318.68 1
1 6 5 21.1625 4.49785 1
1 6 6 1136.63 30.8858 1
1 6 7 4023.29 99.4422 1
1 6 8 1335.69 37.4654 1
1 6 9 850.899 23.0172 1
1 6 10 415.903 13.8184 1
1 6 11 766.504 21.9666 1
1 6 12 2959.83 94.6518 1
1 6 13 1465.67 39.7523 1
1 6 14 3755.35 112.232 1
1 6 15 7.10729 5.38258 1
1 6 16 420.072 16.2005 1
1 6 17 1281.17 42.8765 1
1 6 18 826.376 39.2262 1
1 6 19 138.848 10.0355 1
1 6 20 2223.09 65.5909 1
1 6 21 547.75 20.1941 1
1 6 22 7.62334 6.90495 1
1 6 23 8.90263 5.75992 1
1 6 24 244.27 17.1125 1
1 6 25 235.823 26.0548 1
1 6 26 12.9015 7.18865 1
1 6 27 105.435 13.6577 1
1 6 28 -8.70932 12.035 1
1 7 0 9079.01 258.358 1
1 7 1 3597.43 92.7151 1
1 7 2 2674.3 72.2319 1
1 7 3 3862.36 103.788 1
1 7 4 26.1779 4.8762 1
1 7 5 12453.3 331.785 1
1 7 6 426.404 17.4923 1
1 7 7 64.391 6.06949 1
1 7 8 10517.5 273.376 1
1 7 9 6609.35 170.862 1
1 7 10 11106.3 285.745 1
1 7 11 169.887 8.29399 1
1 7 12 3039.04 84.0809 1
1 7 13 3182.96 90.5631 1
1 7 14 4.398 5.01523 1
1 7 15 32.852 6.05546 1
1 7 16 85.6637 7.34361 1
1 7 17 1869.88 67.1812 1
1 7 18 622.292 20.8113 1
1 7 19 2450.28 76.8777 1
1 7 20 308.567 15.1422 1
1 7 21 533.085 24.4715 1
1 7 22 45.6714 7.8789 1
1 7 23 728.81 39.4525 1
1 7 24 86.281 7.95309 1
1 7 26 325.083 21.5581 1
1 7 27 16.1677 12.22 1
1 7 28 102.581 12.6083 1
1 8 0 40.801 5.41234 1
1 8 1 2411.62 60.2709 1
1 8 2 6.86124 5.24526 1
1 8 3 1379.06 36.7642 1
1 8 4 264.513 9.9721 1
1 8 5 6021.3 149.05 1
1 8 6 7237.98 211.229 1
1 8 7 9.49156 6.87827 1
1 8 8 502.473 17.6311 1
1 8 9 84.1387 7.14175 1
1 8 10 73.9201 6.3474 1
1 8 11 8.67405 4.3721 1
1 8 12 3274.65 106.136 1
1 8 13 166.987 9.97679 1
1 8 14 63.5127 6.40933 1
1 8 15 371.006 13.5988 1
1 8 16 1433.05 57.8824 1
1 8 17 1000.71 37.996 1
1 8 18 553.067 29.6305 1
1 8 19 25.8655 7.00248 1
1 8 20 347.11 21.4408 1
1 8 21 498.484 23.2326 1
1 8 22 6.22601 6.74882 1
1 8 23 76.0712 7.58764 1
1 8 24 0.21236 7.07479 1
1 8 25 -6.52636 21.2379 1
1 8 26 11.8847 10.082 1
1 8 27 387.657 42.9537 1
1 8 28 19.3669 14.575 1
1 9 0 1151.25 30.9623 1
1 9 1 1127.06 29.4624 1
1 9 2 433.036 14.2574 1
1 9 3 2584.9 64.5409 1
1 9 4 7.0108 4.84467 1
1 9 5 174.362 8.49733 1
1 9 6 1023.96 31.838 1
1 9 7 1592.38 44.0883 1
1 9 8 23.688 6.0014 1
1 9 9 5220.75 151.686 1
1 9 10 3718.35 124.092 1
1 9 11 2196.17 62.8893 1
1 9 12 164.276 9.92167 1
1 9 13 3725.64 122.924 1
1 9 14 587.209 18.7106 1
1 9 15 187.387 10.2469 1
1 9 16 54.3553 8.14884 1
1 9 17 330.074 14.0597 1
1 9 18 328.862 20.3325 1
1 9 19 217.199 11.1587 1
1 9 20 19.3551 7.6441 1
1 9 21 378.183 15.087 1
1 9 22 7.51156 6.30783 1
1 9 23 3.67625 6.15706 1
1 9 24 12.4416 8.80106 1
1 9 25 38.424 8.12571 1
1 9 26 294.204 30.8371 1
1 9 27 207.18 28.755 1
1 9 28 15.5461 12.0336 1
1 10 0 1095.67 29.2155 1
1 10 1 2078.61 52.4103 1
1 10 2 14150.2 353.56 1
1 10 3 21.2363 5.32997 1
1 10 4 146.441 8.18426 1
1 10 5 864.315 24.8556 1
1 10 6 68.001 7.93234 1
1 10 7 651.197 21.7655 1
1 10 8 4259.65 128.729 1
1 10 9 1154.62 37.7879 1
1 10 10 481.906 15.2835 1
1 10 11 4466.49 136.68 1
1 10 12 1197.72 34.4099 1
1 10 13 100.052 9.0195 1
1 10 14 3.89257 6.79169 1
1 10 15 195.919 16.544 1
1 10 16 791.602 33.5849 1
1 10 17 16.8077 6.74165 1
1 10 18 242.697 12.4909 1
1 10 19 3.87661 7.18081 1
1 10 20 433.627 27.079 1
1 10 21 795.548 34.6786 1
1 10 22 130.251 8.92173 1
1 10 23 18.7805 8.77299 1
1 10 24 26.5927 8.72239 1
1 10 25 28.6188 6.76179 1
1 10 26 9.03181 6.22721 1
1 10 27 184.408 17.4039 1
1 11 0 10812 281.519 1
1 11 1 13037.5 356.852 1
1 11 2 1699.33 45.9487 1
1 11 3 4130.52 116.425 1
1 11 4 362.406 13.592 1
1 11 5 2315.12 72.4253 1
1 11 6 802.935 27.9032 1
1 11 7 360.965 14.6327 1
1 11 8 2.30011 5.13324 1
1 11 9 248.838 12.7089 1
1 11 10 2752.96 72.676 1
1 11 11 2436.79 64.7745 1
1 11 12 24.7187 5.87958 1
1 11 13 790.008 23.7093 1
1 11 14 838.639 34.6092 1
1 11 15 32.3115 8.13446 1
1 11 16 418.453 20.7384 1
1 11 17 42.2968 25.4879 1
1 11 18 1028.35 74.3174 1
1 11 19 474.918 27.4657 1
1 11 20 409.567 24.6589 1
1 11 21 17.4269 7.69486 1
1 11 22 6.59269 7.71105 1
1 11 23 440.528 22.6435 1
1 11 24 69.2644 7.40404 1
1 11 25 4.90809 9.16399 1
1 11 26 1.66548 6.4571 1
1 11 27 -10.8171 11.5135 1
1 12 0 663.725 19.5952 1
1 12 1 361.422 12.5363 1
1 12 2 5927.69 162.31 1
1 12 3 1567.11 44.8042 1
1 12 4 1679.75 49.1812 1
1 12 5 479.586 18.1864 1
1 12 6 167.096 10.3379 1
1 12 7 -3.5923 14.8999 1
1 12 8 4492.87 114.679 1
1 12 9 183.544 9.70673 1
1 12 10 1520.01 40.5046 1
1 12 11 26.1056 5.41901 1
1 12 12 331.477 17.3711 1
1 12 13 334.782 15.0688 1
1 12 14 771.464 41.6904 1
1 12 15 229.913 13.3793 1
1 12 16 243.861 14.4811 1
1 12 17 781.553 64.5836 1
1 12 18 31.5471 12.6279 1
1 12 19 -11.199 16.5953 1
1 12 20 107.04 11.3152 1
1 12 21 1647.85 79.7514 1
1 12 22 10.8938 8.12545 1
1 12 23 270.007 18.7289 1
1 12 24 257.102 16.5058 1
1 12 25 5.90174 6.0466 1
1 12 26 12.5396 8.12259 1
1 12 27 31.1784 15.9099 1
1 13 0 150.013 7.91878 1
1 13 1 1651.17 44.1741 1
1 13 2 5775.71 178.649 1
1 13 3 754.943 23.8439 1
1 13 4 6511.94 190.465 1
1 13 5 3.11844 5.16195 1
1 13 6 1982.69 54.7163 1
1 13 7 1573.94 42.7779 1
1 13 8 177.658 8.76275 1
1 13 9 4912.96 145.309 1
1 13 10 228.089 9.54268 1
1 13 11 498.836 16.7582 1
1 13 12 918.966 32.1338 1
1 13 13 187.975 9.26492 1
1 13 14 1669.55 53.2831 1
1 13 15 46.6255 9.19712 1
1 13 16 1576.86 69.1874 1
1 13 17 987.687 44.5776 1
1 13 18 2020.52 62.0054 1
1 13 19 36.2784 7.52903 1
1 13 20 10.6122 6.85667 1
1 13 21 16.6538 8.19403 1
1 13 22 1064.61 59.7519 1
1 13 23 28.019 8.54486 1
1 13 24 3.27166 11.0392 1
1 13 25 7.11829 8.03395 1
1 13 26 78.1064 13.5913 1
1 14 0 91.5013 6.02884 1
1 14 1 1141.83 31.8716 1
1 14 2 101.31 7.82862 1
1 14 3 1377.11 40.7496 1
1 14 4 741.645 22.9478 1
1 14 5 209.89 9.21135 1
1 14 6 257.623 10.2048 1
1 14 7 14.3559 5.53198 1
1 14 8 100.169 6.09739 1
1 14 9 506.978 15.0233 1
1 14 10 30.3238 5.04166 1
1 14 11 767.769 22.6632 1
1 14 12 83.8301 7.06591 1
1 14 13 11.8656 5.79815 1
1 14 14 62.1498 7.17037 1
1 14 15 227.665 14.6649 1
1 14 16 345.949 14.5879 1
1 14 17 973.06 43.5652 1
1 14 18 2.43287 7.04267 1
1 14 19 17.2537 6.82973 1
1 14 20 29.9122 7.72327 1
1 14 21 364.046 18.6439 1
1 14 22 108.452 8.54737 1
1 14 23 67.7252 9.36552 1
1 14 24 35.7849 11.6845 1
1 14 25 170.367 18.0309 1
1 15 0 6290.18 202.464 1
1 15 1 100.222 6.45332 1
1 15 2 931.519 33.9489 1
1 15 3 72.6692 7.24803 1
1 15 4 271.397 10.6842 1
1 15 5 1475.88 39.8452 1
1 15 6 384.357 13.0313 1
1 15 7 1108.19 34.9482 1
1 15 8 65.698 5.46138 1
1 15 9 1560.65 47.4683 1
1 15 10 2006.14 73.3884 1
1 15 11 35.898 5.74671 1
1 15 12 32.3252 6.20774 1
1 15 13 38.6539 6.5243 1
1 15 14 253.605 10.5004 1
1 15 15 168.892 9.4697 1
1 15 16 368.798 14.5344 1
1 15 17 283.569 27.9161 1
1 15 18 749.961 59.7926 1
1 15 19 53.144 12.0703 1
1 15 20 982.955 35.4917 1
1 15 21 4.05831 7.81684 1
1 15 22 115.951 10.1143 1
1 15 23 17.0735 9.18356 1
1 15 24 203.734 19.9763 1
1 15 25 2.02821 11.4356 1
1 16 0 223.792 9.45489 1
1 16 1 1612.53 53.4249 1
1 16 2 4588.58 138.766 1
1 16 3 2917.9 84.3395 1
1 16 4 443.815 15.5332 1
1 16 5 17.6269 5.22074 1
1 16 6 3356.3 108.01 1
1 16 7 314.944 11.1442 1
1 16 8 72.789 7.67432 1
1 16 9 20.6761 5.07683 1
1 16 10 154.679 8.04931 1
1 16 11 153.505 8.92543 1
1 16 12 463.724 15.1826 1
1 16 13 -1.90192 14.6701 1
1 16 14 0.30825 5.66678 1
1 16 15 -0.06434 15.3081 1
1 16 16 29.7503 6.99392 1
1 16 17 423.537 34.4875 1
1 16 18 33.5248 8.96934 1
1 16 19 28.3636 9.24403 1
1 16 20 61.1505 10.9776 1
1 16 21 491.009 25.4653 1
1 16 22 4.31077 11.179 1
1 16 23 235.366 16.5159 1
1 16 24 25.9632 12.802 1
1 16 25 111.01 18.0556 1
1 17 0 79.7274 6.49337 1
1 17 1 4441.42 118.971 1
1 17 2 196.129 8.4311 1
1 17 3 856.021 26.8301 1
1 17 4 143.865 7.231 1
1 17 5 3443.79 109.196 1
1 17 6 566.884 17.8153 1
1 17 7 8.3735 5.55271 1
1 17 8 567.173 17.1341 1
1 17 9 48.9837 5.28241 1
1 17 10 1787 72.2803 1
1 17 11 397.825 15.986 1
1 17 12 10.3487 6.04754 1
1 17 13 552.694 28.275 1
1 17 14 127.731 12.0118 1
1 17 15 64.8532 6.7155 1
1 17 16 91.3136 19.0792 1
1 17 17 0.91904 8.02114 1
1 17 18 -2.65902 20.6318 1
1 17 19 178.893 16.5391 1
1 17 20 -1.1305 10.9332 1
1 17 21 -6.75524 18.3155 1
1 17 22 2.08276 7.33805 1
1 17 23 42.3459 9.69478 1
1 17 24 11.6195 17.1455 1
1 18 0 785.254 23.284 1
1 18 1 46.08 5.57116 1
1 18 2 574.696 20.4611 1
1 18 3 53.9262 6.17403 1
1 18 4 1897.18 60.6626 1
1 18 5 43.1233 6.06274 1
1 18 6 631.7 29.8169 1
1 18 7 517.136 21.7097 1
1 18 8 2538.77 71.556 1
1 18 9 1301.87 55.0066 1
1 18 10 192.266 9.82085 1
1 18 11 877.285 41.4692 1
1 18 12 435.852 16.6477 1
1 18 13 68.6423 9.10328 1
1 18 14 63.6894 7.11943 1
1 18 15 120.786 10.1559 1
1 18 16 38.0362 11.4209 1
1 18 17 48.8603 8.60673 1
1 18 18 64.6244 21.1681 1
1 18 19 103.59 9.27058 1
1 18 20 1.51041 9.93763 1
1 18 21 42.317 13.1195 1
1 18 22 -3.68775 11.3494 1
1 18 23 -1.88347 15.0767 1
1 18 24 52.8037 17.4009 1
1 19 0 551.682 24.2149 1
1 19 1 308.645 12.6855 1
1 19 2 530.088 20.8778 1
1 19 3 114.115 7.47727 1
1 19 4 111.849 7.58003 1
1 19 5 63.4909 6.80391 1
1 19 6 725.289 22.7462 1
1 19 7 2307.72 90.9796 1
1 19 8 732.642 26.6349 1
1 19 9 314.315 13.3077 1
1 19 10 2.20653 11.2274 1
1 19 11 209.574 15.003 1
1 19 12 873.946 65.0357 1
1 19 13 1380.69 114.258 1
1 19 14 344.225 28.7722 1
1 19 15 17.645 6.91962 1
1 19 16 52.108 8.95413 1
1 19 17 138.066 10.572 1
1 19 18 451.378 34.0751 1
1 19 19 59.085 13.3887 1
1 19 20 28.0438 8.44109 1
1 19 21 209.814 17.4297 1
1 19 22 54.5294 10.1161 1
1 19 23 27.2209 17.9044 1
1 20 0 55.2355 5.92415 1
1 20 1 369.662 15.1866 1
1 20 2 67.2746 6.5065 1
1 20 3 85.5038 8.75433 1
1 20 4 17.5644 6.97676 1
1 20 5 655.138 22.544 1
1 20 6 28.0103 6.32663 1
1 20 7 124.938 9.4079 1
1 20 8 65.8504 8.74625 1
1 20 9 9.44138 6.7455 1
1 20 10 27.3433 8.9963 1
1 20 11 3.1767 7.80197 1
1 20 12 187.66 15.8099 1
1 20 13 142.468 16.0473 1
1 20 14 335.591 32.4557 1
1 20 15 277.504 26.0721 1
1 20 16 42.9105 11.4375 1
1 20 17 138.344 10.7429 1
1 20 18 55.4823 13.5368 1
1 20 19 0.98347 8.21671 1
1 20 20 244.193 13.2497 1
1 20 21 43.3276 10.24 1
1 20 22 17.4039 11.8264 1
1 21 0 88.8362 7.72836 1
1 21 1 659.701 23.106 1
1 21 2 2.64645 6.20247 1
1 21 3 -2.16862 17.0663 1
1 21 4 15.3827 7.99248 1
1 21 5 27.9755 6.02426 1
1 21 6 9.05079 5.52129 1
1 21 7 804.787 25.0376 1
1 21 8 233.804 11.3579 1
1 21 9 98.0243 7.44645 1
1 21 10 -3.47834 15.5077 1
1 21 11 713.718 33.3393 1
1 21 12 51.6121 8.06113 1
1 21 13 3.24821 7.29864 1
1 21 14 1.37637 6.78646 1
1 21 15 181.576 18.249 1
1 21 16 10.6059 10.8167 1
1 22 0 172.087 11.4511 1
1 22 1 23.0141 6.57934 1
1 22 2 209.092 9.65193 1
1 22 3 187.359 12.5473 1
1 22 4 106.217 9.67568 1
1 22 5 337.384 14.4094 1
1 22 6 52.0931 6.7671 1
1 22 7 648.526 24.7532 1
1 22 8 0.5375 7.17848 1
1 22 9 6.64362 6.39824 1
1 22 10 22.0086 7.01596 1
1 22 11 67.5627 11.8541 1
1 22 12 451.801 17.9434 1
1 22 13 212.169 15.0046 1
1 22 14 73.9035 8.81635 1
1 22 15 329.856 19.983 1
1 22 17 5.96283 11.8149 1
1 22 18 150.504 16.2041 1
1 22 19 -4.57915 12.1631 1
1 22 20 57.8569 16.1147 1
1 22 21 8.43021 18.2015 1
1 23 0 -0.75286 15.5281 1
1 23 1 42.8682 8.91063 1
1 23 2 307.624 11.5486 1
1 23 3 10.3424 5.67569 1
1 23 4 99.4778 8.3754 1
1 23 5 4.82264 6.10574 1
1 23 6 208.712 18.0245 1
1 23 7 59.7549 7.54589 1
1 23 8 12.4519 7.08019 1
1 23 9 232.786 10.9418 1
1 23 10 305.048 17.812 1
1 23 11 192.389 11.3809 1
1 23 12 70.075 8.39686 1
1 23 13 97.2571 9.67676 1
1 23 14 146.481 12.1045 1
1 23 15 92.5991 12.3482 1
1 23 16 93.9888 14.2904 1
1 23 17 -5.92228 10.4883 1
1 23 18 24.7541 13.0757 1
1 23 19 23.2186 18.5031 1
1 23 20 19.6981 22.0969 1
1 24 0 900.478 28.2204 1
1 24 1 20.0532 6.47621 1
1 24 2 34.9113 5.67528 1
1 24 3 1.52851 5.31911 1
1 24 4 4.97485 6.23568 1
1 24 5 124.258 8.58687 1
1 24 6 122.689 8.31472 1
1 24 7 24.3808 6.1323 1
1 24 8 114.324 11.6097 1
1 24 9 332.534 18.9639 1
1 24 10 1.8325 7.41648 1
1 24 11 268.16 19.524 1
1 24 12 32.7851 10.7015 1
1 24 14 150.943 10.3961 1
1 24 15 8.93008 7.47921 1
1 24 16 178.229 15.6102 1
1 24 17 6.32465 15.2135 1
1 24 18 -24.5626 18.6313 1
1 24 19 77.5427 24.5363 1
1 25 0 95.0119 8.97078 1
1 25 1 133.029 8.52421 1
1 25 2 38.2533 6.99328 1
1 25 3 1642.69 53.2562 1
1 25 4 5.23072 5.13737 1
1 25 5 239.309 12.276 1
1 25 6 -1.71545 12.2952 1
1 25 7 162.951 10.4218 1
1 25 8 373.875 14.3301 1
1 25 9 63.5283 7.33939 1
1 25 10 4.58473 7.17512 1
1 25 11 87.1895 12.0111 1
1 25 12 224.22 16.8477 1
1 25 13 20.5702 7.21982 1
1 25 14 -2.85876 9.8123 1
1 25 15 520.849 25.1563 1
1 26 0 325.65 13.6791 1
1 26 1 301.878 15.6623 1
1 26 2 53.9955 8.97641 1
1 26 3 -4.09911 23.0085 1
1 26 4 90.0785 8.72585 1
1 26 5 245.098 11.799 1
1 26 6 14.748 5.45215 1
1 26 7 10.1894 5.87914 1
1 26 8 80.0113 7.7621 1
1 26 9 -6.33181 8.56571 1
1 26 10 112.666 18.8841 1
1 26 11 2.78293 6.74039 1
1 26 12 12.1561 11.1788 1
1 26 13 6.16559 6.83612 1
1 26 14 117.563 15.7199 1
1 26 15 83.9859 14.605 1
1 26 16 2.86461 17.0723 1
1 27 0 65.5382 7.05275 1
1 27 1 134.656 8.63892 1
1 27 2 7.48598 5.77395 1
1 27 3 75.2347 7.27439 1
1 27 4 6.53368 6.79053 1
1 27 5 16.4801 9.47353 1
1 27 6 26.3059 9.80003 1
1 27 7 31.6871 6.5047 1
1 27 8 49.1817 7.81854 1
1 27 9 211.614 35.1951 1
1 27 10 116.285 12.0535 1
1 27 11 4.09328 7.11405 1
1 27 12 -7.67238 28.6076 1
1 27 13 1.66084 7.68053 1
1 27 14 -5.7912 16.9483 1
1 27 15 -6.93361 18.2642 1
1 28 0 34.013 13.4533 1
1 28 1 120.29 22.8122 1
1 28 2 46.9219 6.74333 1
1 28 3 67.3722 7.03439 1
1 28 4 256.865 18.5923 1
1 28 5 89.9184 30.6077 1
1 28 6 3.87996 6.05254 1
1 28 7 3.26872 6.06416 1
1 28 8 4.42035 5.75225 1
1 28 9 51.4099 13.344 1
1 28 10 0.08337 6.13835 1
1 28 11 52.0364 7.44324 1
1 28 12 2.4167 7.25967 1
1 28 13 1.77495 8.44285 1
1 29 0 56.0003 9.0727 1
1 29 1 10.9685 10.1177 1
1 29 2 7.7235 10.9359 1
1 29 3 14.4183 6.25772 1
1 29 4 29.1625 7.03348 1
1 29 5 58.5746 19.7432 1
1 29 6 6.9306 7.4037 1
1 29 7 186.407 13.1832 1
1 29 8 20.7416 19.7391 1
1 29 9 1.33836 15.1206 1
1 29 10 -6.30191 9.56374 1
1 29 11 17.1488 7.03849 1
1 30 0 63.0558 9.17808 1
1 30 1 -4.67446 11.1893 1
1 30 2 78.2673 9.49999 1
1 30 3 7.38456 10.5427 1
1 30 4 36.1594 13.5094 1
1 30 5 205.165 12.6785 1
1 30 6 258.327 19.3311 1
1 30 7 37.1762 10.0746 1
1 30 8 7.28844 7.14995 1
1 30 9 6.46333 7.56065 1
1 31 0 4.6323 12.1912 1
1 31 1 29.8985 8.28387 1
1 31 2 12.3656 8.0891 1
1 31 3 221.261 18.0355 1
1 31 4 89.1631 9.46134 1
1 31 5 94.5962 17.4813 1
1 31 6 36.9001 9.2823 1
2 0 0 1119.28 33.3245 1
2 0 2 35343.1 1187.11 1
2 0 4 15925.1 774.698 1
2 0 6 6080.7 171.978 1
2 0 8 2595.17 80.6976 1
2 0 10 5989.74 178.766 1
2 0 12 99.0231 9.78246 1
2 0 14 184.594 15.0502 1
2 0 16 304.355 16.2803 1
2 0 18 4350.71 163.598 1
2 0 20 5677.58 483.335 1
2 0 22 6.51074 10.1764 1
2 0 24 57.2604 9.42773 1
2 0 26 337.519 20.4482 1
2 0 28 94.0431 11.8731 1
2 1 0 138.079 6.41897 1
2 1 1 1.77276 3.67251 1
2 1 2 19698.5 477.383 1
2 1 3 47296.7 1176.86 1
2 1 4 361.677 12.3085 1
2 1 5 54.7845 6.0057 1
2 1 6 1190.37 31.86 1
2 1 7 3777.85 95.7269 1
2 1 8 5039.45 129.818 1
2 1 9 4629.6 120.684 1
2 1 10 1352.69 38.0597 1
2 1 11 3965.52 126.134 1
2 1 12 2119.13 73.161 1
2 1 13 37.6135 5.54945 1
2 1 14 154.495 8.54058 1
2 1 15 598.451 19.6053 1
2 1 16 20.739 6.35872 1
2 1 17 8.25158 6.7492 1
2 1 18 66.0548 8.89736 1
2 1 19 10.4117 5.93443 1
2 1 20 13.7761 6.55423 1
2 1 21 287.39 11.6029 1
2 1 22 558.125 17.9711 1
2 1 23 15.0138 5.55242 1
2 1 24 8.87648 5.95977 1
2 1 25 56.9216 12.6019 1
2 1 26 257.861 16.3541 1
2 1 27 5.14441 8.47094 1
2 1 28 10.3545 8.54806 1
2 2 0 5083.92 124.359 1
2 2 1 7684.67 196.794 1
2 2 2 432.884 12.1215 1
2 2 3 1701.54 42.7411 1
2 2 4 3128.95 82.024 1
2 2 5 54.8409 5.15286 1
2 2 6 137.556 7.03719 1
2 2 7 3037.82 81.6186 1
2 2 8 47.0836 5.90567 1
2 2 9 91.2524 7.0877 1
2 2 10 8566.66 242.255 1
2 2 11 510.303 18.6686 1
2 2 12 1621.32 53.9645 1
2 2 13 32.1657 5.52072 1
2 2 14 1567.16 57.5416 1
2 2 15 275.786 12.1183 1
2 2 16 1.56635 6.12929 1
2 2 17 10.7946 6.22985 1
2 2 18 495.848 21.0651 1
2 2 19 45.577 7.71664 1
2 2 20 376.148 20.0532 1
2 2 21 15.194 6.49001 1
2 2 22 259.013 16.5176 1
2 2 23 455.047 20.3858 1
2 2 24 6.55759 6.81344 1
2 2 25 77.199 9.62979 1
2 2 26 94.7213 20.4025 1
2 2 27 8.87216 7.21414 1
2 2 28 0.60963 8.49831 1
2 3 0 2440.77 61.7794 1
2 3 1 12007 300.11 1
2 3 2 16028.3 408.746 1
2 3 3 2534.93 63.332 1
2 3 4 4816.96 125.211 1
2 3 5 309.917 12.0644 1
2 3 6 425.543 13.4947 1
2 3 7 6096.94 182.937 1
2 3 8 11815.7 430.493 1
2 3 9 8741.82 283.04 1
2 3 10 153.123 7.70738 1
2 3 11 730.28 33.7385 1
2 3 12 4026.65 105.135 1
2 3 13 12.3915 5.47706 1
2 3 14 11.7875 5.35934 1
2 3 15 1668.11 49.084 1
2 3 16 809.632 28.0895 1
2 3 17 905.965 46.1035 1
2 3 18 0.27969 8.1392 1
2 3 19 626.562 27.8939 1
2 3 20 117.989 8.32892 1
2 3 21 556.057 22.8504 1
2 3 22 33.8397 6.5331 1
2 3 23 63.9298 7.09816 1
2 3 24 210 28.1851 1
2 3 25 68.3018 10.9735 1
2 3 26 4.88178 7.42338 1
2 3 27 31.3377 7.63025 1
2 3 28 219.412 16.3632 1
2 4 0 54244.7 1402.59 1
2 4 1 11000.7 287.767 1
2 4 2 5084.53 135.456 1
2 4 3 1337.43 34.8047 1
2 4 4 67.536 5.42771 1
2 4 5 1227.78 33.0652 1
2 4 6 2964.56 78.8323 1
2 4 7 1697.65 48.0934 1
2 4 8 51.0316 5.55193 1
2 4 9 295.566 10.8504 1
2 4 10 2406.28 77.9837 1
2 4 11 0.51487 4.43955 1
2 4 12 162.084 9.86405 1
2 4 13 263.167 9.92463 1
2 4 14 893.344 30.3681 1
2 4 15 206.981 12.7891 1
2 4 16 201.39 12.6664 1
2 4 17 0.57344 6.19521 1
2 4 18 1.30437 5.60141 1
2 4 19 14.9645 7.19742 1
2 4 20 1816.57 66.7898 1
2 4 21 11.4509 7.41301 1
2 4 22 761.657 50.0772 1
2 4 23 124.158 8.74122 1
2 4 24 146.252 9.31588 1
2 4 25 46.7686 14.0697 1
2 4 26 5.4517 7.45577 1
2 4 27 104.205 13.2435 1
2 4 28 10.8255 10.9672 1
2 5 0 3454.53 86.2581 1
2 5 1 19477.8 514.437 1
2 5 2 33269.1 815.944 1
2 5 3 408.672 13.3568 1
2 5 4 1477.97 42.5206 1
2 5 5 711.517 19.2623 1
2 5 6 118.207 7.90839 1
2 5 7 1138.5 40.0698 1
2 5 8 3563.01 101.699 1
2 5 9 4401.18 112.399 1
2 5 10 649.65 20.92 1
2 5 11 645.524 23.1961 1
2 5 12 707.281 22.5682 1
2 5 13 1496.74 53.9941 1
2 5 14 180.921 8.86089 1
2 5 15 13.0413 5.19822 1
2 5 16 -2.83446 16.8847 1
2 5 17 784.137 23.9687 1
2 5 18 1196.13 37.5617 1
2 5 19 53.1204 6.63278 1
2 5 20 650.399 31.2345 1
2 5 21 249.767 11.0359 1
2 5 22 727.702 30.3962 1
2 5 23 8.32302 6.92986 1
2 5 24 59.4186 8.72385 1
2 5 25 41.5577 17.9142 1
2 5 26 2.77167 10.0603 1
2 5 27 4.47477 7.52902 1
2 5 28 3.40388 10.3704 1
2 6 0 212.838 13.2955 1
2 6 1 10944.2 270.247 1
2 6 2 740.128 20.9948 1
2 6 3 4.56994 4.01192 1
2 6 4 4246.89 117.901 1
2 6 5 418.584 13.4821 1
2 6 6 6192.08 199.91 1
2 6 7 683.965 20.2091 1
2 6 8 239.504 11.2928 1
2 6 9 1240.76 36.5142 1
2 6 10 3513.08 100.582 1
2 6 11 9035.24 247.788 1
2 6 12 2297.37 70.9838 1
2 6 13 74.5519 6.08195 1
2 6 14 52.0419 5.67751 1
2 6 15 228.694 12.0058 1
2 6 16 1029.67 48.8678 1
2 6 17 143.43 8.96988 1
2 6 18 15.5323 7.39394 1
2 6 19 1858.32 106.481 1
2 6 20 1.34054 6.54692 1
2 6 21 30.722 7.06687 1
2 6 22 22.6569 6.84836 1
2 6 23 11.8669 7.0447 1
2 6 24 206.887 25.2557 1
2 6 25 45.943 25.1286 1
2 6 26 19.3909 7.99622 1
2 6 28 266.827 17.7862 1
2 7 0 497.528 14.8051 1
2 7 1 184.399 8.20389 1
2 7 2 548.891 16.5669 1
2 7 3 110.798 6.24978 1
2 7 4 312.15 11.1203 1
2 7 5 1478.33 43.6666 1
2 7 6 308.35 11.1317 1
2 7 7 48.0754 4.94772 1
2 7 8 2411.22 62.1631 1
2 7 9 11.9369 5.21455 1
2 7 10 158.96 8.62656 1
2 7 11 193.792 9.69352 1
2 7 12 7280.63 200.206 1
2 7 13 456.701 14.9929 1
2 7 14 443.031 17.9385 1
2 7 15 233.321 11.8095 1
2 7 16 425.928 19.2582 1
2 7 17 882.932 36.4141 1
2 7 18 13.186 7.75621 1
2 7 19 13.5122 8.04596 1
2 7 20 170.669 10.382 1
2 7 21 201.603 10.7112 1
2 7 22 143.56 9.89487 1
2 7 23 67.3742 7.83288 1
2 7 24 -3.67281 11.1235 1
2 7 25 21.914 12.4428 1
2 7 26 78.8959 30.3494 1
2 7 27 36.2687 24.9012 1
2 8 0 2479.4 69.1778 1
2 8 1 7107.87 190.174 1
2 8 2 2988.77 78.082 1
2 8 3 921.14 27.5863 1
2 8 4 4315.98 121.194 1
2 8 5 38.9014 5.09409 1
2 8 6 74.8339 6.22541 1
2 8 7 46.6811 6.61825 1
2 8 8 905.146 27.8918 1
2 8 9 109.533 7.42557 1
2 8 10 2490.27 71.9535 1
2 8 11 6.57694 4.82086 1
2 8 12 90.4454 7.23977 1
2 8 13 3463.87 96.2566 1
2 8 14 1004.05 36.4506 1
2 8 15 12.1873 6.13646 1
2 8 16 425.528 26.683 1
2 8 17 242.721 11.1231 1
2 8 18 20.0591 7.92579 1
2 8 19 278.548 21.8406 1
2 8 20 2.0385 6.84508 1
2 8 21 197.838 10.6981 1
2 8 22 3.62335 7.6361 1
2 8 23 111.805 20.0697 1
2 8 24 71.6796 14.014 1
2 8 25 70.1604 21.0456 1
2 8 26 4.53818 10.219 1
2 8 27 56.8146 17.3653 1
2 9 0 33081.3 828.831 1
2 9 1 2885.79 71.5191 1
2 9 2 1642.72 42.019 1
2 9 3 304.888 12.754 1
2 9 4 3.91533 5.2422 1
2 9 5 6499.71 178.387 1
2 9 6 1041.91 41.9425 1
2 9 7 68.4297 7.16513 1
2 9 8 2475.54 72.8594 1
2 9 9 10.402 4.56918 1
2 9 10 4277.58 110.125 1
2 9 11 244.407 9.38663 1
2 9 12 431.404 14.6836 1
2 9 13 562.399 19.908 1
2 9 14 424.068 15.3414 1
2 9 15 223.18 17.2462 1
2 9 16 343.178 23.799 1
2 9 17 107.364 15.0061 1
2 9 18 1862.33 183.022 1
2 9 19 62.8447 14.3095 1
2 9 20 180.419 12.3468 1
2 9 21 485.211 52.5327 1
2 9 22 342.66 20.9282 1
2 9 23 8.88749 7.49182 1
2 9 24 253.598 25.0163 1
2 9 25 16.3915 8.08229 1
2 9 26 15.8649 8.67173 1
2 9 27 -4.75089 11.7476 1
2 10 0 7782.87 202.952 1
2 10 1 32.4091 5.7628 1
2 10 2 1357.71 36.4787 1
2 10 3 926.344 29.5296 1
2 10 4 899.741 30.8033 1
2 10 5 202.916 9.98348 1
2 10 6 52.1336 5.56826 1
2 10 7 69.5401 5.79813 1
2 10 8 342.762 11.6067 1
2 10 9 1313.89 37.8614 1
2 10 10 2549.88 66.4095 1
2 10 11 644.591 19.8603 1
2 10 12 27.7731 5.92174 1
2 10 13 668.344 20.4256 1
2 10 14 4.48909 4.8627 1
2 10 15 821.623 39.0308 1
2 10 16 203.024 12.4914 1
2 10 17 274.296 22.7685 1
2 10 18 32.9342 9.45859 1
2 10 19 27.6299 8.41337 1
2 10 20 864.356 105.61 1
2 10 21 12.5751 30.7931 1
2 10 22 197.927 16.4417 1
2 10 23 404.001 17.8065 1
2 10 24 23.9964 7.68083 1
2 10 25 -8.69598 10.9042 1
2 10 26 -5.69301 10.6445 1
2 10 27 10.2371 18.2994 1
2 11 0 1816.09 49.3968 1
2 11 1 605.062 22.2948 1
2 11 2 2288.78 76.7434 1
2 11 3 14.2406 7.57376 1
2 11 4 2939.51 79.9365 1
2 11 5 821.039 24.1403 1
2 11 6 2461.78 72.8019 1
2 11 7 575.177 22.6156 1
2 11 8 378.308 13.9251 1
2 11 9 84.059 5.71175 1
2 11 10 554.515 19.6756 1
2 11 11 584.709 19.3822 1
2 11 12 2082.94 69.2528 1
2 11 13 301.441 13.6628 1
2 11 14 350.853 27.2648 1
2 11 15 14.9156 7.00634 1
2 11 16 288.05 13.7346 1
2 11 17 98.2263 10.0464 1
2 11 18 1203.06 65.7974 1
2 11 19 275.023 15.252 1
2 11 20 5.60294 7.83127 1
2 11 21 60.2029 11.7808 1
2 11 22 -0.05004 15.9575 1
2 11 23 180.467 16.9972 1
2 11 24 -2.2657 10.3438 1
2 11 25 26.7666 8.04195 1
2 11 26 33.2589 9.17549 1
2 12 0 250.887 10.2288 1
2 12 1 554.188 17.1224 1
2 12 2 2041.86 56.936 1
2 12 3 296.739 12.9598 1
2 12 4 76.8224 6.30021 1
2 12 5 88.6394 7.88217 1
2 12 6 475.482 14.8373 1
2 12 7 9.68644 4.84944 1
2 12 8 1680.85 43.8798 1
2 12 9 427.895 14.1915 1
2 12 10 5405.67 147.496 1
2 12 11 140.471 7.55363 1
2 12 12 38.3713 5.65284 1
2 12 13 7.97639 5.41411 1
2 12 14 172.109 11.2286 1
2 12 15 1.14272 9.1116 1
2 12 16 57.6104 14.5035 1
2 12 17 1391.97 75.8269 1
2 12 18 -1.08399 23.493 1
2 12 19 950.307 37.6888 1
2 12 20 4.34728 8.1376 1
2 12 21 573.161 22.2206 1
2 12 22 121.043 28.761 1
2 12 23 2.73358 7.16302 1
2 12 24 7.58038 11.1957 1
2 12 25 83.2138 15.0856 1
2 12 26 5.55011 9.92665 1
2 13 0 1267.29 35.3938 1
2 13 1 106.528 6.99569 1
2 13 2 1290.29 41.63 1
2 13 3 1743.53 47.2605 1
2 13 4 1858.68 48.4013 1
2 13 5 1052.98 31.1351 1
2 13 6 22.7188 4.49794 1
2 13 7 1563.3 56.6538 1
2 13 8 8.68406 4.83139 1
2 13 9 848.881 23.3909 1
2 13 10 148.601 7.9121 1
2 13 11 1212.71 33.8352 1
2 13 12 71.1662 6.64336 1
2 13 13 262.396 25.6528 1
2 13 14 498.763 17.4386 1
2 13 15 209.709 10.5881 1
2 13 16 198.836 18.3341 1
2 13 17 336.185 18.0188 1
2 13 18 511.22 37.2205 1
2 13 19 7.17093 10.3521 1
2 13 20 -2.86016 14.9082 1
2 13 21 288.602 15.3969 1
2 13 23 14.6188 8.06613 1
2 13 24 151.389 11.3719 1
2 13 25 49.0821 15.7589 1
2 13 26 -1.33015 17.3181 1
2 14 0 3368.89 89.1504 1
2 14 1 304.115 11.7492 1
2 14 2 4181.92 147.244 1
2 14 3 40.655 6.73566 1
2 14 4 4673.93 135.524 1
2 14 5 315.353 10.9012 1
2 14 6 1010.07 35.936 1
2 14 7 81.524 6.38486 1
2 14 8 1456.07 38.9386 1
2 14 9 77.0949 6.47244 1
2 14 10 142.856 7.05536 1
2 14 11 12.2901 5.05104 1
2 14 12 578.063 21.9076 1
2 14 13 8.35325 5.85927 1
2 14 14 280.189 16.2125 1
2 14 15 169.06 9.49877 1
2 14 16 303.454 14.8706 1
2 14 17 362.347 16.7962 1
2 14 18 0.73771 7.54188 1
2 14 19 300.665 23.0935 1
2 14 20 50.3619 9.34034 1
2 14 21 110.241 26.3796 1
2 14 22 160.337 17.6059 1
2 14 23 69.0594 12.8164 1
2 14 24 18.0477 11.2576 1
2 14 25 92.525 15.3577 1
2 15 0 6.48627 5.43409 1
2 15 1 2764.49 80.4184 1
2 15 2 3407.82 102.979 1
2 15 3 21.6994 4.50615 1
2 15 4 505.965 16.41 1
2 15 5 3429.04 88.2617 1
2 15 6 1160.68 37.3914 1
2 15 7 223.437 9.09363 1
2 15 8 1401.18 52.7115 1
2 15 9 2559.58 82.1107 1
2 15 10 211.719 9.13626 1
2 15 11 1480.49 54.9446 1
2 15 12 16.0943 12.8025 1
2 15 13 23.7878 6.23605 1
2 15 14 304.824 12.1005 1
2 15 15 9.3346 5.81408 1
2 15 16 138.577 11.4233 1
2 15 17 255.461 35.5633 1
2 15 18 5.04104 16.0631 1
2 15 19 41.445 8.1264 1
2 15 20 -3.92389 11.9515 1
2 15 21 79.8321 9.12873 1
2 15 22 108.527 18.9143 1
2 15 23 10.4219 8.33636 1
2 15 24 76.414 11.5454 1
2 15 25 103.945 21.6183 1
2 16 0 92.2742 8.12032 1
2 16 1 677.832 20.127 1
2 16 2 392.625 13.2275 1
2 16 3 2252.61 65.2189 1
2 16 4 72.4323 5.65085 1
2 16 5 149.777 7.07482 1
2 16 6 884.655 25.344 1
2 16 7 830.443 22.8232 1
2 16 8 1264.72 37.0884 1
2 16 9 738.427 36.3612 1
2 16 10 1861.34 62.3937 1
2 16 11 2.34606 10.7517 1
2 16 12 4.66416 7.56904 1
2 16 13 5.3865 5.88711 1
2 16 14 206.067 16.5863 1
2 16 15 57.9148 8.78213 1
2 16 16 4.92195 7.39742 1
2 16 17 17.5659 7.31134 1
2 16 18 -3.93902 12.0672 1
2 16 19 173.659 10.8786 1
2 16 20 -0.3331 15.4751 1
2 16 21 30.6827 8.94117 1
2 16 22 14.5581 9.14318 1
2 16 23 17.954 9.03219 1
2 16 24 -2.37215 34.7789 1
2 17 0 571.207 24.851 1
2 17 1 1642.22 55.343 1
2 17 2 157.933 9.46996 1
2 17 3 1165.03 40.2359 1
2 17 4 140.119 8.13818 1
2 17 5 1084.31 31.9273 1
2 17 6 12.3548 5.43355 1
2 17 7 787.011 26.0245 1
2 17 8 1497.23 77.9565 1
2 17 9 390.92 19.6283 1
2 17 10 502.618 22.5341 1
2 17 11 237.724 10.491 1
2 17 12 -4.37908 15.174 1
2 17 13 51.0441 7.42387 1
2 17 14 513.617 32.041 1
2 17 15 132.262 12.306 1
2 17 16 21.2409 9.28296 1
2 17 17 14.9839 7.93593 1
2 17 18 89.2237 11.8245 1
2 17 19 5.03465 10.1045 1
2 17 20 83.2477 9.15898 1
2 17 21 238.924 13.1936 1
2 17 22 31.6192 9.89015 1
2 17 23 8.26949 14.4283 1
2 18 0 1744.2 49.8882 1
2 18 1 519.206 17.9263 1
2 18 2 5.80716 6.07579 1
2 18 3 3.61561 5.19995 1
2 18 4 5.76011 7.90977 1
2 18 5 128.029 7.26461 1
2 18 6 18.4203 5.37371 1
2 18 7 184.236 8.17739 1
2 18 8 860.059 45.5307 1
2 18 9 162.688 9.57195 1
2 18 10 35.7368 6.2667 1
2 18 11 2.73253 5.65227 1
2 18 12 556.381 30.4057 1
2 18 13 872.815 34.5714 1
2 18 14 19.1658 6.20227 1
2 18 15 90.3361 8.55151 1
2 18 16 4.88352 8.20151 1
2 18 17 -2.93598 13.3671 1
2 18 18 42.3469 10.3722 1
2 18 19 104.935 10.1866 1
2 18 20 631.911 51.7489 1
2 18 21 -1.28509 10.5174 1
2 18 22 2.72868 16.5816 1
2 18 23 115.96 14.4533 1
2 19 0 452.384 18.6168 1
2 19 1 8.11416 5.47677 1
2 19 2 1569.01 46.9368 1
2 19 3 51.1798 7.50098 1
2 19 4 31.4427 8.1682 1
2 19 5 292.688 15.5609 1
2 19 6 69.5962 6.18382 1
2 19 7 1284.14 51.6697 1
2 19 8 74.6911 7.98162 1
2 19 9 151.778 8.42462 1
2 19 10 86.8918 7.28801 1
2 19 11 116.963 7.93694 1
2 19 12 18.6618 7.30266 1
2 19 13 424.899 29.0058 1
2 19 14 -1.03617 14.5381 1
2 19 15 3.88466 5.72142 1
2 19 16 278.536 18.6704 1
2 19 17 -8.70973 15.0921 1
2 19 18 128.689 15.8692 1
2 19 19 112.372 14.3062 1
2 19 20 51.6537 13.197 1
2 19 21 17.3887 19.0365 1
2 19 22 27.9988 12.6957 1
2 20 0 -4.6566 27.4371 1
2 20 1 44.2606 6.02096 1
2 20 2 118.523 7.62342 1
2 20 3 719.056 25.8194 1
2 20 4 282.863 15.1312 1
2 20 5 -10.0747 10.6583 1
2 20 6 470.702 24.534 1
2 20 7 271.44 18.2607 1
2 20 8 32.4962 6.75215 1
2 20 9 167.955 8.26023 1
2 20 10 -1.20891 14.1121 1
2 20 11 226.547 12.6148 1
2 20 12 43.1921 9.82746 1
2 20 13 182.621 10.0458 1
2 20 14 663.925 35.2709 1
2 20 15 235.288 10.8392 1
2 20 16 4.829 6.18284 1
2 20 18 34.6269 12.2596 1
2 20 19 29.2261 13.2592 1
2 20 20 40.0067 12.5127 1
2 21 0 245.088 10.2311 1
2 21 1 262.905 16.474 1
2 21 2 110.477 6.98804 1
2 21 3 11.5498 5.74371 1
2 21 4 150.518 8.64532 1
2 21 5 58.0626 11.9371 1
2 21 6 220.838 10.8555 1
2 21 7 134.464 10.6137 1
2 21 8 228.953 10.8694 1
2 21 9 213.708 10.1454 1
2 21 10 62.3842 9.85772 1
2 21 11 344.825 14.8465 1
2 21 12 906.863 42.7407 1
2 21 13 55.4183 7.89136 1
2 21 14 177.048 9.66032 1
2 21 15 112.797 10.1261 1
2 21 16 5.54821 6.04881 1
2 21 17 73.3336 8.63946 1
2 21 18 20.3064 9.76639 1
2 21 19 6.06703 8.49671 1
2 21 20 75.7441 37.1734 1
2 21 21 13.9703 15.5501 1
2 22 0 261.772 10.718 1
2 22 1 832.857 26.7409 1
2 22 2 35.91 5.90191 1
2 22 3 -0.46685 14.4232 1
2 22 4 228.494 12.3409 1
2 22 5 -2.00055 16.5661 1
2 22 6 25.9337 6.13172 1
2 22 7 313.357 14.6685 1
2 22 8 28.4348 7.22651 1
2 22 9 143.558 11.4317 1
2 22 10 -1.37275 14.5735 1
2 22 11 64.9052 7.92113 1
2 22 12 5.54921 11.6891 1
2 22 13 170.9 12.1682 1
2 22 14 -1.98946 10.0469 1
2 22 15 12.6831 16.7563 1
2 22 16 326.078 14.5545 1
2 22 17 0.37106 12.1315 1
2 22 18 58.572 12.9586 1
2 22 19 198.921 20.6639 1
2 22 20 -2.0014 15.8504 1
2 23 0 64.5227 6.34058 1
2 23 1 4.02127 5.72024 1
2 23 2 577.053 24.9875 1
2 23 3 820.369 36.6517 1
2 23 4 210.814 13.7809 1
2 23 5 99.0757 9.83599 1
2 23 6 171.141 9.95986 1
2 23 7 61.936 6.76303 1
2 23 8 22.9502 9.36697 1
2 23 9 21.1562 7.13134 1
2 23 10 40.1152 8.39127 1
2 23 11 205.557 12.7737 1
2 23 12 39.0224 7.74976 1
2 23 13 106.26 13.178 1
2 23 14 -9.80651 13.1312 1
2 23 15 584.291 45.0408 1
2 23 16 -3.2087 28.9398 1
2 23 17 4.58349 11.6221 1
2 23 18 143.547 19.6987 1
2 23 19 26.2413 19.8429 1
2 24 0 308.122 12.72 1
2 24 1 301.414 18.8069 1
2 24 2 128.244 9.1352 1
2 24 3 7.13906 5.19837 1
2 24 4 78.3495 6.73964 1
2 24 5 30.1242 8.15181 1
2 24 6 7.39175 5.90755 1
2 24 7 29.5987 6.08023 1
2 24 8 2.38554 5.75623 1
2 24 9 172.017 10.6613 1
2 24 10 61.6939 8.2324 1
2 24 11 122.751 12.8827 1
2 24 12 8.12776 7.28778 1
2 24 13 25.3524 7.07835 1
2 24 14 89.8819 11.0087 1
2 24 15 6.83113 6.37932 1
2 24 16 51.7647 14.605 1
2 24 17 13.846 16.3393 1
2 24 18 208.417 22.1037 1
2 25 0 36.1041 6.32315 1
2 25 1 96.9262 18.5321 1
2 25 2 59.3444 6.80124 1
2 25 3 -7.2557 14.2474 1
2 25 4 24.9294 6.52814 1
2 25 5 29.824 9.389 1
2 25 6 56.5481 6.17886 1
2 25 7 1.82678 5.77001 1
2 25 8 217.042 11.1587 1
2 25 9 6.13305 7.07917 1
2 25 10 6.60059 7.30288 1
2 25 11 35.8621 8.02028 1
2 25 12 45.2363 7.62005 1
2 25 13 15.7335 15.3598 1
2 25 14 21.0781 7.24581 1
2 25 15 28.8843 8.30245 1
2 26 0 -0.62427 13.7055 1
2 26 1 161.039 13.167 1
2 26 2 2.69655 5.93754 1
2 26 3 38.4706 5.91089 1
2 26 4 2.39902 5.10238 1
2 26 5 27.0416 7.53176 1
2 26 6 56.7422 10.8009 1
2 26 7 127.207 13.0872 1
2 26 8 21.6714 5.89233 1
2 26 9 19.4862 9.25566 1
2 26 10 171.158 18.9684 1
2 26 11 0.97967 11.4428 1
2 26 12 33.9529 11.9905 1
2 26 13 4.59853 7.09923 1
2 26 14 -7.82566 12.1895 1
2 26 15 84.9145 10.8743 1
2 27 0 23.2202 5.97074 1
2 27 1 -9.41014 9.93297 1
2 27 2 4.69432 6.14403 1
2 27 4 22.6042 5.92353 1
2 27 5 14.794 5.43326 1
2 27 6 180.618 13.7586 1
2 27 7 358.084 20.0477 1
2 27 8 -2.25794 10.2811 1
2 27 9 103.417 13.6735 1
2 27 10 3.97089 7.24643 1
2 27 11 88.4922 9.9233 1
2 27 13 -12.531 8.49331 1
2 27 14 1.72025 22.3727 1
2 28 0 31.629 6.20756 1
2 28 1 17.2096 6.21357 1
2 28 2 0.79702 8.16401 1
2 28 3 11.0115 6.04587 1
2 28 4 306.33 34.8997 1
2 28 5 139.546 11.8817 1
2 28 6 265.476 15.4263 1
2 28 7 4.55382 5.29623 1
2 28 8 -0.13388 10.5687 1
2 28 9 36.6435 12.7132 1
2 28 10 101.684 13.7338 1
2 28 11 27.2353 11.7014 1
2 28 12 24.0014 12.7252 1
2 29 0 53.8158 6.83194 1
2 29 1 61.9626 10.0827 1
2 29 2 0.44166 7.95568 1
2 29 3 41.3561 10.1438 1
2 29 4 413.992 15.4423 1
2 29 5 178.528 11.8974 1
2 29 6 137.38 18.8127 1
2 29 7 18.2811 6.77693 1
2 29 8 7.07566 7.03594 1
2 29 9 142.478 41.5824 1
2 29 10 6.10955 9.82235 1
2 30 0 -10.7629 13.8776 1
2 30 1 6.06079 9.51021 1
2 30 2 36.6946 9.82684 1
2 30 3 36.9292 7.84103 1
2 30 4 -4.50394 17.7524 1
2 30 5 -7.67313 13.7786 1
2 30 6 7.94679 8.19031 1
2 30 7 22.08 12.9476 1
2 31 0 18.7232 9.19513 1
2 31 1 2.99258 9.36325 1
2 31 2 16.7243 9.50471 1
3 0 1 8295.17 228.08 1
3 0 3 3276.71 100.836 1
3 0 5 132.634 21.3386 1
3 0 7 707.952 30.212 1
3 0 9 5651.56 217.905 1
3 0 11 249.299 21.1522 1
3 0 13 1251.45 55.1616 1
3 0 15 3.13356 8.81129 1
3 0 17 8.42356 7.63722 1
3 0 19 7.37306 8.95722 1
3 0 21 4.94317 8.24458 1
3 0 23 43.9594 8.08475 1
3 1 0 765.015 20.9076 1
3 1 1 522.484 15.4494 1
3 1 2 1497.59 40.1388 1
3 1 3 3356.87 90.5473 1
3 1 4 3897.69 94.7111 1
3 1 5 18.5518 4.12337 1
3 1 6 1064.16 29.0019 1
3 1 7 1209.51 33.9091 1
3 1 8 993.872 36.191 1
3 1 9 1306.66 68.0262 1
3 1 10 1781.34 52.3403 1
3 1 11 2809.02 77.4017 1
3 1 12 83.0073 5.61399 1
3 1 13 1026.67 30.2746 1
3 1 14 321.578 16.1658 1
3 1 15 198.502 11.6506 1
3 1 16 89.7736 7.18756 1
3 1 17 50.2755 6.18088 1
3 1 18 16.7296 7.38665 1
3 1 19 246.705 17.7569 1
3 1 20 177.978 11.7379 1
3 1 21 584.497 32.2639 1
3 1 22 -6.16315 14.2686 1
3 1 23 -3.70161 14.1839 1
3 1 24 32.8014 6.72639 1
3 1 25 -1.90823 9.42889 1
3 1 26 35.2231 11.3883 1
3 2 0 23.1064 7.22994 1
3 2 1 28.8404 4.77498 1
3 2 2 2597.32 67.7391 1
3 2 3 14982.2 437.857 1
3 2 4 477.772 14.0888 1
3 2 5 31.0273 6.97207 1
3 2 6 3321 107.058 1
3 2 7 1221.09 35.344 1
3 2 8 321.672 13.3028 1
3 2 9 724.846 22.26 1
3 2 10 6542.36 205.699 1
3 2 11 129.457 9.10355 1
3 2 12 74.0207 5.35774 1
3 2 13 41.4194 5.18676 1
3 2 14 819.641 30.5717 1
3 2 15 187.186 10.538 1
3 2 16 38.0855 7.30281 1
3 2 17 49.0315 10.0682 1
3 2 18 1267.18 43.8661 1
3 2 19 63.898 24.1693 1
3 2 20 108.002 12.8089 1
3 2 21 905.513 30.9559 1
3 2 22 61.3275 9.46533 1
3 2 23 66.8887 7.75219 1
3 2 24 23.524 8.52031 1
3 2 25 24.4867 7.64644 1
3 2 26 60.7519 11.9924 1
3 3 0 70.0658 5.91629 1
3 3 1 2959.03 73.403 1
3 3 2 3409.65 88.7793 1
3 3 3 4542.4 125.575 1
3 3 4 50.3491 4.57423 1
3 3 5 154.185 9.55055 1
3 3 6 20.8447 5.38879 1
3 3 7 1512.99 56.5013 1
3 3 8 287.863 13.2054 1
3 3 9 6017.75 212.307 1
3 3 10 1251.4 48.1355 1
3 3 11 4.08347 4.24966 1
3 3 12 1227.79 46.5266 1
3 3 13 341.426 12.7075 1
3 3 14 166.604 8.50596 1
3 3 15 186.633 9.44585 1
3 3 16 34.8149 7.87859 1
3 3 17 341.647 15.6276 1
3 3 18 194.894 10.8302 1
3 3 19 1071.33 100.363 1
3 3 20 448.617 17.5032 1
3 3 21 174.338 15.026 1
3 3 22 30.9858 10.5256 1
3 3 23 173.266 17.1852 1
3 3 24 29.7228 11.2332 1
3 3 25 37.4975 10.9735 1
3 3 26 9.86232 6.86881 1
3 4 0 459.361 14.7024 1
3 4 1 3404.46 94.3616 1
3 4 2 7035.97 176.244 1
3 4 3 1100.06 29.0741 1
3 4 4 4642.97 122.037 1
3 4 5 14.6477 12.5276 1
3 4 6 633.244 21.9341 1
3 4 7 928.221 35.4153 1
3 4 8 88.1974 6.54647 1
3 4 9 6364.31 193.288 1
3 4 10 57.6515 5.76449 1
3 4 11 73.8917 5.82963 1
3 4 12 5796.77 169.35 1
3 4 13 1026.72 35.1284 1
3 4 14 222.747 11.1415 1
3 4 15 296.811 17.8119 1
3 4 16 872.85 42.3275 1
3 4 17 20.98 8.55075 1
3 4 18 79.4488 7.6989 1
3 4 19 415.559 21.5651 1
3 4 20 156.615 17.0761 1
3 4 21 12.5954 8.29568 1
3 4 22 113.163 11.0406 1
3 4 23 135.425 16.3682 1
3 4 24 -10.8645 11.507 1
3 4 25 4.82989 10.0305 1
3 4 26 50.1109 11.5621 1
3 4 27 181.896 15.0029 1
3 5 0 1305.17 33.3448 1
3 5 1 1553.76 40.7122 1
3 5 2 4180.38 133.025 1
3 5 3 584.188 19.3266 1
3 5 4 1.66219 5.0071 1
3 5 5 78.9834 6.91966 1
3 5 6 86.3477 8.01631 1
3 5 7 1926.6 65.2734 1
3 5 8 25.6095 5.15734 1
3 5 9 37.0568 6.70197 1
3 5 10 4.24199 4.78757 1
3 5 11 1848.2 59.243 1
3 5 12 118.315 7.48854 1
3 5 13 910.993 27.4348 1
3 5 14 525.669 18.5093 1
3 5 15 16.6968 9.15941 1
3 5 16 297.707 21.997 1
3 5 17 90.4672 10.207 1
3 5 18 -1.41393 13.9615 1
3 5 19 39.5357 8.32321 1
3 5 20 105.108 14.5565 1
3 5 21 12.9194 8.23276 1
3 5 22 209.318 15.7657 1
3 5 23 21.5818 11.0974 1
3 5 24 2.60498 10.0154 1
3 5 25 30.2553 7.54962 1
3 5 26 36.4342 7.3637 1
3 5 27 13.3065 9.21376 1
3 6 0 10728.2 278.245 1
3 6 1 18.3087 4.66481 1
3 6 2 691.536 19.7884 1
3 6 3 4805.71 142.194 1
3 6 4 132.616 10.82 1
3 6 5 1.72099 5.76359 1
3 6 6 1638.65 55.9138 1
3 6 7 0.18394 4.76658 1
3 6 8 847.879 23.9349 1
3 6 9 90.3243 6.1842 1
3 6 10 1084.35 37.2781 1
3 6 11 177.547 7.8821 1
3 6 12 103.378 8.18555 1
3 6 13 27.6326 11.8886 1
3 6 14 174.745 12.5714 1
3 6 15 95.9658 9.923 1
3 6 16 208.598 13.1555 1
3 6 17 77.4452 7.35879 1
3 6 18 279.444 13.3092 1
3 6 19 306.781 18.235 1
3 6 20 98.6643 10.6383 1
3 6 21 360.19 34.9398 1
3 6 22 429.999 23.6715 1
3 6 24 44.4055 8.17876 1
3 6 25 11.8734 10.128 1
3 6 26 -5.32649 13.5466 1
3 7 0 9119.75 234.29 1
3 7 1 26659.9 684.503 1
3 7 2 1175.75 32.2961 1
3 7 3 383.136 18.809 1
3 7 4 69.6 7.8247 1
3 7 5 148.19 7.56591 1
3 7 6 219.129 10.2327 1
3 7 7 87.0704 7.68937 1
3 7 8 883.33 27.5585 1
3 7 9 -3.12786 15.2554 1
3 7 10 189.27 7.9187 1
3 7 11 100.243 6.7827 1
3 7 12 16.5073 5.00634 1
3 7 13 50.8971 6.12236 1
3 7 14 11.1491 5.45788 1
3 7 15 82.2174 8.17274 1
3 7 16 137.165 11.5595 1
3 7 17 -2.26599 13.5847 1
3 7 18 0.56253 6.54693 1
3 7 19 126.156 10.7013 1
3 7 20 28.0624 8.16856 1
3 7 21 427.831 19.3562 1
3 7 22 26.3608 8.24593 1
3 7 23 492.293 97.2655 1
3 7 24 15.7676 11.0107 1
3 7 25 5.20295 9.85948 1
3 7 26 4.63951 10.5129 1
3 8 0 5924.62 180.525 1
3 8 1 2973.14 85.4333 1
3 8 2 2444.4 66.4508 1
3 8 3 5.27736 6.62113 1
3 8 4 470.929 15.6784 1
3 8 5 919.362 28.2398 1
3 8 6 131.191 6.58263 1
3 8 7 123.703 7.97681 1
3 8 8 1570.08 41.4832 1
3 8 9 55.1119 5.55776 1
3 8 10 -2.13804 16.2719 1
3 8 11 2017.48 55.6153 1
3 8 12 222.449 10.2428 1
3 8 13 1163.95 35.4291 1
3 8 14 17.3661 6.16338 1
3 8 15 541.259 22.2348 1
3 8 16 197.402 14.252 1
3 8 17 234.423 13.8199 1
3 8 18 -1.932 15.1263 1
3 8 19 526.856 36.913 1
3 8 20 70.355 9.37979 1
3 8 21 164.627 12.1803 1
3 8 22 64.6773 9.04224 1
3 8 23 7.15912 10.4638 1
3 8 24 241.148 25.9133 1
3 8 25 16.2922 8.245 1
3 8 26 -0.81665 9.37578 1
3 9 0 2010.81 64.7953 1
3 9 1 21.3914 5.81408 1
3 9 2 292.383 13.3759 1
3 9 3 135.704 8.05363 1
3 9 4 1677.38 46.9117 1
3 9 5 10.1071 5.04333 1
3 9 6 71.2471 5.63862 1
3 9 7 1895.58 56.0691 1
3 9 8 85.6434 6.01211 1
3 9 9 342.932 14.2 1
3 9 10 136.755 9.18206 1
3 9 11 4770.06 162.556 1
3 9 12 261.384 15.1377 1
3 9 13 13.0728 6.08941 1
3 9 14 176.441 8.77722 1
3 9 15 236.454 12.8815 1
3 9 16 23.8569 10.9466 1
3 9 17 45.4276 8.67086 1
3 9 18 687.219 31.8566 1
3 9 19 61.1808 13.0737 1
3 9 20 69.6658 16.9991 1
3 9 21 36.069 19.7109 1
3 9 22 55.091 12.1945 1
3 9 23 45.8787 13.6412 1
3 9 24 13.0339 7.37862 1
3 9 25 1.74738 9.54947 1
3 9 26 4.68984 7.97963 1
3 10 0 1717.17 47.082 1
3 10 1 177.823 8.73481 1
3 10 2 317.506 11.8926 1
3 10 3 1388.92 36.9469 1
3 10 4 1340.56 40.2509 1
3 10 5 241.952 9.44627 1
3 10 6 1141.98 41.5093 1
3 10 7 510.741 17.3015 1
3 10 8 946.113 29.0852 1
3 10 9 9.85571 4.59256 1
3 10 10 677.991 19.9813 1
3 10 11 2435.39 75.3591 1
3 10 12 247.468 12.5683 1
3 10 13 1769.6 58.1425 1
3 10 14 126.401 7.77152 1
3 10 15 10.5381 5.2039 1
3 10 16 28.0681 6.65809 1
3 10 17 1593.99 53.0152 1
3 10 18 110.902 10.354 1
3 10 19 333.311 20.2618 1
3 10 20 105.378 26.9697 1
3 10 21 179.977 12.0849 1
3 10 23 23.3087 8.11246 1
3 10 24 11.2965 7.49588 1
3 10 25 100.805 9.71035 1
3 11 0 55.6799 5.29194 1
3 11 1 2073.39 52.3167 1
3 11 2 587.898 16.5245 1
3 11 3 35.1194 5.0087 1
3 11 4 742.274 22.9813 1
3 11 5 5132.45 144.75 1
3 11 6 10.8526 4.38596 1
3 11 7 473.385 15.7326 1
3 11 8 917.39 25.9218 1
3 11 9 334.585 12.3673 1
3 11 10 -3.42841 16.3776 1
3 11 11 173.887 7.95355 1
3 11 12 71.8483 6.5792 1
3 11 13 336.686 16.7188 1
3 11 14 321.876 14.2676 1
3 11 15 5.60968 5.14312 1
3 11 16 209.554 17.4532 1
3 11 17 324.211 14.1844 1
3 11 18 87.6583 9.97112 1
3 11 19 285.418 14.8504 1
3 11 20 438.728 19.3551 1
3 11 21 36.2912 20.4965 1
3 11 22 10.7873 11.1103 1
3 11 24 10.3129 7.17163 1
3 11 25 2.38305 8.73489 1
3 12 0 332.655 11.8113 1
3 12 1 345.962 11.2629 1
3 12 2 2093.26 57.117 1
3 12 3 1775.89 51.9232 1
3 12 4 384.056 14.0309 1
3 12 5 438.033 13.2284 1
3 12 6 694.98 21.5046 1
3 12 7 151.447 7.34782 1
3 12 8 19.2863 4.71506 1
3 12 9 604.249 19.0917 1
3 12 10 494.056 16.4033 1
3 12 11 334.228 12.8158 1
3 12 12 738.089 31.6679 1
3 12 13 0.66661 6.05222 1
3 12 14 -1.97636 17.9825 1
3 12 15 6.41395 6.29891 1
3 12 16 206.496 14.3852 1
3 12 17 208.002 17.2524 1
3 12 18 76.3527 9.64396 1
3 12 19 690.938 27.3126 1
3 12 20 21.1255 23.1481 1
3 12 22 -6.07592 10.7073 1
3 12 23 -1.34441 14.5794 1
3 12 24 8.97434 12.1156 1
3 12 25 69.2635 20.3442 1
3 13 0 88.1669 6.19682 1
3 13 1 2875.81 77.3636 1
3 13 2 1498.65 43.9291 1
3 13 3 473.795 15.0158 1
3 13 4 0.32794 4.66357 1
3 13 5 163.479 7.83746 1
3 13 6 1236.49 43.9018 1
3 13 7 553.826 19.8917 1
3 13 8 126.039 7.73362 1
3 13 9 41.6478 5.301 1
3 13 10 1178.33 37.7854 1
3 13 11 1575.23 56.1618 1
3 13 12 4.34491 5.16285 1
3 13 13 43.3775 6.89375 1
3 13 14 3.9569 7.13128 1
3 13 15 26.1289 6.05337 1
3 13 16 7.88748 6.86282 1
3 13 17 53.1974 8.06904 1
3 13 18 43.8767 7.51955 1
3 13 19 2.06647 6.85352 1
3 13 20 2.08879 7.41589 1
3 13 21 -2.45358 10.8648 1
3 13 22 52.172 8.28452 1
3 13 23 19.8436 7.84364 1
3 13 24 102.412 30.1028 1
3 14 0 12.2547 5.11062 1
3 14 1 2.48816 4.39513 1
3 14 2 372.991 12.0082 1
3 14 3 170.863 7.61375 1
3 14 4 1122.66 35.1853 1
3 14 5 326.65 12.6776 1
3 14 6 739.422 23.5822 1
3 14 7 822.359 26.3743 1
3 14 8 127.234 7.40647 1
3 14 9 3293.69 109.612 1
3 14 10 26.8497 6.12987 1
3 14 11 200.579 10.4633 1
3 14 12 4.83532 5.6181 1
3 14 13 72.0561 7.11581 1
3 14 14 -2.2857 13.6292 1
3 14 15 341.738 18.2652 1
3 14 16 39.8454 9.35408 1
3 14 17 20.5802 9.26719 1
3 14 18 -5.12302 11.8876 1
3 14 19 10.6921 6.5026 1
3 14 21 49.1634 8.79955 1
3 14 22 -0.75487 10.0551 1
3 14 23 -1.41288 11.9521 1
3 14 24 28.9128 10.5283 1
3 15 0 0.51322 4.64921 1
3 15 1 1883.54 55.5341 1
3 15 2 982.903 30.7646 1
3 15 3 18.0251 4.98947 1
3 15 4 148.296 9.08507 1
3 15 5 227.531 8.84792 1
3 15 6 2.64463 4.8461 1
3 15 7 190.71 8.27002 1
3 15 8 1819.2 57.3516 1
3 15 9 339.24 16.5136 1
3 15 10 75.4939 5.63254 1
3 15 11 421.45 15.932 1
3 15 12 24.213 6.42982 1
3 15 13 305.43 29.9361 1
3 15 14 220.848 15.6195 1
3 15 15 49.515 7.51184 1
3 15 16 13.808 6.97336 1
3 15 17 5.87499 8.12173 1
3 15 18 65.9321 8.12971 1
3 15 19 64.6471 8.94887 1
3 15 20 168.556 15.5638 1
3 15 21 24.6309 10.1855 1
3 15 22 -4.78268 10.6264 1
3 15 23 21.974 18.5082 1
3 16 0 94.5279 5.84034 1
3 16 1 179.229 7.74069 1
3 16 2 123.11 7.1387 1
3 16 3 1893.64 55.7523 1
3 16 4 837.436 26.8507 1
3 16 5 22.274 4.73432 1
3 16 6 59.3643 5.38288 1
3 16 7 239.937 9.60969 1
3 16 8 2614.9 109.898 1
3 16 9 124.733 8.81092 1
3 16 10 36.1959 5.00223 1
3 16 11 100.341 6.20639 1
3 16 12 582.265 22.763 1
3 16 13 640.513 34.5972 1
3 16 14 483.625 16.7504 1
3 16 15 344.785 13.4679 1
3 16 16 29.1323 9.3068 1
3 16 17 -0.62849 14.8775 1
3 16 18 17.507 10.7401 1
3 16 19 52.672 8.72721 1
3 16 20 233.152 19.3008 1
3 16 21 325.064 57.0149 1
3 16 22 10.7465 9.16188 1
3 16 23 80.5245 12.6607 1
3 17 0 148.995 8.91046 1
3 17 1 331.043 12.7428 1
3 17 2 0.98666 5.12661 1
3 17 3 134.594 7.5098 1
3 17 4 714.525 34.4462 1
3 17 5 958.88 34.5591 1
3 17 6 213.786 9.09426 1
3 17 7 783.032 25.2248 1
3 17 8 36.401 5.22367 1
3 17 9 84.1579 6.56671 1
3 17 10 250.117 10.8919 1
3 17 11 455.324 16.4734 1
3 17 12 66.4724 11.0359 1
3 17 13 41.5464 6.38627 1
3 17 14 36.1062 6.24849 1
3 17 15 135.887 8.34798 1
3 17 16 35.9304 7.60978 1
3 17 17 122.314 18.7051 1
3 17 18 37.6109 8.36536 1
3 17 19 113.57 15.8054 1
3 17 20 18.0069 11.6604 1
3 17 21 5.92343 8.88369 1
3 17 22 18.9881 11.048 1
3 18 0 288.865 11.2561 1
3 18 1 631.047 29.7859 1
3 18 2 250.323 11.0984 1
3 18 3 45.5442 5.35534 1
3 18 4 107.501 8.08498 1
3 18 5 104.429 10.0641 1
3 18 6 225.078 17.7481 1
3 18 7 31.6761 5.19466 1
3 18 8 -1.90983 14.5007 1
3 18 9 499.369 21.3829 1
3 18 10 481.826 22.096 1
3 18 11 -2.15797 15.8717 1
3 18 12 57.2079 7.46637 1
3 18 13 154.025 12.6741 1
3 18 14 156.839 8.79993 1
3 18 15 329.577 18.4965 1
3 18 16 35.215 7.43075 1
3 18 18 58.8091 8.30516 1
3 18 19 39.3499 12.2969 1
3 18 20 29.3952 14.4063 1
3 18 21 -1.08796 15.7787 1
3 19 0 182.188 8.94035 1
3 19 1 728.839 26.6595 1
3 19 2 834.735 28.868 1
3 19 3 8.9955 6.14054 1
3 19 4 199.407 13.911 1
3 19 5 63.6296 6.88752 1
3 19 6 18.0539 6.91552 1
3 19 7 7.5296 5.6634 1
3 19 8 258.179 10.6437 1
3 19 9 114.448 9.5204 1
3 19 10 1.59282 4.81992 1
3 19 11 479.09 23.7488 1
3 19 12 198.53 11.2012 1
3 19 13 223.845 16.066 1
3 19 14 49.872 6.55146 1
3 19 15 -1.16154 12.5552 1
3 19 16 9.50874 9.26614 1
3 19 17 5.63889 8.17484 1
3 19 18 -5.87112 12.4386 1
3 19 19 40.3171 8.29371 1
3 19 20 117.832 13.0983 1
3 19 21 -28.4124 23.8813 1
3 20 0 1819.82 50.2924 1
3 20 1 71.3014 9.30435 1
3 20 2 321.729 20.0455 1
3 20 3 103.247 7.55793 1
3 20 4 66.4124 7.49067 1
3 20 5 47.4204 6.29443 1
3 20 6 86.8791 6.8895 1
3 20 7 -0.40844 15.2532 1
3 20 8 49.9462 6.89554 1
3 20 9 78.5762 6.8901 1
3 20 10 67.6294 6.5052 1
3 20 11 20.0087 7.28424 1
3 20 12 15.8452 7.12543 1
3 20 13 2.64527 5.54499 1
3 20 14 173.321 11.3276 1
3 20 15 9.08723 8.03126 1
3 20 16 214.065 30.1719 1
3 20 17 29.5907 11.0147 1
3 20 18 1.81779 8.62295 1
3 20 19 30.8025 10.3298 1
3 20 20 -14.217 16.742 1
3 21 0 7.81884 5.30906 1
3 21 1 324.222 17.7335 1
3 21 2 -8.02806 15.6869 1
3 21 3 974.141 37.3647 1
3 21 4 154.624 10.3413 1
3 21 5 29.522 7.86116 1
3 21 6 155.939 10.3454 1
3 21 7 90.3492 6.37654 1
3 21 8 106.96 8.82199 1
3 21 9 5.76626 5.69347 1
3 21 10 304.665 21.0528 1
3 21 11 18.6403 6.58332 1
3 21 12 48.3667 6.66963 1
3 21 13 -1.32094 13.1638 1
3 21 14 3.22013 13.4509 1
3 21 15 173.493 22.9679 1
3 21 16 83.312 8.68075 1
3 21 17 32.1305 12.0349 1
3 21 18 4.03235 11.5035 1
3 21 19 2.41339 14.6723 1
3 22 0 74.7466 7.37817 1
3 22 1 288.058 14.6588 1
3 22 2 748.284 50.6618 1
3 22 3 202.056 10.5652 1
3 22 4 31.8034 5.629 1
3 22 5 561.856 28.4915 1
3 22 6 99.523 14.4861 1
3 22 7 54.8494 6.38946 1
3 22 8 12.6891 5.47291 1
3 22 9 100.742 11.7839 1
3 22 10 89.6485 10.7835 1
3 22 11 -0.01999 14.8974 1
3 22 12 270.266 29.6474 1
3 22 13 2.75124 6.1765 1
3 22 14 322.578 37.7811 1
3 22 15 11.0894 8.1266 1
3 22 16 141.679 17.1753 1
3 22 17 27.8014 10.6053 1
3 22 18 72.4793 23.8432 1
3 23 0 42.5178 5.64597 1
3 23 1 51.6911 7.05449 1
3 23 2 19.6961 8.22005 1
3 23 3 43.8347 6.59499 1
3 23 4 59.9869 6.78405 1
3 23 5 17.4551 7.44673 1
3 23 6 94.1508 8.22321 1
3 23 7 72.1236 6.81529 1
3 23 8 53.1628 8.5844 1
3 23 9 15.6095 5.82442 1
3 23 10 39.1373 6.719 1
3 23 12 7.43282 6.6384 1
3 23 13 99.2229 12.126 1
3 23 14 -3.52468 8.64352 1
3 23 15 7.00071 8.12256 1
3 23 16 106.667 10.2932 1
3 23 17 160.325 15.5908 1
3 24 0 55.4957 6.05645 1
3 24 1 27.1493 6.10481 1
3 24 2 0.18096 5.13929 1
3 24 3 11.3334 6.14667 1
3 24 4 73.7884 6.35029 1
3 24 5 -0.9926 14.2707 1
3 24 6 12.7812 5.67537 1
3 24 7 61.6861 6.56114 1
3 24 8 46.7579 10.1371 1
3 24 9 99.8115 11.8925 1
3 24 10 295.53 13.3712 1
3 24 11 5.42449 12.9207 1
3 24 12 15.7621 6.92858 1
3 24 13 3.45678 13.8495 1
3 24 14 30.4795 8.4045 1
3 24 15 145.482 10.2306 1
3 24 16 89.4184 15.5999 1
3 25 0 90.6289 6.67451 1
3 25 1 40.0359 5.97834 1
3 25 2 176.39 9.51013 1
3 25 3 246.983 16.9622 1
3 25 4 31.2321 5.79099 1
3 25 5 -1.2881 14.4401 1
3 25 6 73.6388 15.5425 1
3 25 7 217.868 19.5501 1
3 25 8 85.0246 6.37162 1
3 25 9 32.838 5.8445 1
3 25 10 1.50339 8.51157 1
3 25 11 75.5814 8.28385 1
3 25 12 6.26245 7.07149 1
3 25 13 -3.90186 12.4885 1
3 25 14 34.3411 10.7365 1
3 25 15 1.76596 8.66192 1
3 26 0 30.1326 6.61407 1
3 26 1 54.283 10.7564 1
3 26 2 19.424 12.1338 1
3 26 3 38.7389 7.23208 1
3 26 4 57.5838 6.2201 1
3 26 5 430.662 18.1856 1
3 26 6 328.491 14.1251 1
3 26 7 -3.79364 10.0748 1
3 26 8 31.7146 5.59965 1
3 26 9 6.96299 5.19511 1
3 26 10 55.6395 7.34721 1
3 26 11 4.21113 7.08832 1
3 26 12 48.9972 14.8503 1
3 26 13 -1.42532 21.3728 1
3 27 0 43.5662 6.63622 1
3 27 1 28.688 8.38412 1
3 27 2 -2.8935 10.5913 1
3 27 3 142.3 7.9491 1
3 27 4 274.678 17.713 1
3 27 5 45.2487 7.06154 1
3 27 6 15.4089 5.81504 1
3 27 7 112.648 12.5088 1
3 27 8 33.5275 8.74176 1
3 27 9 36.1437 8.48759 1
3 27 10 55.7426 8.38668 1
3 27 11 8.1737 8.7825 1
3 28 0 -3.6851 10.7001 1
3 28 1 -2.65318 10.5362 1
3 28 2 -2.85382 10.9687 1
3 28 3 35.0476 8.89457 1
3 28 4 44.7001 7.59277 1
3 28 5 93.8314 10.9689 1
3 28 6 89.5886 15.1437 1
3 28 7 156.041 15.491 1
3 28 8 8.23159 7.29565 1
3 28 9 -7.12336 16.4883 1
3 29 0 80.3797 8.79196 1
3 29 1 1.4598 7.71903 1
3 29 2 10.5157 8.02124 1
3 29 3 35.8134 8.38923 1
3 29 4 6.83257 7.91249 1
3 29 5 8.22437 8.3492 1
3 29 6 -4.66035 33.7399 1
3 29 7 7.1541 8.9405 1
3 30 0 45.8355 13.1895 1
3 30 1 4.58692 15.3833 1
3 30 2 23.0025 35.138 1
4 0 0 3.84059 6.93424 1
4 0 2 343.692 17.1154 1
4 0 4 238.535 20.1506 1
4 0 6 1767.58 66.5549 1
4 0 8 1957.04 95.4211 1
4 0 10 6771.93 242.439 1
4 0 12 11.3037 11.9067 1
4 0 14 414.265 32.3038 1
4 0 16 22.7612 16.8812 1
4 0 18 719.229 33.4568 1
4 0 22 -3.62209 10.4089 1
4 0 24 72.0687 11.9063 1
4 1 0 3074.9 93.0134 1
4 1 1 358.321 12.4238 1
4 1 2 2788.45 74.9369 1
4 1 3 7.43819 5.06283 1
4 1 4 3417.23 90.8844 1
4 1 5 11.154 4.51373 1
4 1 6 134.391 7.07556 1
4 1 7 299.825 10.0623 1
4 1 8 565.104 16.2815 1
4 1 9 0.9995 5.37744 1
4 1 10 129.568 11.4148 1
4 1 11 10.1354 5.00504 1
4 1 12 6.54591 6.09778 1
4 1 13 1786.77 50.9263 1
4 1 14 80.9995 26.2004 1
4 1 15 87.3413 18.1779 1
4 1 16 7.85482 9.84931 1
4 1 17 78.6062 11.508 1
4 1 18 113.048 11.8184 1
4 1 19 134.196 16.1981 1
4 1 20 51.9901 18.3683 1
4 1 21 190.613 12.2602 1
4 1 22 78.928 9.11085 1
4 1 23 30.8899 10.7232 1
4 1 24 1.22378 8.33584 1
4 1 25 -9.53417 7.84486 1
4 2 0 88.1534 6.68396 1
4 2 1 3.21319 5.50201 1
4 2 2 1980.48 70.6208 1
4 2 3 64.1396 5.42448 1
4 2 4 449.427 15.3062 1
4 2 5 88.2055 5.35835 1
4 2 6 127.686 7.75488 1
4 2 7 449.432 14.8999 1
4 2 8 30.5991 4.8963 1
4 2 9 16.8768 6.06185 1
4 2 10 2515.25 82.3294 1
4 2 11 511.276 16.6564 1
4 2 12 2101.15 56.3384 1
4 2 13 4.01221 4.39775 1
4 2 14 249.313 12.11 1
4 2 15 -5.85795 55.0017 1
4 2 16 204.392 15.4864 1
4 2 17 41.8995 13.3188 1
4 2 18 1.78107 8.05046 1
4 2 19 22.5348 8.27657 1
4 2 20 -12.6565 10.4438 1
4 2 21 31.2832 10.6954 1
4 2 22 21.7279 11.8863 1
4 2 23 8.68359 9.01116 1
4 2 25 11.7576 8.33099 1
4 3 0 2.2716 4.58118 1
4 3 1 875.773 23.3997 1
4 3 2 367.45 13.1735 1
4 3 3 442.183 14.4188 1
4 3 4 49.0011 4.93812 1
4 3 5 99.706 6.38732 1
4 3 6 188.081 10.8274 1
4 3 7 651.337 26.2227 1
4 3 8 158.137 7.65098 1
4 3 9 450.138 15.5726 1
4 3 10 1943.04 52.2412 1
4 3 11 270.28 10.653 1
4 3 12 147.079 7.14987 1
4 3 13 9.70145 4.53673 1
4 3 14 -4.59251 13.9184 1
4 3 15 76.9364 13.3192 1
4 3 16 51.0363 8.8608 1
4 3 17 134.375 19.2513 1
4 3 18 26.3008 10.3927 1
4 3 19 333.362 21.143 1
4 3 21 20.3776 10.5619 1
4 3 22 104.431 14.4114 1
4 3 23 8.56984 9.25935 1
4 3 24 2.85785 10.0178 1
4 3 25 49.1197 10.2654 1
4 4 0 7.30478 4.47966 1
4 4 1 1544.31 39.1388 1
4 4 2 6382.75 170.637 1
4 4 3 113.472 7.3994 1
4 4 4 329.109 13.0446 1
4 4 5 169.15 7.69652 1
4 4 6 1534.13 51.158 1
4 4 7 71.5579 9.83593 1
4 4 8 154.566 10.9115 1
4 4 9 25.4837 5.84518 1
4 4 10 6.70571 5.63297 1
4 4 11 564.721 19.5775 1
4 4 12 9.85854 4.88289 1
4 4 13 404.748 17.7465 1
4 4 14 252.643 17.6286 1
4 4 15 129.671 14.8382 1
4 4 16 70.0108 13.249 1
4 4 17 1.23867 10.1425 1
4 4 18 10.8437 17.6604 1
4 4 19 67.0564 14.2674 1
4 4 20 266.664 23.8989 1
4 4 21 49.6579 11.2585 1
4 4 23 18.2179 10.2214 1
4 4 24 54.723 10.9628 1
4 4 25 0.00991 10.0076 1
4 5 0 9032.22 241.908 1
4 5 1 1874.96 48.4621 1
4 5 2 136.754 10.0594 1
4 5 3 3091.41 91.7608 1
4 5 4 1588.58 50.9138 1
4 5 5 4.0553 4.40402 1
4 5 6 4.61675 4.41872 1
4 5 7 136.455 6.77346 1
4 5 8 323.771 14.3688 1
4 5 9 796.851 27.4753 1
4 5 10 357.265 13.6677 1
4 5 11 441.38 15.2147 1
4 5 12 48.0999 5.95649 1
4 5 13 68.812 7.04782 1
4 5 14 3.53927 5.64322 1
4 5 15 174.956 11.1538 1
4 5 16 4.53149 7.79834 1
4 5 17 3.6052 7.54436 1
4 5 18 45.145 9.15606 1
4 5 19 85.0771 12.2994 1
4 5 20 2.73353 7.18845 1
4 5 21 16.5487 10.3849 1
4 5 22 436.447 24.7363 1
4 5 23 26.4149 10.2259 1
4 5 25 15.512 9.33675 1
4 6 0 6522.98 186.171 1
4 6 1 2295.59 66.5133 1
4 6 2 1976.68 58.8612 1
4 6 3 711.31 28.9763 1
4 6 4 818.155 28.9664 1
4 6 5 754.959 27.0766 1
4 6 6 130.394 6.25331 1
4 6 7 105.16 6.02987 1
4 6 8 849.502 29.7184 1
4 6 9 990.794 38.2874 1
4 6 10 716.909 23.1424 1
4 6 11 34.8256 5.23696 1
4 6 12 16.9717 4.96429 1
4 6 13 42.8384 6.44876 1
4 6 14 336.031 15.5888 1
4 6 15 254.442 13.6405 1
4 6 16 299.342 14.8581 1
4 6 17 174.357 11.7946 1
4 6 18 23.3462 6.48047 1
4 6 19 222.342 11.1881 1
4 6 20 173.143 10.1488 1
4 6 21 136.517 14.7238 1
4 6 22 -2.44669 9.54675 1
4 6 23 105.299 13.3678 1
4 6 24 13.378 9.69096 1
4 6 25 -2.45404 9.5735 1
4 7 0 89.7415 6.4947 1
4 7 1 450.207 13.8216 1
4 7 2 109.237 6.21076 1
4 7 3 344.712 16.3609 1
4 7 4 499.68 20.3261 1
4 7 5 280.035 9.92254 1
4 7 6 12.9701 4.64689 1
4 7 7 612.725 22.9724 1
4 7 8 152.375 6.96508 1
4 7 9 2.3784 4.53185 1
4 7 10 523.318 18.7031 1
4 7 11 546.944 19.0389 1
4 7 12 1543.48 67.9536 1
4 7 13 147.188 23.8362 1
4 7 14 348.815 18.4181 1
4 7 15 36.9685 5.81423 1
4 7 16 6.89309 6.29413 1
4 7 17 0.59482 7.98565 1
4 7 18 228.393 12.8237 1
4 7 19 -3.38763 13.9028 1
4 7 20 34.6309 8.89887 1
4 7 21 -19.6975 10.2897 1
4 7 22 55.0665 11.5011 1
4 7 23 10.7526 10.0046 1
4 7 24 21.0064 10.8277 1
4 7 25 17.2255 11.0634 1
4 8 0 2160.68 57.0708 1
4 8 1 4180.8 126.506 1
4 8 2 45.5635 5.33347 1
4 8 3 3900.15 111.4 1
4 8 4 102.584 5.88343 1
4 8 5 18.5868 4.6558 1
4 8 6 15.9705 5.00402 1
4 8 7 51.3168 5.78137 1
4 8 8 1136.13 36.9082 1
4 8 9 22.0787 5.03651 1
4 8 10 287.345 11.2716 1
4 8 11 1098.16 37.1605 1
4 8 12 30.8596 5.35094 1
4 8 13 16.0637 5.9425 1
4 8 14 -8.06996 13.7335 1
4 8 15 -1.5027 13.1523 1
4 8 16 5.45013 7.78667 1
4 8 17 312.214 55.4098 1
4 8 18 35.3943 7.7583 1
4 8 19 138.495 27.554 1
4 8 20 222.546 13.033 1
4 8 21 218.988 12.5005 1
4 8 22 6.97874 10.6302 1
4 8 23 43.6219 11.7505 1
4 8 24 4.89421 10.072 1
4 9 0 518.422 16.3623 1
4 9 1 795.163 22.0042 1
4 9 2 60.8243 5.64564 1
4 9 3 271.249 11.1779 1
4 9 4 180.956 8.0235 1
4 9 5 911.939 25.4764 1
4 9 6 239.218 9.1977 1
4 9 7 1198.68 39.5625 1
4 9 8 363.872 12.3479 1
4 9 9 21.5173 5.84499 1
4 9 10 398.813 20.9353 1
4 9 11 54.8157 7.77661 1
4 9 12 124.177 7.77907 1
4 9 13 62.1359 6.04061 1
4 9 14 31.2121 5.94962 1
4 9 15 8.17395 4.97572 1
4 9 16 88.0004 6.94246 1
4 9 17 30.5532 7.37995 1
4 9 18 676.405 48.0256 1
4 9 19 8.64424 11.5733 1
4 9 20 305.796 20.4615 1
4 9 21 9.93238 7.05367 1
4 9 22 87.2856 13.6907 1
4 9 23 55.5141 7.97146 1
4 10 0 107.043 6.97824 1
4 10 1 217.156 10.0889 1
4 10 2 4713.56 129.398 1
4 10 3 385.403 14.0683 1
4 10 4 2041.99 76.7516 1
4 10 5 27.3801 5.08379 1
4 10 6 55.6124 5.36131 1
4 10 7 3.88617 4.70523 1
4 10 8 176.32 8.79402 1
4 10 9 118.862 6.94533 1
4 10 10 2.63066 5.02479 1
4 10 11 609.525 22.5646 1
4 10 12 224.003 15.1317 1
4 10 13 69.4288 11.7936 1
4 10 14 2.82395 6.18303 1
4 10 15 38.1723 5.009 1
4 10 16 53.1689 6.54312 1
4 10 17 113.368 9.32005 1
4 10 18 20.4589 6.50029 1
4 10 19 48.8498 10.8679 1
4 10 21 0.78917 13.9804 1
4 10 22 8.35384 7.00118 1
4 10 23 19.0893 22.1696 1
4 10 24 43.1586 14.3825 1
4 11 0 126.651 12.0009 1
4 11 1 1563.45 47.9389 1
4 11 2 233.506 14.9593 1
4 11 3 252.182 9.32274 1
4 11 4 5.20999 5.71099 1
4 11 5 632.649 20.7166 1
4 11 6 35.8343 4.9853 1
4 11 7 39.0485 5.37471 1
4 11 8 451.326 20.3068 1
4 11 9 524.383 17.8509 1
4 11 10 130.262 6.90157 1
4 11 11 10.8574 4.77292 1
4 11 12 1629.69 58.9139 1
4 11 13 97.9857 6.7049 1
4 11 14 75.1533 6.83024 1
4 11 15 -0.59992 12.4994 1
4 11 16 4.53277 6.128 1
4 11 17 15.3827 6.56804 1
4 11 18 6.9798 5.61687 1
4 11 19 -0.84627 11.0341 1
4 11 20 68.8883 17.1221 1
4 11 21 -3.81825 9.90791 1
4 11 22 10.7641 15.4641 1
4 11 23 1.51534 7.4906 1
4 12 0 1355.06 38.5624 1
4 12 1 69.0435 5.81724 1
4 12 2 399.808 12.6705 1
4 12 3 -0.57004 17.403 1
4 12 4 29.0755 7.02908 1
4 12 5 251.717 11.1028 1
4 12 6 6.01021 4.9473 1
4 12 7 1695.35 55.3645 1
4 12 8 140.73 10.4261 1
4 12 9 1838.57 55.5151 1
4 12 10 155.371 7.38042 1
4 12 11 103.996 10.3564 1
4 12 12 365.557 13.9062 1
4 12 13 119.673 8.50593 1
4 12 14 252.621 9.98002 1
4 12 15 121.203 7.93556 1
4 12 16 30.8343 5.30352 1
4 12 17 85.2613 7.33222 1
4 12 18 77.835 10.0622 1
4 12 19 38.8915 11.5502 1
4 12 20 -2.48308 10.0371 1
4 12 21 -9.53077 9.95536 1
4 12 22 5.02756 10.7343 1
4 12 23 3.91768 8.39739 1
4 13 0 316.019 11.0556 1
4 13 1 0.55056 4.40131 1
4 13 2 16.8704 5.12625 1
4 13 3 1090.36 41.0784 1
4 13 4 14.3414 5.00767 1
4 13 5 1383.93 48.682 1
4 13 6 25.089 5.37117 1
4 13 7 424.005 15.0266 1
4 13 8 380.098 16.2269 1
4 13 9 79.5498 7.44823 1
4 13 10 40.2738 6.31746 1
4 13 11 174.476 12.026 1
4 13 12 115.747 7.52944 1
4 13 13 262.388 19.1696 1
4 13 14 46.234 6.25523 1
4 13 15 275.523 10.6553 1
4 13 16 71.1834 6.93643 1
4 13 17 27.0293 8.62478 1
4 13 18 104.276 12.0298 1
4 13 19 18.7549 7.69364 1
4 13 20 -1.80334 17.3379 1
4 13 21 86.3164 22.0455 1
4 13 22 55.0468 14.6963 1
4 14 0 412.942 13.7543 1
4 14 1 155.201 7.92455 1
4 14 2 710.919 25.3363 1
4 14 3 102.547 6.86412 1
4 14 4 11.9135 4.78844 1
4 14 5 27.943 6.19494 1
4 14 6 9.5251 5.41482 1
4 14 7 52.4836 5.76457 1
4 14 8 812.674 50.8897 1
4 14 9 1105.04 47.8831 1
4 14 10 0.77082 5.73528 1
4 14 11 467.792 25.3093 1
4 14 12 395.925 19.1226 1
4 14 13 377.266 14.7071 1
4 14 14 248.766 10.5457 1
4 14 15 37.3059 6.02924 1
4 14 16 19.1803 6.08481 1
4 14 17 -3.55488 14.6784 1
4 14 18 7.02221 7.53065 1
4 14 19 -7.93744 10.4343 1
4 14 20 407.726 49.1667 1
4 14 21 18.6888 13.9652 1
4 14 22 0.33693 9.16329 1
4 15 0 124.003 9.30629 1
4 15 1 246.38 11.3663 1
4 15 2 196.727 10.4633 1
4 15 3 9.5121 5.56408 1
4 15 4 35.094 5.29068 1
4 15 5 5.08214 4.57854 1
4 15 6 395.976 13.0815 1
4 15 7 260.754 11.3539 1
4 15 8 474.824 15.3533 1
4 15 9 209.288 10.6383 1
4 15 10 74.8527 7.20017 1
4 15 11 608.276 33.3566 1
4 15 12 17.1223 6.62774 1
4 15 13 158.558 10.2726 1
4 15 14 0.36033 7.11805 1
4 15 15 8.19985 5.14859 1
4 15 16 151.478 10.2379 1
4 15 18 1.15294 12.2392 1
4 15 19 207.025 29.4742 1
4 15 20 12.3383 7.57951 1
4 15 21 -2.69493 13.1113 1
4 16 0 385.496 12.6616 1
4 16 1 192.513 8.56121 1
4 16 2 -3.57831 16.9844 1
4 16 3 33.9582 5.83906 1
4 16 4 27.7178 5.66183 1
4 16 5 332.432 17.306 1
4 16 6 2.87039 5.16279 1
4 16 7 7.87269 5.00718 1
4 16 8 133.512 7.1854 1
4 16 9 29.0343 4.93876 1
4 16 10 16.519 5.23232 1
4 16 11 197.299 8.30034 1
4 16 12 63.2746 6.33187 1
4 16 13 38.5354 5.72046 1
4 16 14 328.717 27.7746 1
4 16 15 61.4848 8.04934 1
4 16 16 15.9022 7.79346 1
4 16 17 12.7284 10.9415 1
4 16 19 5.67506 10.6066 1
4 16 20 -6.52622 12.996 1
4 16 21 17.5343 9.99878 1
4 17 0 9.04588 5.25806 1
4 17 1 725.557 28.2251 1
4 17 2 -6.27197 13.4783 1
4 17 3 521.6 29.0298 1
4 17 4 47.7842 6.22516 1
4 17 5 52.2972 5.7318 1
4 17 6 30.139 5.49985 1
4 17 7 135.666 7.47424 1
4 17 8 45.296 5.31174 1
4 17 9 129.065 7.76092 1
4 17 10 106.106 6.43345 1
4 17 11 -8.24524 14.5188 1
4 17 12 311.572 16.1914 1
4 17 13 75.6656 6.6727 1
4 17 14 49.0012 6.40038 1
4 17 15 -2.63466 10.6013 1
4 17 16 68.935 7.5885 1
4 17 17 31.9397 10.8082 1
4 17 18 3.28586 9.12224 1
4 17 19 11.7041 13.3175 1
4 17 20 8.75972 10.0761 1
4 18 0 687.079 26.8452 1
4 18 1 983.932 31.6931 1
4 18 2 256.968 9.21365 1
4 18 3 247.434 11.7455 1
4 18 4 614.691 23.6597 1
4 18 5 221.077 15.7436 1
4 18 6 -1.74092 14.938 1
4 18 7 19.7919 4.90513 1
4 18 8 384.197 20.2791 1
4 18 9 248.993 19.2661 1
4 18 10 48.1884 5.58283 1
4 18 11 24.9977 5.68899 1
4 18 12 33.6639 6.21142 1
4 18 13 3.84838 5.75457 1
4 18 14 11.3254 7.63808 1
4 18 15 14.5702 8.00905 1
4 18 16 188.904 14.3999 1
4 18 17 35.2622 8.99014 1
4 18 18 -3.0959 12.3198 1
4 18 19 -16.3496 14.39 1
4 18 20 2.92851 21.8202 1
4 19 0 135.755 9.55371 1
4 19 1 42.9749 6.94273 1
4 19 2 364.808 12.8254 1
4 19 3 111.629 7.63163 1
4 19 4 17.4817 4.54513 1
4 19 5 99.2594 7.21081 1
4 19 6 199.134 10.697 1
4 19 7 29.2757 7.05146 1
4 19 8 77.2679 8.13329 1
4 19 9 88.4819 6.99773 1
4 19 10 30.8589 5.72955 1
4 19 11 113.027 6.89235 1
4 19 12 30.8133 7.3235 1
4 19 13 17.2451 17.4078 1
4 19 14 4.56385 7.06655 1
4 19 15 293.924 18.0586 1
4 19 16 1.1065 5.68217 1
4 19 17 3.26909 8.33455 1
4 19 18 19.1578 10.9641 1
4 19 19 14.0489 37.2007 1
4 20 0 45.4769 5.61284 1
4 20 1 21.5812 6.70686 1
4 20 2 787.7 29.3145 1
4 20 3 6.08239 5.39309 1
4 20 4 560.903 25.35 1
4 20 5 413.813 18.8994 1
4 20 6 47.9293 6.51123 1
4 20 7 14.9125 4.95125 1
4 20 8 40.2905 5.4966 1
4 20 9 15.1153 5.1046 1
4 20 10 379.098 19.2352 1
4 20 11 163.952 9.49018 1
4 20 13 -1.51163 10.3056 1
4 20 14 66.2524 6.87953 1
4 20 15 10.8902 9.43298 1
4 20 16 26.9151 6.28811 1
4 20 17 18.7102 15.2747 1
4 20 18 77.9796 20.4858 1
4 21 0 22.837 5.11738 1
4 21 1 2.00948 5.12046 1
4 21 2 211.384 14.5408 1
4 21 3 33.1187 5.13748 1
4 21 4 8.08251 5.19127 1
4 21 5 29.6949 5.61896 1
4 21 6 26.0236 5.46344 1
4 21 7 3.15306 5.58136 1
4 21 8 2.77337 5.54426 1
4 21 9 21.9808 8.55595 1
4 21 10 140.406 14.428 1
4 21 11 13.6278 8.00481 1
4 21 12 34.5589 6.18534 1
4 21 13 6.01723 5.55242 1
4 21 14 -1.43844 9.76424 1
4 21 15 36.8055 8.4062 1
4 21 16 34.7955 7.38115 1
4 21 17 221.99 16.6994 1
4 22 0 46.4952 6.79252 1
4 22 1 40.7913 6.18078 1
4 22 2 46.6304 6.49482 1
4 22 3 50.0579 6.21159 1
4 22 4 31.569 5.76014 1
4 22 5 19.8752 5.27247 1
4 22 6 90.3329 6.56149 1
4 22 7 -0.67206 14.1296 1
4 22 8 5.44953 5.17228 1
4 22 9 118.326 50.7938 1
4 22 10 170.042 10.8478 1
4 22 11 13.4625 5.74415 1
4 22 12 9.49784 6.3642 1
4 22 13 29.4036 6.67788 1
4 22 14 23.9845 6.22297 1
4 22 15 46.0513 9.46068 1
4 22 16 79.1995 14.5823 1
4 23 0 317.194 18.5856 1
4 23 1 49.5108 6.55457 1
4 23 2 -0.98054 14.5171 1
4 23 3 354.904 16.6092 1
4 23 4 121.691 7.3013 1
4 23 5 29.133 6.24696 1
4 23 6 88.3887 7.71607 1
4 23 7 212.792 15.1075 1
4 23 8 0.98215 5.14816 1
4 23 9 57.8071 7.23217 1
4 23 10 31.054 5.8407 1
4 23 11 -1.8801 10.0683 1
4 23 12 15.6286 6.5658 1
4 23 13 24.8193 6.3418 1
4 23 14 9.14656 8.82862 1
4 23 15 27.1912 9.99 1
4 24 0 0.62129 5.1165 1
4 24 1 76.1063 6.72516 1
4 24 2 203.177 13.7744 1
4 24 3 -1.62376 8.98437 1
4 24 4 141.858 13.9118 1
4 24 5 94.7521 6.83792 1
4 24 6 449.172 32.0807 1
4 24 7 3.40783 6.51909 1
4 24 8 28.6665 5.95434 1
4 24 9 14.5372 5.17685 1
4 24 10 23.5218 6.37549 1
4 24 11 116.054 9.44671 1
4 24 12 2.05886 7.42611 1
4 24 13 -1.25411 19.4718 1
4 25 0 -4.71642 10.9235 1
4 25 1 26.0393 6.01054 1
4 25 2 -5.08441 12.2246 1
4 25 3 97.3823 7.0041 1
4 25 4 140.006 12.8605 1
4 25 5 164.242 11.6545 1
4 25 6 215.068 20.3087 1
4 25 7 39.8525 5.9786 1
4 25 8 13.7972 11.322 1
4 25 9 50.8896 12.3678 1
4 25 10 53.6151 7.54034 1
4 25 11 -1.59036 14.5787 1
4 25 12 1.27424 8.61786 1
4 26 0 30.9907 6.55653 1
4 26 1 77.6639 7.49475 1
4 26 2 7.29871 6.18671 1
4 26 3 48.0286 6.06652 1
4 26 4 12.3164 5.53802 1
4 26 5 62.6283 7.27113 1
4 26 6 62.1539 8.4151 1
4 26 7 3.58708 6.37152 1
4 26 8 126.295 8.55735 1
4 26 9 -1.03968 14.9854 1
4 26 10 11.3046 9.61349 1
4 27 0 101.042 9.3469 1
4 27 1 3.19825 6.72811 1
4 27 2 1.24816 6.87389 1
4 27 3 2.06855 6.44373 1
4 27 4 -4.33042 17.9666 1
4 27 5 1.07309 7.14113 1
4 27 6 37.3817 10.0229 1
4 27 7 -0.60281 27.757 1
4 27 8 60.5877 11.0725 1
4 28 0 35.6099 11.4977 1
4 28 1 36.3055 26.7045 1
4 28 2 -12.5268 21.5004 1
4 28 3 10.1767 9.94311 1
4 28 4 2.03742 8.83077 1
4 28 5 -11.0827 19.5698 1
5 0 1 159.045 8.82065 1
5 0 3 8.81121 7.60199 1
5 0 5 502.701 20.9843 1
5 0 7 222.429 11.8905 1
5 0 9 815.654 42.5872 1
5 0 11 463.652 25.9284 1
5 0 13 346.337 15.6042 1
5 0 15 -1.07938 18.1243 1
5 0 17 128.095 14.2508 1
5 0 19 18.566 9.52909 1
5 1 0 1312.23 34.8731 1
5 1 1 5.8557 4.09557 1
5 1 2 1133.79 29.7565 1
5 1 3 32.9291 5.02789 1
5 1 4 74.1585 5.46533 1
5 1 5 239.738 10.1678 1
5 1 6 70.3665 5.62708 1
5 1 7 154.358 9.36748 1
5 1 8 54.0652 5.7326 1
5 1 9 640.357 25.8704 1
5 1 10 76.9663 8.00512 1
5 1 11 1540.9 77.6918 1
5 1 12 126.654 7.21834 1
5 1 13 505.472 36.3682 1
5 1 14 171.67 9.41937 1
5 1 15 2.68849 5.58869 1
5 1 16 3.71973 7.53501 1
5 1 17 137.833 11.1037 1
5 1 18 16.9706 16.7439 1
5 1 19 -4.50803 8.83375 1
5 1 21 0.77327 9.29844 1
5 2 0 2.07622 4.1493 1
5 2 1 1740.26 49.1286 1
5 2 2 368.133 12.1924 1
5 2 3 1623.49 45.5919 1
5 2 4 3.13117 4.07114 1
5 2 5 386.929 15.0021 1
5 2 6 553.977 24.0133 1
5 2 7 56.236 5.3723 1
5 2 8 235.587 11.0799 1
5 2 9 17.9651 5.25894 1
5 2 10 309.158 23.2229 1
5 2 11 170.73 7.81437 1
5 2 12 19.6261 5.12209 1
5 2 13 102.26 6.6688 1
5 2 14 43.5932 6.32745 1
5 2 15 10.6998 9.642 1
5 2 16 60.2724 24.7214 1
5 2 17 18.2253 9.83015 1
5 2 18 29.7717 12.2847 1
5 2 19 132.488 14.1613 1
5 2 21 36.3242 9.91704 1
5 2 22 13.7133 8.61525 1
5 2 23 73.9157 10.2612 1
5 3 0 977.484 27.374 1
5 3 1 1798.93 57.3758 1
5 3 2 27.5602 4.84302 1
5 3 3 24.974 4.55347 1
5 3 4 102.799 5.92029 1
5 3 5 142.01 7.49936 1
5 3 6 6.12304 4.72558 1
5 3 7 11.1187 4.63184 1
5 3 8 12.5096 4.87497 1
5 3 9 55.0561 5.64486 1
5 3 10 60.4534 6.44205 1
5 3 11 445.646 18.1856 1
5 3 12 86.4636 10.1508 1
5 3 13 82.2119 6.83959 1
5 3 14 3.73875 7.62028 1
5 3 15 1.14535 11.4931 1
5 3 16 -0.89077 14.829 1
5 3 17 -4.90422 14.0515 1
5 3 18 15.3158 23.6535 1
5 3 19 1.08579 9.72434 1
5 3 20 12.7767 9.01885 1
5 3 21 132.664 13.8966 1
5 3 23 -3.58909 9.06705 1
5 4 0 1930.86 59.0895 1
5 4 1 245.816 9.18807 1
5 4 2 1194.63 41.7091 1
5 4 3 38.7058 5.10595 1
5 4 4 13.6006 4.59419 1
5 4 5 38.274 4.83574 1
5 4 6 37.5057 5.63801 1
5 4 7 57.1793 5.8244 1
5 4 8 66.7587 5.5241 1
5 4 9 36.7295 6.74135 1
5 4 10 180.047 8.58824 1
5 4 11 -0.02164 14.6712 1
5 4 12 0.44728 5.51354 1
5 4 13 359.658 15.4955 1
5 4 14 51.2101 6.86001 1
5 4 15 5.08758 6.62771 1
5 4 16 92.8577 13.5104 1
5 4 17 25.1712 17.7302 1
5 4 18 12.5427 17.3416 1
5 4 20 4.47808 9.01883 1
5 4 21 34.2521 10.0259 1
5 4 22 67.7885 11.1071 1
5 5 0 353.291 11.4098 1
5 5 1 680.177 27.3835 1
5 5 2 1189.03 41.1189 1
5 5 3 12.9481 4.4335 1
5 5 4 609.285 20.4201 1
5 5 5 522.064 22.6893 1
5 5 6 18.878 6.72799 1
5 5 7 231.344 9.2414 1
5 5 8 15.2207 4.81077 1
5 5 9 237.29 12.9425 1
5 5 10 102.032 6.38754 1
5 5 11 861.475 71.2601 1
5 5 12 416.016 22.7861 1
5 5 13 -2.59359 13.7666 1
5 5 14 12.4863 7.37905 1
5 5 15 199.805 13.0299 1
5 5 16 10.1746 10.9071 1
5 5 17 18.5793 10.3356 1
5 5 18 54.738 10.2404 1
5 5 19 164.447 19.0376 1
5 5 20 30.3652 8.55417 1
5 5 21 -3.17797 9.35639 1
5 5 22 39.883 10.1744 1
5 5 23 16.4976 10.0452 1
5 6 0 -6.01541 17.1186 1
5 6 1 766.038 32.1247 1
5 6 2 600.335 30.9646 1
5 6 3 78.8344 6.19005 1
5 6 4 206.682 10.1263 1
5 6 5 0.69188 4.39407 1
5 6 6 183.918 10.0091 1
5 6 7 7.60793 4.72579 1
5 6 8 863.856 39.9286 1
5 6 9 222.63 10.0751 1
5 6 10 331.104 19.1155 1
5 6 11 108.466 10.89 1
5 6 12 -6.62059 13.9628 1
5 6 13 264.693 17.7598 1
5 6 14 58.0838 8.64299 1
5 6 15 11.325 13.3455 1
5 6 16 -3.51383 13.9526 1
5 6 17 69.8239 10.1069 1
5 6 18 3.54921 7.46401 1
5 6 19 70.2079 15.7714 1
5 6 20 6.37729 6.33861 1
5 6 21 -9.70657 8.88931 1
5 6 23 36.3172 9.73159 1
5 7 0 4.30312 6.50052 1
5 7 1 464.336 18.527 1
5 7 2 637.835 22.7852 1
5 7 3 2359.5 79.3453 1
5 7 4 512.836 19.6116 1
5 7 5 352.986 15.734 1
5 7 6 304.097 10.9279 1
5 7 7 790.862 42.2974 1
5 7 8 37.6077 6.59838 1
5 7 9 342.245 13.6855 1
5 7 10 54.6161 5.74605 1
5 7 11 161.261 13.4535 1
5 7 12 25.4072 5.63717 1
5 7 13 9.03436 5.6921 1
5 7 14 0.64935 5.97801 1
5 7 15 28.408 14.4018 1
5 7 16 46.4632 11.7148 1
5 7 17 10.0863 15.4571 1
5 7 18 204.414 16.6873 1
5 7 19 92.0939 9.35796 1
5 7 20 90.76 10.111 1
5 7 21 158.578 15.0548 1
5 7 22 10.1162 9.09089 1
5 8 0 11.4471 5.80466 1
5 8 1 197.526 11.558 1
5 8 2 139.686 6.95804 1
5 8 3 1141.34 30.917 1
5 8 4 1656.22 64.0436 1
5 8 5 8.91784 5.27971 1
5 8 6 32.2222 5.93557 1
5 8 7 2.72915 7.44047 1
5 8 8 28.155 6.02309 1
5 8 9 229.197 11.3583 1
5 8 10 604.733 32.9271 1
5 8 11 4.35537 5.65979 1
5 8 12 352.558 23.6706 1
5 8 13 60.3532 6.44959 1
5 8 14 153.558 9.28767 1
5 8 15 1.65928 7.20198 1
5 8 16 62.8173 7.81069 1
5 8 17 32.3419 10.6782 1
5 8 19 20.8434 7.37979 1
5 8 20 26.2121 7.0319 1
5 8 21 -12.8748 9.53246 1
5 8 22 2.55332 8.9662 1
5 9 0 79.5526 6.03792 1
5 9 1 1815.19 67.4898 1
5 9 2 41.9162 5.81657 1
5 9 3 7.69699 5.53727 1
5 9 4 65.7719 7.40722 1
5 9 5 6.10398 5.82165 1
5 9 6 8.63141 5.40249 1
5 9 7 7.68329 5.08553 1
5 9 8 87.9553 13.9403 1
5 9 9 207.072 22.9162 1
5 9 10 4.63506 5.384 1
5 9 11 249.704 19.2595 1
5 9 12 1.36496 6.05544 1
5 9 13 2.34664 5.99498 1
5 9 14 4.32323 6.46411 1
5 9 15 14.5123 5.23551 1
5 9 16 5.81871 6.18828 1
5 9 17 -7.39691 10.3343 1
5 9 18 24.1217 7.47269 1
5 9 19 34.8169 9.92589 1
5 9 21 -6.93138 9.84546 1
5 9 22 15.1736 10.0815 1
5 10 0 166.417 8.11278 1
5 10 1 529.418 23.1876 1
5 10 2 88.5786 6.40669 1
5 10 3 360.165 14.7059 1
5 10 4 172.083 8.51017 1
5 10 5 52.8384 6.32331 1
5 10 6 93.0652 6.33066 1
5 10 7 389.283 25.7499 1
5 10 8 15.4661 6.14993 1
5 10 9 764.895 32.8102 1
5 10 10 86.6369 7.10503 1
5 10 11 78.49 7.14837 1
5 10 12 22.4671 5.31526 1
5 10 13 285.973 12.5863 1
5 10 14 46.9632 7.08389 1
5 10 15 34.8738 6.50399 1
5 10 16 30.4401 7.51661 1
5 10 17 6.72961 7.46666 1
5 10 18 5.4599 7.21074 1
5 10 19 18.2971 7.24637 1
5 10 20 24.4898 10.6986 1
5 10 21 -14.259 10.2942 1
5 11 0 14.391 6.30102 1
5 11 1 992.565 43.6161 1
5 11 2 203.189 8.6487 1
5 11 3 530.281 18.9912 1
5 11 4 7.88463 6.38512 1
5 11 5 205.195 10.7246 1
5 11 6 154.821 8.4354 1
5 11 7 -2.57256 15.4388 1
5 11 8 349.318 16.2999 1
5 11 9 1.37042 4.9819 1
5 11 10 459.548 27.6921 1
5 11 11 121.06 9.6045 1
5 11 12 1.55714 4.90379 1
5 11 13 62.2197 5.49794 1
5 11 14 248.602 13.8933 1
5 11 15 83.3132 7.03153 1
5 11 16 26.9153 6.59094 1
5 11 17 5.69426 8.87965 1
5 11 18 -1.58232 18.865 1
5 11 19 -3.45988 10.0056 1
5 11 20 -8.38924 10.5385 1
5 11 21 96.7732 14.2682 1
5 12 0 133.967 7.40063 1
5 12 1 92.5875 6.57271 1
5 12 2 -0.65294 17.3915 1
5 12 3 369.153 12.9045 1
5 12 4 204.016 8.87582 1
5 12 5 12.3596 5.05489 1
5 12 6 31.0382 4.81361 1
5 12 7 61.4942 5.74779 1
5 12 8 700.16 40.7193 1
5 12 9 714.362 35.8608 1
5 12 10 66.5801 5.74517 1
5 12 11 8.42885 5.0054 1
5 12 12 78.2168 5.96759 1
5 12 13 11.839 6.43683 1
5 12 14 163.345 16.587 1
5 12 15 4.84423 5.3156 1
5 12 16 1.40562 7.56867 1
5 12 17 8.74646 7.59778 1
5 12 18 1.40562 7.11116 1
5 12 19 26.6998 11.1074 1
5 12 20 51.4322 13.3576 1
5 12 21 -5.64782 13.9679 1
5 13 0 112.761 7.78507 1
5 13 1 247.342 11.6667 1
5 13 2 547.859 20.9539 1
5 13 3 88.0503 6.14184 1
5 13 4 45.2981 5.962 1
5 13 5 186.606 8.80645 1
5 13 6 17.5776 4.80641 1
5 13 7 188.119 10.4972 1
5 13 8 149.319 7.77935 1
5 13 9 13.9623 5.0327 1
5 13 10 341.517 16.1831 1
5 13 11 14.2799 5.04397 1
5 13 12 873.415 32.054 1
5 13 13 7.52433 5.11201 1
5 13 14 7.02994 5.3549 1
5 13 15 6.10416 8.55361 1
5 13 16 85.5063 6.38949 1
5 13 17 12.7342 7.38669 1
5 13 19 77.2481 12.9436 1
5 13 20 53.3893 15.8178 1
5 14 0 26.8551 6.00931 1
5 14 1 488.028 24.1892 1
5 14 2 5.76607 4.50183 1
5 14 3 12.4666 4.45595 1
5 14 4 48.3264 6.20103 1
5 14 5 132.619 11.9805 1
5 14 6 304.027 21.9185 1
5 14 7 134.719 10.5138 1
5 14 8 64.6216 5.51098 1
5 14 9 51.6928 6.33846 1
5 14 10 5.83966 4.76857 1
5 14 11 21.4388 5.21699 1
5 14 12 -1.50776 14.775 1
5 14 13 302.997 14.5664 1
5 14 14 15.8002 5.19506 1
5 14 15 60.087 11.8783 1
5 14 16 9.94071 6.08062 1
5 14 17 9.08898 7.70824 1
5 14 18 6.88787 7.12399 1
5 14 19 8.32454 12.9948 1
5 14 20 -5.50561 15.2297 1
5 15 0 32.9091 5.46955 1
5 15 1 5.51401 6.23617 1
5 15 2 277.485 11.8545 1
5 15 3 79.422 5.46076 1
5 15 4 57.7802 5.63578 1
5 15 5 61.6679 6.53967 1
5 15 6 -4.5104 14.6333 1
5 15 7 -2.27341 13.1363 1
5 15 8 171.923 8.41436 1
5 15 9 20.8072 7.52631 1
5 15 10 149.952 7.1597 1
5 15 11 -0.60857 14.2694 1
5 15 12 20.6171 5.1471 1
5 15 13 37.5059 5.8997 1
5 15 14 75.1156 12.1801 1
5 15 15 34.4491 8.68261 1
5 15 16 16.7297 7.45336 1
5 15 17 74.5742 14.3837 1
5 15 18 13.9136 7.02684 1
5 15 19 31.6465 8.51472 1
5 16 0 854.215 39.3682 1
5 16 1 878.617 42.387 1
5 16 2 25.4796 5.01275 1
5 16 3 30.5218 4.8302 1
5 16 4 3.50427 4.89898 1
5 16 5 111.474 8.0651 1
5 16 6 21.2267 4.64287 1
5 16 7 4.73368 4.68806 1
5 16 8 50.8524 6.21635 1
5 16 9 4.12093 5.66859 1
5 16 10 12.7197 4.63146 1
5 16 11 76.7379 6.32951 1
5 16 12 23.1795 5.61855 1
5 16 14 9.88861 5.00252 1
5 16 15 -11.2417 20.9426 1
5 16 16 130.165 13.351 1
5 16 17 6.15074 13.0707 1
5 16 18 8.20959 8.20327 1
5 17 0 288.974 14.0078 1
5 17 1 18.3758 5.14829 1
5 17 2 42.1274 5.16816 1
5 17 3 66.1175 5.49866 1
5 17 4 28.2792 6.64705 1
5 17 5 51.9186 5.14423 1
5 17 6 90.3747 6.30219 1
5 17 7 -1.3115 14.9834 1
5 17 8 20.5772 4.78117 1
5 17 9 12.8245 5.20514 1
5 17 10 70.5882 6.32435 1
5 17 11 158.376 7.84491 1
5 17 13 -1.14208 10.0649 1
5 17 14 4.35891 6.4062 1
5 17 15 69.9378 9.70427 1
5 17 16 48.0914 6.51543 1
5 17 17 -0.05393 7.52843 1
5 17 18 25.7057 8.00268 1
5 18 0 155.98 11.2753 1
5 18 1 15.6388 4.85766 1
5 18 2 278.265 12.5818 1
5 18 3 33.8281 5.44174 1
5 18 4 121.892 8.54439 1
5 18 5 112.546 7.01791 1
5 18 6 54.2176 5.42138 1
5 18 7 48.2489 5.38271 1
5 18 8 -1.50015 13.9135 1
5 18 9 106.652 7.47637 1
5 18 10 3.87373 5.18449 1
5 18 11 28.6728 6.94293 1
5 18 12 48.7141 6.63297 1
5 18 13 19.8763 11.8125 1
5 18 14 77.4565 11.9846 1
5 18 15 11.1706 6.39197 1
5 18 16 24.2749 6.80213 1
5 18 17 -7.88915 15.2753 1
5 19 0 25.5319 5.15853 1
5 19 1 -1.71029 14.1417 1
5 19 2 -1.96254 14.6802 1
5 19 3 409.207 19.2899 1
5 19 4 166.92 10.0036 1
5 19 5 25.424 4.9514 1
5 19 6 67.1066 5.89747 1
5 19 7 58.6204 6.48911 1
5 19 8 0.0041 4.7358 1
5 19 9 6.24603 5.22897 1
5 19 10 47.7815 7.4072 1
5 19 11 246.906 12.1224 1
5 19 12 -5.2657 9.82386 1
5 19 13 -1.42789 9.69079 1
5 19 14 -1.08689 11.0615 1
5 19 15 -6.44438 16.0661 1
5 19 16 -3.94068 14.2289 1
5 20 0 7.33003 5.59636 1
5 20 1 18.9676 4.95915 1
5 20 2 41.3691 5.68729 1
5 20 3 66.7566 6.02685 1
5 20 4 266.395 14.0175 1
5 20 5 87.6457 6.13751 1
5 20 6 14.3115 4.64417 1
5 20 7 7.21308 7.92988 1
5 20 8 80.4298 6.65459 1
5 20 9 8.12023 4.58753 1
5 20 10 159.943 10.8385 1
5 20 11 10.0926 5.34068 1
5 20 12 21.7727 6.66658 1
5 20 13 8.36099 13.1 1
5 20 14 0.86555 8.56495 1
5 20 15 70.7886 7.24223 1
5 21 0 226.636 10.566 1
5 21 1 -0.45088 14.4685 1
5 21 2 89.0134 6.77874 1
5 21 3 61.061 11.1977 1
5 21 4 31.377 5.41374 1
5 21 5 250.568 12.7333 1
5 21 6 23.0709 5.94825 1
5 21 7 97.9232 14.7923 1
5 21 8 -0.03661 9.91845 1
5 21 9 146.21 7.69245 1
5 21 10 -1.49881 10.2025 1
5 21 11 10.0038 5.67511 1
5 21 12 12.3639 6.48646 1
5 21 13 9.70095 9.49707 1
5 21 14 5.92485 8.79233 1
5 22 0 15.3673 9.50679 1
5 22 1 22.7275 13.1563 1
5 22 2 174.902 18.5857 1
5 22 3 47.1292 10.1277 1
5 22 4 0.72725 4.72723 1
5 22 5 38.9423 8.73036 1
5 22 6 305.256 12.5469 1
5 22 7 4.3062 5.08447 1
5 22 8 12.273 5.19316 1
5 22 9 25.0733 6.13054 1
5 22 10 58.7396 6.34966 1
5 22 11 7.53021 7.2384 1
5 22 12 20.8491 8.25008 1
5 22 13 4.60595 9.27727 1
5 23 0 54.512 5.94207 1
5 23 1 2.53659 5.87295 1
5 23 2 15.877 6.63768 1
5 23 3 63.9955 5.79206 1
5 23 4 145 16.2146 1
5 23 5 21.8868 8.19533 1
5 23 6 42.0797 9.62482 1
5 23 7 97.8501 11.0881 1
5 23 8 7.58402 5.33884 1
5 23 9 73.4261 7.00673 1
5 23 10 7.03167 7.03043 1
5 23 11 31.1493 9.21676 1
5 24 0 16.2782 5.33328 1
5 24 1 11.825 5.54704 1
5 24 2 -2.64063 10.5062 1
5 24 3 11.1616 5.64232 1
5 24 4 5.87497 5.77599 1
5 24 5 41.5432 6.57619 1
5 24 6 127.355 9.42157 1
5 24 7 19.3927 7.15561 1
5 24 8 69.5892 10.0543 1
5 24 9 16.2067 7.87205 1
5 24 10 -7.13206 31.1313 1
5 25 0 25.6259 6.87222 1
5 25 1 84.7912 8.99329 1
5 25 2 51.9884 9.94449 1
5 25 3 7.4208 7.25459 1
5 25 4 7.42689 11.2519 1
5 25 5 -5.10758 15.9235 1
5 25 6 19.0223 8.45579 1
5 25 7 5.02613 8.4695 1
5 25 8 1.78812 17.4002 1
5 26 0 31.2021 12.3867 1
5 26 1 23.3575 8.90033 1
5 26 2 -4.68301 17.3316 1
5 26 3 25.506 12.4326 1
5 26 4 5.35864 9.49085 1
5 26 5 19.4449 16.4969 1
6 0 0 9.71858 6.54583 1
6 0 2 975.412 42.3909 1
6 0 4 119.357 10.0936 1
6 0 6 32.8311 6.7617 1
6 0 8 22.1348 7.86525 1
6 0 10 78.6348 8.05717 1
6 0 12 107.436 12.6958 1
6 0 14 13.9447 6.4386 1
6 1 0 234.853 11.1946 1
6 1 1 1167.25 38.2785 1
6 1 2 134.883 7.66367 1
6 1 3 3.07224 5.29667 1
6 1 4 138.99 8.27251 1
6 1 5 -0.11065 13.7204 1
6 1 6 13.287 4.23244 1
6 1 7 16.5684 4.6576 1
6 1 8 126.351 6.47199 1
6 1 9 68.7217 5.0586 1
6 1 10 20.0184 4.27801 1
6 1 11 224.572 14.9404 1
6 1 12 11.231 5.19685 1
6 1 13 10.1617 5.0426 1
6 1 14 3.08861 5.63569 1
6 1 15 4.94405 4.80777 1
6 1 17 -0.20363 8.28303 1
6 2 0 1101.03 41.9148 1
6 2 1 197.048 9.44536 1
6 2 2 170.124 8.67918 1
6 2 3 8.81703 5.71127 1
6 2 4 11.4183 5.34417 1
6 2 5 192.839 10.3508 1
6 2 6 -1.08924 12.8638 1
6 2 7 3.93126 4.29295 1
6 2 8 35.5289 4.6719 1
6 2 9 68.039 9.6564 1
6 2 10 38.0715 5.22971 1
6 2 11 18.3115 5.40505 1
6 2 12 579.612 55.6872 1
6 2 13 7.63075 5.50149 1
6 2 14 -4.99867 81.0754 1
6 2 15 -3.07364 12.5031 1
6 2 17 10.9675 8.63962 1
6 2 18 0.07704 9.31388 1
6 2 19 7.25333 9.2719 1
6 3 0 1365.33 39.8294 1
6 3 1 44.0485 5.63207 1
6 3 2 0.67832 4.12378 1
6 3 3 161.374 8.14439 1
6 3 4 5.09384 6.2898 1
6 3 5 384.099 18.0621 1
6 3 6 130.467 7.00984 1
6 3 7 80.7934 6.89333 1
6 3 8 12.9221 4.95661 1
6 3 9 388.495 15.7353 1
6 3 10 16.5211 4.79809 1
6 3 11 2.23554 4.85368 1
6 3 12 134.48 8.55113 1
6 3 13 132.79 7.30954 1
6 3 14 132.581 12.443 1
6 3 15 8.33922 7.21298 1
6 3 16 1.17194 9.41035 1
6 3 18 52.8459 10.3365 1
6 3 19 -6.02665 8.36149 1
6 3 20 -3.4532 8.48954 1
6 4 0 0.35885 4.94027 1
6 4 1 13.6782 4.91738 1
6 4 2 104.117 6.55583 1
6 4 3 1298.98 56.1501 1
6 4 4 42.2935 7.05207 1
6 4 5 94.7438 6.06141 1
6 4 6 109.529 6.26147 1
6 4 7 21.3067 5.07879 1
6 4 8 72.7365 5.76173 1
6 4 9 135.209 8.19 1
6 4 10 491.175 25.2801 1
6 4 11 26.5961 6.13447 1
6 4 12 4.07911 5.10052 1
6 4 13 126.93 10.2063 1
6 4 14 17.3987 8.42398 1
6 4 15 -6.15381 17.4469 1
6 4 16 14.3703 8.7362 1
6 4 17 6.73515 9.19989 1
6 4 18 12.032 8.70203 1
6 4 20 40.0262 10.508 1
6 5 0 179.881 11.7894 1
6 5 1 40.091 7.23836 1
6 5 2 201.063 8.26488 1
6 5 3 392.602 19.8697 1
6 5 4 90.4097 7.24533 1
6 5 5 7.80525 4.42805 1
6 5 6 130.149 7.10926 1
6 5 7 187.227 9.00993 1
6 5 8 35.2747 5.22783 1
6 5 9 20.2064 5.19465 1
6 5 10 13.7767 4.78815 1
6 5 11 225.638 15.9766 1
6 5 12 93.7891 6.12017 1
6 5 13 67.0799 8.07138 1
6 5 14 6.73262 6.50979 1
6 5 15 2.74054 11.7785 1
6 5 16 40.9666 7.55963 1
6 5 17 -1.04853 11.897 1
6 5 18 45.0806 7.94893 1
6 5 19 46.0311 11.1824 1
6 5 20 43.7186 6.47608 1
6 6 0 0.4345 5.30679 1
6 6 1 1.26306 5.92618 1
6 6 2 115.615 7.12832 1
6 6 3 47.9924 6.07846 1
6 6 4 182.329 11.3916 1
6 6 5 148.84 6.94111 1
6 6 6 9.41649 4.30794 1
6 6 7 3.59477 5.27508 1
6 6 8 14.5928 4.66621 1
6 6 9 14.7445 5.53094 1
6 6 10 5.56523 5.26773 1
6 6 11 3.12009 4.60313 1
6 6 12 133.154 12.0723 1
6 6 13 1.97746 8.08889 1
6 6 14 1.36738 4.95 1
6 6 15 -2.51837 9.61173 1
6 6 16 8.0827 9.88455 1
6 6 18 14.087 6.36319 1
6 6 19 52.9814 8.49993 1
6 6 20 31.6366 6.12267 1
6 7 0 5.0462 5.15285 1
6 7 1 69.7876 5.81053 1
6 7 2 348.363 15.23 1
6 7 3 7.25617 4.68023 1
6 7 4 18.3666 4.73152 1
6 7 5 62.9618 5.52577 1
6 7 6 -0.91151 13.247 1
6 7 7 5.92624 5.48452 1
6 7 8 15.2109 5.17058 1
6 7 9 3.99942 4.81742 1
6 7 10 206.826 10.1267 1
6 7 11 -0.62513 19.0958 1
6 7 12 4.13696 5.96363 1
6 7 13 15.8201 6.86403 1
6 7 14 97.3909 11.0672 1
6 7 15 14.4882 9.46981 1
6 7 16 3.9111 5.76288 1
6 7 17 8.18254 6.91911 1
6 7 18 18.2955 6.53576 1
6 7 19 3.48399 8.13731 1
6 7 20 -1.06546 8.09348 1
6 8 0 30.3999 5.69845 1
6 8 1 94.4152 6.73438 1
6 8 2 721.01 25.768 1
6 8 3 71.0149 5.64219 1
6 8 4 88.338 6.05347 1
6 8 5 4.88915 5.00968 1
6 8 6 100.157 6.69576 1
6 8 7 23.4108 5.16311 1
6 8 8 23.3799 5.27501 1
6 8 9 185.606 13.4862 1
6 8 10 4.89051 5.22559 1
6 8 11 -8.44082 13.5015 1
6 8 12 70.5933 8.28623 1
6 8 13 41.7241 6.66904 1
6 8 14 81.8121 7.54062 1
6 8 15 36.9185 6.38439 1
6 8 16 2.56728 6.67673 1
6 8 17 6.09804 6.88457 1
6 8 18 8.5661 6.77105 1
6 8 19 -0.06706 8.57766 1
6 9 0 57.2458 6.50664 1
6 9 1 6.16812 5.33716 1
6 9 2 40.6191 8.80917 1
6 9 3 -0.40249 15.4691 1
6 9 4 620.778 20.8064 1
6 9 5 109.315 8.76066 1
6 9 6 125.931 10.6689 1
6 9 7 30.4666 5.3342 1
6 9 8 446.381 17.3414 1
6 9 9 79.7567 7.69094 1
6 9 10 158.917 12.0764 1
6 9 11 114.698 8.64526 1
6 9 12 4.47629 6.16351 1
6 9 13 8.53095 4.90681 1
6 9 15 102.489 7.9347 1
6 9 16 19.0445 14.3033 1
6 9 17 8.62703 9.73326 1
6 9 18 7.31296 6.60873 1
6 9 19 3.83892 6.27269 1
6 10 0 25.3269 7.32934 1
6 10 1 133.377 9.0456 1
6 10 2 424.449 26.4035 1
6 10 3 0.81955 5.32675 1
6 10 4 313.72 14.6815 1
6 10 5 65.1381 7.22809 1
6 10 6 -6.07332 14.4213 1
6 10 7 28.5313 5.38139 1
6 10 8 201.743 13.3129 1
6 10 9 77.9728 7.70911 1
6 10 10 89.4611 8.37595 1
6 10 11 82.488 6.96841 1
6 10 12 81.4448 10.4911 1
6 10 13 68.8475 9.69285 1
6 10 14 9.87743 6.01775 1
6 10 15 8.51001 8.65303 1
6 10 16 -5.83728 9.83069 1
6 10 17 -9.54396 9.44385 1
6 10 18 -5.4365 9.35444 1
6 10 19 21.209 11.7003 1
6 11 0 -0.22778 16.2952 1
6 11 1 12.6224 6.6606 1
6 11 2 845.411 39.6007 1
6 11 3 2.88611 5.78071 1
6 11 4 24.8154 6.07689 1
6 11 5 -2.35755 17.2928 1
6 11 6 13.1504 5.10285 1
6 11 7 203.571 10.3375 1
6 11 8 55.113 5.46248 1
6 11 9 5.2511 4.94268 1
6 11 10 463.198 25.1056 1
6 11 11 96.3385 7.30719 1
6 11 12 74.9791 7.78123 1
6 11 13 48.3604 21.6672 1
6 11 14 15.0843 6.11723 1
6 11 15 4.87238 5.70822 1
6 11 16 12.3923 5.74264 1
6 11 17 19.2194 8.33236 1
6 11 18 -8.57294 9.91021 1
6 12 0 171.119 10.7552 1
6 12 1 -0.33693 15.5467 1
6 12 2 -1.02767 15.4988 1
6 12 3 87.967 7.506 1
6 12 4 6.62024 4.67331 1
6 12 5 18.5273 6.32017 1
6 12 6 19.4874 4.92925 1
6 12 7 18.0207 5.15021 1
6 12 8 30.0306 5.24995 1
6 12 9 77.0071 7.26958 1
6 12 10 9.17746 4.61615 1
6 12 11 31.4035 5.35019 1
6 12 12 6.65955 8.16735 1
6 12 13 5.70689 4.33152 1
6 12 14 34.4202 7.52019 1
6 12 15 38.0712 7.68818 1
6 12 16 -3.7145 20.8812 1
6 12 17 5.29613 10.09 1
6 12 18 26.1992 12.4079 1
6 13 0 51.0114 7.77154 1
6 13 1 244.781 18.164 1
6 13 2 1.90818 4.84459 1
6 13 3 62.5652 5.96344 1
6 13 4 59.7234 7.59753 1
6 13 5 -3.51545 14.0363 1
6 13 6 22.4606 4.82995 1
6 13 7 57.7249 5.39916 1
6 13 8 15.0838 5.9684 1
6 13 9 5.16841 4.4539 1
6 13 10 8.56969 4.40129 1
6 13 11 0.13558 7.63071 1
6 13 12 29.488 6.34216 1
6 13 13 30.6262 5.45451 1
6 13 14 7.52793 4.76951 1
6 13 15 3.83244 7.26444 1
6 13 16 1.35241 5.851 1
6 13 17 20.2469 14.7078 1
6 14 0 504.007 34.4315 1
6 14 1 192.696 10.5251 1
6 14 2 346.407 21.87 1
6 14 3 7.53892 4.66423 1
6 14 4 3.52547 5.20795 1
6 14 5 3.25382 5.0072 1
6 14 6 -1.97664 12.8193 1
6 14 7 4.20308 4.62066 1
6 14 8 61.9472 5.94519 1
6 14 9 -3.38282 13.3646 1
6 14 10 80.951 5.77904 1
6 14 11 30.8805 5.3591 1
6 14 12 -3.25066 10.1691 1
6 14 13 11.5206 6.17958 1
6 14 14 35.3393 5.37159 1
6 14 15 13.6528 5.30987 1
6 14 16 19.3217 7.56496 1
6 14 17 4.6437 16.4428 1
6 15 0 233.318 13.8123 1
6 15 1 0.82406 4.97841 1
6 15 2 12.4255 5.35364 1
6 15 3 71.6334 6.01098 1
6 15 4 1.53578 4.85902 1
6 15 5 12.086 4.61213 1
6 15 6 183.541 9.00294 1
6 15 7 17.2648 6.37318 1
6 15 8 3.66527 4.78935 1
6 15 9 -0.92651 10.4774 1
6 15 10 3.32682 5.20289 1
6 15 11 10.0794 4.60888 1
6 15 12 38.1847 6.7893 1
6 15 13 21.1772 5.06797 1
6 15 14 19.0982 5.71578 1
6 15 15 24.5152 7.93922 1
6 15 16 16.101 22.5332 1
6 16 0 0.02147 4.84913 1
6 16 1 71.1601 5.75648 1
6 16 2 91.0212 7.6658 1
6 16 3 6.96757 4.61685 1
6 16 4 129.29 11.3792 1
6 16 5 98.4637 7.09834 1
6 16 6 7.52015 4.47652 1
6 16 7 7.98812 4.6193 1
6 16 9 27.0478 4.93217 1
6 16 10 8.00957 9.16517 1
6 16 11 52.05 12.1292 1
6 16 12 97.6706 8.90069 1
6 16 13 6.28683 5.18462 1
6 16 14 -9.14859 18.063 1
6 16 15 11.456 7.77501 1
6 17 0 77.2941 7.3746 1
6 17 1 153.083 7.37267 1
6 17 2 47.6692 5.1485 1
6 17 3 145.143 8.5839 1
6 17 4 98.8801 9.22079 1
6 17 5 10.6185 4.37144 1
6 17 6 20.9032 6.56987 1
6 17 7 6.37091 4.28482 1
6 17 8 36.6355 5.12904 1
6 17 9 -2.61388 10.4897 1
6 17 10 26.8067 5.87802 1
6 17 11 164.363 9.46006 1
6 17 12 3.10363 5.32301 1
6 17 13 6.81124 9.58132 1
6 17 14 8.86408 7.23419 1
6 18 0 -2.44724 16.8278 1
6 18 1 1.49176 4.77306 1
6 18 2 -0.59166 11.2654 1
6 18 3 10.1755 4.8193 1
6 18 4 2.47708 11.6301 1
6 18 5 60.5323 5.17525 1
6 18 6 48.477 9.10781 1
6 18 7 39.4553 4.74587 1
6 18 8 11.6906 4.99902 1
6 18 9 9.43073 5.59651 1
6 18 10 84.1673 6.7595 1
6 18 11 1.13627 6.35553 1
6 18 12 9.84501 6.71288 1
6 18 13 6.07907 7.1442 1
6 19 0 62.9055 14.3772 1
6 19 1 2.85974 15.9962 1
6 19 2 23.1155 9.81535 1
6 19 3 19.7188 5.45133 1
6 19 4 143.156 7.18085 1
6 19 5 17.4746 5.09035 1
6 19 6 18.1496 7.06251 1
6 19 7 20.7385 7.89263 1
6 19 8 17.886 4.7976 1
6 19 9 11.4922 5.38237 1
6 19 10 11.0752 9.85136 1
6 19 11 6.72921 8.34807 1
6 19 12 -2.19542 13.3825 1
6 20 0 27.7315 5.24002 1
6 20 1 92.6956 7.85193 1
6 20 2 91.4745 7.28784 1
6 20 3 3.26122 5.22654 1
6 20 4 21.3792 5.24508 1
6 20 5 26.8127 7.42371 1
6 20 6 1.34787 15.5778 1
6 20 7 -8.65095 12.4573 1
6 20 8 21.9891 6.16704 1
6 20 9 -2.6464 14.9863 1
6 20 10 -6.92574 16.0044 1
6 20 11 26.2584 9.70994 1
6 21 0 4.16487 5.2196 1
6 21 1 -0.5038 17.2515 1
6 21 2 -0.05943 10.8389 1
6 21 3 -1.16753 11.0229 1
6 21 4 10.8929 5.53437 1
6 21 5 77.0931 6.9519 1
6 21 6 -2.08473 13.306 1
6 21 7 209.417 10.4443 1
6 21 8 -0.19574 15.7064 1
6 21 9 22.9837 8.47421 1
6 22 0 -11.3291 13.3957 1
6 22 1 74.3227 14.3502 1
6 22 2 1.77571 7.82468 1
6 22 3 99.1268 9.85335 1
6 22 4 14.184 7.03864 1
6 22 5 27.4275 14.7843 1
6 22 6 38.1839 8.13065 1
6 22 7 1.05154 8.50525 1
6 22 8 4.03555 8.89545 1
6 23 0 18.0255 7.28327 1
6 23 1 24.007 9.11703 1
6 23 2 2.52676 8.78218 1
6 23 3 2.3397 11.4929 1
6 23 4 13.1525 8.84138 1
6 23 5 35.2854 9.67772 1
6 24 0 -24.748 24.2738 1
6 24 1 10.6016 10.8719 1
6 24 2 7.14302 11.5011 1
7 0 1 108.045 8.72163 1
7 0 3 25.3386 9.09093 1
7 0 5 40.5548 7.1304 1
7 0 7 16.5553 7.54995 1
7 0 9 -3.05621 11.6072 1
7 0 11 8.9855 10.0072 1
7 0 13 48.9893 7.22616 1
7 1 0 5.98769 5.18878 1
7 1 1 734.995 30.4722 1
7 1 2 19.122 4.48902 1
7 1 3 124.501 7.58039 1
7 1 4 111.031 6.96062 1
7 1 5 15.0675 4.36372 1
7 1 6 7.63143 4.75227 1
7 1 7 6.42527 4.50645 1
7 1 8 11.8594 5.02576 1
7 1 9 55.938 5.34859 1
7 1 10 17.3544 4.37164 1
7 1 11 21.6444 5.40367 1
7 1 12 59.8252 5.15109 1
7 1 13 1.26039 4.60778 1
7 1 14 4.07847 5.29093 1
7 2 0 5.93627 5.04943 1
7 2 1 247.431 20.3317 1
7 2 2 5.70365 4.56584 1
7 2 3 103.121 6.98271 1
7 2 4 188.975 11.4934 1
7 2 5 4.11894 4.98964 1
7 2 6 -0.63452 12.3032 1
7 2 7 4.79158 4.70037 1
7 2 8 35.3269 5.98816 1
7 2 9 125.815 8.6064 1
7 2 10 7.25727 4.71783 1
7 2 11 36.5229 7.95134 1
7 2 12 19.0553 6.17429 1
7 2 13 22.3811 5.03554 1
7 2 14 4.3763 5.4351 1
7 2 15 9.49182 5.88261 1
7 3 0 87.3615 9.12475 1
7 3 1 -0.28029 15.0914 1
7 3 2 5.83691 7.2544 1
7 3 3 254.909 10.4193 1
7 3 4 15.7826 4.89393 1
7 3 5 30.9738 4.96857 1
7 3 6 90.8206 8.3957 1
7 3 7 49.1876 5.16573 1
7 3 8 2.49327 4.53608 1
7 3 9 13.1562 4.9594 1
7 3 10 21.3489 4.53104 1
7 3 11 35.6121 11.1079 1
7 3 12 -3.81097 9.51917 1
7 3 13 37.7586 6.34079 1
7 3 14 11.0104 6.96263 1
7 3 15 -4.13708 8.31444 1
7 3 16 7.24766 8.1772 1
7 3 17 3.10757 7.11853 1
7 4 0 47.9779 5.61592 1
7 4 1 -3.44008 15.0542 1
7 4 2 110.18 6.71618 1
7 4 3 10.0887 4.98882 1
7 4 4 9.76114 4.96172 1
7 4 5 -2.12445 14.8955 1
7 4 6 30.258 5.61732 1
7 4 7 -0.5208 13.5818 1
7 4 8 4.39286 4.63098 1
7 4 9 12.8268 4.63632 1
7 4 10 82.4694 6.34523 1
7 4 11 8.98696 9.12689 1
7 4 12 48.054 5.52013 1
7 4 13 34.6835 6.94236 1
7 4 14 -4.21787 9.5413 1
7 4 15 9.79028 6.20965 1
7 4 16 14.0815 5.89283 1
7 4 17 6.9799 6.84682 1
7 5 0 160.424 11.1985 1
7 5 1 163.141 7.60656 1
7 5 2 5.49938 4.82621 1
7 5 3 22.5291 7.16021 1
7 5 4 12.668 4.69503 1
7 5 5 59.0685 5.38651 1
7 5 6 46.4654 5.79734 1
7 5 7 16.19 5.24883 1
7 5 8 -8.92257 14.0926 1
7 5 9 2.72937 4.9327 1
7 5 10 36.3046 10.1098 1
7 5 11 25.4522 6.05443 1
7 5 12 4.5709 6.12281 1
7 5 13 64.1832 7.64754 1
7 5 14 -3.49716 10.2173 1
7 5 15 -0.43699 9.07841 1
7 5 16 0.36764 6.16192 1
7 5 17 2.64692 5.878 1
7 6 0 1.74012 4.88606 1
7 6 1 17.0455 5.14358 1
7 6 2 -0.62927 14.8997 1
7 6 3 141.019 8.74261 1
7 6 4 97.4779 7.44608 1
7 6 5 42.1607 5.48082 1
7 6 6 33.6014 5.0425 1
7 6 7 20.0136 5.45414 1
7 6 8 -2.89092 13.5401 1
7 6 9 28.6423 5.17274 1
7 6 10 19.0401 11.2649 1
7 6 11 -5.28147 10.12 1
7 6 12 10.3792 9.11892 1
7 6 13 21.767 7.68436 1
7 6 14 26.482 6.15005 1
7 6 15 -6.41871 14.6302 1
7 6 16 24.8661 6.52908 1
7 7 0 -7.11656 15.705 1
7 7 1 -2.32229 15.7146 1
7 7 2 17.6654 6.01214 1
7 7 3 87.065 10.7158 1
7 7 4 9.81729 5.01619 1
7 7 5 -1.10853 16.2057 1
7 7 6 33.2922 5.32675 1
7 7 7 3.30484 4.76636 1
7 7 8 45.9698 6.7018 1
7 7 9 12.7932 6.08451 1
7 7 11 119.257 12.4448 1
7 7 12 -3.50835 9.53893 1
7 7 13 23.2196 5.5359 1
7 7 14 4.84734 8.81406 1
7 7 15 8.68138 5.50446 1
7 7 16 1.93131 9.41626 1
7 8 0 25.9863 6.7607 1
7 8 1 41.6772 13.564 1
7 8 2 116.909 9.46987 1
7 8 3 71.9873 7.83548 1
7 8 4 48.1747 6.22953 1
7 8 5 36.679 7.08864 1
7 8 6 6.41553 4.8398 1
7 8 7 1.50912 5.15085 1
7 8 8 7.41861 5.3586 1
7 8 9 117.856 15.278 1
7 8 10 -2.29047 9.93635 1
7 8 11 30.8637 7.2564 1
7 8 12 33.4901 11.618 1
7 8 13 4.61899 4.87011 1
7 8 14 42.8443 6.32086 1
7 8 15 0.24834 5.25125 1
7 8 16 -2.04079 9.1187 1
7 9 0 5.95377 5.82721 1
7 9 1 99.3539 7.80333 1
7 9 2 46.118 5.74679 1
7 9 3 -1.93985 15.4357 1
7 9 4 -4.27492 15.0832 1
7 9 5 42.8564 8.39652 1
7 9 6 18.5693 5.24926 1
7 9 7 56.8158 5.72738 1
7 9 8 24.6167 6.09851 1
7 9 9 4.68839 8.91849 1
7 9 10 41.887 4.96387 1
7 9 11 -4.26759 9.85344 1
7 9 12 47.7336 5.01615 1
7 9 13 16.4739 4.45468 1
7 9 14 -2.57246 9.52829 1
7 9 15 7.90677 5.23594 1
7 10 0 -2.20994 15.7678 1
7 10 1 10.9039 5.87161 1
7 10 2 130.828 8.02893 1
7 10 3 65.6116 7.23814 1
7 10 4 5.34702 5.44908 1
7 10 5 14.3646 5.65451 1
7 10 6 -0.83385 14.6171 1
7 10 7 12.6524 5.1995 1
7 10 8 38.5722 10.8627 1
7 10 9 37.8946 13.3148 1
7 10 10 -1.87262 9.86529 1
7 10 11 86.2219 8.63268 1
7 10 12 -1.27658 10.0992 1
7 10 13 -7.61019 9.49077 1
7 10 14 -3.44782 9.37827 1
7 10 15 2.46804 5.77628 1
7 11 0 -0.77061 17.8229 1
7 11 1 1.76507 4.83543 1
7 11 2 59.205 5.67652 1
7 11 3 158.713 12.7723 1
7 11 4 34.6059 5.17393 1
7 11 5 1.79323 4.40863 1
7 11 6 15.8707 6.22632 1
7 11 7 40.2756 10.4695 1
7 11 8 5.27935 6.18263 1
7 11 9 14.056 5.31552 1
7 11 10 20.5373 4.6667 1
7 11 11 6.6265 4.39687 1
7 11 12 -2.48091 10.5171 1
7 11 13 11.4494 5.667 1
7 11 14 1.44012 7.5705 1
7 12 0 188.196 12.5362 1
7 12 1 73.5142 11.5183 1
7 12 2 16.7138 5.85167 1
7 12 3 55.4001 5.84215 1
7 12 4 11.0289 5.68537 1
7 12 5 47.2282 5.95612 1
7 12 6 11.0776 5.16659 1
7 12 7 16.1201 4.74216 1
7 12 8 2.45931 4.53216 1
7 12 9 17.0655 7.19609 1
7 12 10 6.16671 4.33374 1
7 12 11 -4.01321 9.99563 1
7 12 12 -2.56388 10.1748 1
7 12 13 -2.04912 9.94077 1
7 12 14 6.72776 5.25985 1
7 13 0 267.844 17.4333 1
7 13 1 -1.82519 14.142 1
7 13 2 108.567 8.54785 1
7 13 3 5.32409 7.27626 1
7 13 5 6.24426 6.56618 1
7 13 6 50.8627 5.75768 1
7 13 7 0.68172 4.8283 1
7 13 8 -2.81999 9.98158 1
7 13 9 -0.73995 9.46439 1
7 13 10 7.34071 4.8038 1
7 13 11 34.9288 7.94645 1
7 13 12 3.89428 5.77292 1
7 13 13 -0.99933 11.8758 1
7 14 0 83.0085 17.3228 1
7 14 2 30.159 7.57635 1
7 14 3 25.0208 4.83617 1
7 14 4 31.2638 6.44201 1
7 14 5 41.9095 5.84395 1
7 14 6 18.7787 6.09016 1
7 14 7 -3.52924 10.0414 1
7 14 8 8.65947 4.63664 1
7 14 9 5.62252 5.11564 1
7 14 10 12.5204 5.40355 1
7 14 11 29.249 5.86311 1
7 14 12 13.5474 6.01708 1
7 15 0 16.992 5.47517 1
7 15 1 -3.71717 13.4146 1
7 15 2 4.27917 7.52438 1
7 15 3 68.1448 7.02716 1
7 15 4 74.4348 7.25848 1
7 15 5 -0.35145 10.419 1
7 15 6 -1.44663 10.609 1
7 15 7 7.65677 7.2138 1
7 15 8 19.4589 6.19124 1
7 15 9 -3.35778 11.5649 1
7 15 10 28.4616 6.81339 1
7 15 11 52.2208 12.1574 1
7 16 0 -2.57581 10.5968 1
7 16 1 11.9662 4.9364 1
7 16 2 78.2138 8.22823 1
7 16 3 -8.62717 10.8554 1
7 16 4 -4.2639 11.0846 1
7 16 5 4.84106 5.3074 1
7 16 6 4.45265 5.63428 1
7 16 7 43.3741 5.68623 1
7 16 8 28.1383 8.80542 1
7 16 9 -3.72657 14.1534 1
7 16 10 7.35112 7.35231 1
7 17 0 37.6813 5.68334 1
7 17 1 1.64611 6.32799 1
7 17 2 9.38824 4.80887 1
7 17 3 38.2945 6.30868 1
7 17 4 20.5599 5.55327 1
7 17 5 62.3473 15.9459 1
7 17 6 -5.33077 12.8541 1
7 17 7 8.61399 6.53477 1
7 17 8 3.82308 6.72073 1
7 17 9 8.1523 8.88455 1
7 18 0 -5.24808 11.7806 1
7 18 1 5.27363 6.17296 1
7 18 2 46.0924 7.00548 1
7 18 3 9.54234 5.82073 1
7 18 4 0.53944 6.91827 1
7 18 5 -2.29572 19.9947 1
7 18 6 21.497 8.13902 1
7 18 7 -6.75513 17.0635 1
7 18 8 -0.00776 17.0684 1
7 19 0 -4.43035 14.013 1
7 19 1 27.7253 7.89738 1
7 19 2 21.1469 7.69039 1
7 19 3 4.0597 9.10133 1
7 19 4 -2.91964 18.2314 1
7 19 5 0.46016 8.46841 1
7 19 6 7.77921 8.65182 1
7 20 0 -4.69967 22.3262 1
7 20 1 39.7101 9.2554 1
7 20 2 -12.9607 16.4354 1
7 20 3 5.687 26.8392 1
8 0 0 0.30836 6.39936 1
8 0 2 67.5769 13.7222 1
8 0 4 228.719 17.5965 1
8 0 6 10.9742 9.8483 1
8 0 8 44.014 11.5678 1
8 0 10 29.8934 10.5976 1
8 0 12 -0.74526 8.49596 1
8 1 0 77.4845 6.79834 1
8 1 1 28.5493 5.30483 1
8 1 2 21.8697 6.44404 1
8 1 3 13.0018 9.79411 1
8 1 4 5.75975 5.6866 1
8 1 5 9.73642 4.90891 1
8 1 6 -0.49551 10.0955 1
8 1 7 18.9779 5.63889 1
8 1 8 -9.66885 10.2904 1
8 1 9 11.0558 5.32146 1
8 1 10 3.3267 4.91062 1
8 1 11 19.9298 6.82278 1
8 1 12 11.7198 5.51785 1
8 2 0 13.369 5.64294 1
8 2 1 0.19769 5.28125 1
8 2 3 1.58517 6.12294 1
8 2 4 11.4052 6.26203 1
8 2 5 -5.42092 10.3922 1
8 2 6 7.41631 4.69333 1
8 2 7 10.1467 4.47913 1
8 2 8 3.15489 5.11759 1
8 2 9 3.24519 7.14889 1
8 2 10 11.3945 7.97621 1
8 2 11 -1.27137 9.02425 1
8 2 12 9.00989 5.18559 1
8 3 0 1.56464 5.68412 1
8 3 1 15.2396 8.10396 1
8 3 2 11.903 10.6151 1
8 3 3 17.8097 6.51313 1
8 3 4 8.97404 5.45616 1
8 3 5 1.39214 5.69047 1
8 3 6 0.54001 4.47271 1
8 3 7 4.22029 4.85589 1
8 3 8 8.69099 4.53923 1
8 3 9 -0.81884 9.99398 1
8 3 10 3.37247 9.2099 1
8 3 11 -1.70924 9.22895 1
8 3 12 -3.80365 8.91831 1
8 4 0 8.83954 6.96869 1
8 4 2 38.8857 11.3835 1
8 4 3 15.7224 5.96867 1
8 4 4 0.30057 5.10551 1
8 4 5 -1.89174 11.7741 1
8 4 6 4.66862 5.3474 1
8 4 7 4.68423 5.03625 1
8 4 8 4.25016 6.73502 1
8 4 9 -8.88748 10.0226 1
8 4 10 4.41751 4.79961 1
8 4 11 10.0947 4.51247 1
8 4 12 15.9002 11.9268 1
8 5 0 2.36555 20.0481 1
8 5 1 -2.10472 11.5671 1
8 5 2 8.20404 8.29525 1
8 5 3 11.3279 5.44876 1
8 5 4 47.0582 6.80511 1
8 5 5 8.6418 8.17193 1
8 5 6 24.8586 5.49059 1
8 5 7 -6.36026 10.126 1
8 5 8 34.5837 6.93618 1
8 5 9 -2.0365 9.65963 1
8 5 10 34.6645 6.30415 1
8 5 11 0.78847 4.54219 1
8 5 12 6.36299 5.29487 1
8 6 0 7.21278 5.60864 1
8 6 1 23.235 7.63538 1
8 6 2 13.5586 5.74949 1
8 6 3 37.2153 5.85333 1
8 6 4 -4.70013 11.1004 1
8 6 5 -16.2794 13.1166 1
8 6 6 3.75639 5.28886 1
8 6 7 -0.11337 10.6247 1
8 6 8 -1.60539 9.73088 1
8 6 9 19.4662 11.15 1
8 6 10 26.1567 5.74073 1
8 6 11 6.58621 4.7743 1
8 7 0 85.634 8.07041 1
8 7 1 -0.3344 10.1699 1
8 7 2 38.6935 6.14797 1
8 7 3 4.40015 5.33881 1
8 7 4 13.848 5.51586 1
8 7 5 20.8631 6.5392 1
8 7 6 8.50772 5.24455 1
8 7 7 28.818 6.18881 1
8 7 8 3.73246 5.94567 1
8 7 9 9.01283 7.23694 1
8 7 10 14.6761 5.68888 1
8 7 11 3.19344 6.41661 1
8 8 0 5.76495 5.60032 1
8 8 1 31.3149 11.2016 1
8 8 2 -1.85807 16.9166 1
8 8 3 4.05951 5.84695 1
8 8 4 9.44668 5.82432 1
8 8 5 -2.03371 12.0167 1
8 8 6 -2.41089 10.2155 1
8 8 7 4.37536 6.7765 1
8 8 8 7.10372 4.75443 1
8 8 9 19.6523 14.9558 1
8 8 10 2.70124 5.55007 1
8 9 0 -4.7863 10.9922 1
8 9 1 0.13456 6.69187 1
8 9 2 9.48197 8.08873 1
8 9 3 2.72276 5.06487 1
8 9 4 11.6712 4.86556 1
8 9 5 5.27513 4.61633 1
8 9 6 -3.82354 15.6888 1
8 9 7 15.8878 4.93714 1
8 9 8 1.0007 5.18026 1
8 9 9 1.43109 6.44785 1
8 9 10 12.6255 7.58317 1
8 10 0 6.61983 5.20696 1
8 10 1 37.2437 6.33034 1
8 10 2 0.86101 6.59438 1
8 10 3 1.09704 4.57529 1
8 10 4 7.07904 5.40994 1
8 10 5 -5.99756 10.3932 1
8 10 6 0.41907 5.70247 1
8 10 7 8.29902 5.73278 1
8 10 8 3.71175 5.42233 1
8 10 9 -11.5574 15.4169 1
8 11 0 99.74 6.49522 1
8 11 1 7.09111 5.19668 1
8 11 2 12.0894 6.64876 1
8 11 3 -2.31888 11.0419 1
8 11 4 12.1423 5.13402 1
8 11 5 1.11525 6.62686 1
8 11 6 2.13962 6.34719 1
8 11 7 3.02282 6.44359 1
8 11 8 0.33856 6.50584 1
8 12 0 4.24362 5.08655 1
8 12 1 34.0095 6.81652 1
8 12 2 8.2801 6.12703 1
8 12 3 19.3342 6.34223 1
8 12 4 14.353 5.75009 1
8 12 5 50.8809 6.43399 1
8 12 6 15.8001 9.44835 1
8 12 7 -1.92191 26.5997 1
8 13 0 11.5365 7.70881 1
8 13 1 25.2026 5.81132 1
8 13 2 -1.99763 13.0518 1
8 13 3 65.8955 9.65656 1
8 13 4 -1.37756 19.8797 1
8 13 5 -5.88211 16.1024 1
8 13 6 -2.56602 15.926 1
8 14 0 9.84439 6.9828 1
8 14 1 11.0725 6.69562 1
8 14 2 1.36375 6.78107 1
8 14 3 31.3797 8.94501 1
8 14 4 -2.76321 16.9456 1
8 14 5 5.48832 10.6977 1
8 15 0 4.72429 11.0809 1
8 15 1 -5.2769 17.1251 1
8 15 2 5.41211 7.80547 1
8 15 3 2.49764 16.6253 1
9 0 1 26.5505 17.1371 1
9 0 3 -4.52244 14.6017 1
9 1 0 -2.35298 27.7024 1
9 1 1 -3.83706 27.1893 1
9 1 2 0.03082 14.8486 1
9 1 3 5.01075 8.92842 1
9 1 4 5.0038 10.5583 1
9 2 0 -19.1014 16.7904 1
9 2 1 3.95835 9.27844 1
9 2 2 3.31091 9.4997 1
9 2 3 1.55679 12.0602 1
9 2 4 2.50335 22.6982 1
9 3 0 3.04378 7.987 1
9 3 1 11.1458 10.6488 1
9 3 2 -8.61812 27.2875 1
9 3 3 12.8562 9.58695 1
9 4 0 15.914 11.163 1
9 4 1 4.58794 7.91422 1
9 4 2 -7.16542 15.7653 1
9 4 3 17.8537 8.09002 1
9 5 0 9.38289 12.1097 1
9 5 1 15.7129 8.33763 1
9 5 2 -5.1781 56.9634 1
9 6 0 -3.13747 17.1194 1
9 6 1 2.44922 7.75646 1

_iucr_refine_fcf_details         
;
data_d2muoa01
_computing_structure_refinement   'olex2.refine 1.3-alpha (Bourhis et al., 2015)'
_shelx_refln_list_code            4
loop_
  _space_group_symop_id
  _space_group_symop_operation_xyz
  1  x,y,z
  2  -x+1/2,y+1/2,-z+1/2
  3  -x,-y,-z
  4  x-1/2,-y-1/2,z-1/2

_space_group_crystal_system       monoclinic
_space_group_IT_number            14
_space_group_name_H-M_alt         'P 1 21/n 1'
_space_group_name_Hall            '-P 2ybc (x-z,y,z)'
_symmetry_space_group_name_H-M    'P 1 21/n 1'
_symmetry_space_group_name_Hall   '-P 2ybc (x-z,y,z)'
_symmetry_Int_Tables_number       14
_cell_length_a                    3.8179
_cell_length_b                    13.2171(2)
_cell_length_c                    12.4080(1)
_cell_angle_alpha                 90
_cell_angle_beta                  94.614(1)
_cell_angle_gamma                 90
_cell_volume                      624.098(11)
loop_
  _refln_index_h
  _refln_index_k
  _refln_index_l
  _refln_F_squared_calc
  _refln_F_squared_meas
  _refln_F_squared_sigma
  _refln_F_squared_weight
  _refln_observed_status
-9 0 -3 0.004 -0.165 0.533 45.633 o
-9 0 -1 0.574 0.968 0.625 32.608 o
-9 0 1 0.679 0.131 0.623 32.961 o
-9 0 3 0.010 0.200 0.645 31.068 o
-9 0 5 0.242 -0.092 0.716 25.148 o
-9 1 -4 0.005 0.182 0.385 86.965 o
-9 1 -3 0.728 0.183 0.326 116.776 o
-9 1 -2 0.472 0.001 0.542 43.725 o
-9 1 -1 0.016 -0.140 0.992 13.161 o
-9 1 0 0.193 -0.086 1.010 12.665 o
-9 1 1 0.280 0.457 0.337 110.893 o
-9 1 2 0.001 0.863 0.660 29.546 o
-9 1 3 0.012 0.258 0.465 59.538 o
-9 1 4 0.194 -0.210 0.671 28.692 o
-9 1 5 0.000 0.108 0.356 102.098 o
-9 1 6 0.100 0.674 0.329 116.707 o
-9 1 7 0.676 0.670 0.325 115.841 o
-9 1 8 1.183 0.962 0.300 129.636 o
-9 1 9 0.171 0.437 0.282 158.779 o
-9 2 -4 0.427 0.091 0.828 18.811 o
-9 2 -3 0.031 0.057 0.440 66.781 o
-9 2 -2 0.208 0.121 0.346 106.461 o
-9 2 -1 0.068 0.144 0.338 112.242 o
-9 2 0 0.089 -0.697 0.612 34.468 o
-9 2 1 0.407 0.071 0.277 162.695 o
-9 2 2 0.000 -0.081 0.666 29.140 o
-9 2 3 0.242 0.476 0.430 69.117 o
-9 2 4 0.012 0.091 0.288 155.700 o
-9 2 5 0.005 -0.263 0.652 30.418 o
-9 2 6 0.268 -0.225 0.290 150.976 o
-9 2 7 0.044 -0.296 0.282 161.720 o
-9 2 8 0.221 0.337 0.336 112.740 o
-9 3 -3 0.736 0.469 0.350 101.130 o
-9 3 -2 0.011 -0.314 0.995 13.067 o
-9 3 -1 0.307 0.407 0.388 84.163 o
-9 3 0 0.149 0.111 0.291 150.467 o
-9 3 1 0.002 -0.093 0.660 29.730 o
-9 3 2 0.277 0.007 0.299 142.379 o
-9 3 3 0.007 -0.530 0.613 34.398 o
-9 3 4 1.187 0.751 0.410 72.851 o
-9 3 5 0.000 0.569 0.473 57.387 o
-9 3 6 0.907 0.598 0.220 232.380 o
-9 3 7 0.585 0.501 0.326 116.260 o
-9 3 8 0.063 -0.092 0.292 151.126 o
-9 4 -3 0.734 0.651 0.295 138.672 o
-9 4 -2 0.026 -0.261 0.575 39.131 o
-9 4 -1 0.425 0.167 0.289 150.062 o
-9 4 0 0.707 0.580 0.407 75.406 o
-9 4 1 0.030 -0.154 0.607 35.100 o
-9 4 2 0.065 0.081 0.302 141.072 o
-9 4 3 0.033 -0.083 0.969 13.780 o
-9 4 4 0.324 0.259 0.311 130.400 o
-9 4 5 0.096 -0.227 0.558 41.550 o
-9 4 6 0.002 -0.209 0.298 145.714 o
-9 4 7 0.239 -0.003 0.309 133.874 o
-9 4 8 0.000 -0.080 0.298 145.290 o
-9 5 -2 0.155 -0.189 2.078 2.998 o
-9 5 -1 0.494 0.573 0.304 133.386 o
-9 5 0 0.166 0.342 0.442 65.702 o
-9 5 1 0.355 0.066 0.317 125.722 o
-9 5 2 0.307 0.425 0.264 178.470 o
-9 5 3 0.277 -0.318 0.599 35.856 o
-9 5 4 0.349 0.322 0.364 95.752 o
-9 5 5 0.018 -0.065 0.556 41.852 o
-9 5 6 0.855 0.483 0.314 123.500 o
-9 5 7 0.018 -0.329 0.326 121.928 o
-9 6 -1 0.007 0.089 0.283 161.137 o
-9 6 0 0.162 -0.114 0.624 33.122 o
-9 6 1 0.028 0.110 0.288 154.666 o
-9 6 2 0.057 -0.018 0.811 19.666 o
-9 6 3 0.207 0.065 0.289 151.958 o
-9 6 4 0.319 0.067 0.385 86.116 o
-9 6 5 0.169 0.725 0.402 78.654 o
-9 6 6 0.599 0.312 0.402 78.024 o
-9 7 1 0.048 0.606 0.796 20.387 o
-9 7 2 0.000 -0.147 0.747 23.198 o
-9 7 3 0.321 0.222 0.335 112.620 o
-9 7 4 0.029 0.007 0.496 52.593 o
-8 0 -6 0.023 0.400 0.359 99.344 o
-8 0 -4 9.076 8.342 0.642 24.274 o
-8 0 -2 2.696 2.465 0.500 46.772 o
-8 0 0 0.211 0.011 0.233 232.330 o
-8 0 2 1.163 0.866 0.317 117.573 o
-8 0 4 0.008 0.119 0.279 165.543 o
-8 0 8 1.493 1.408 0.386 79.379 o
-8 0 10 0.344 -0.068 0.343 108.238 o
-8 0 12 1.231 0.724 0.356 94.651 o
-8 0 14 0.156 0.054 0.315 129.455 o
-8 0 16 0.568 0.449 0.338 109.170 o
-8 1 -7 0.590 0.692 0.206 270.722 o
-8 1 -6 0.083 -0.018 0.368 95.139 o
-8 1 -5 0.596 0.355 0.179 353.843 o
-8 1 -4 0.347 0.210 0.207 283.707 o
-8 1 -3 0.542 0.474 0.357 97.941 o
-8 1 -2 1.293 0.798 0.235 197.495 o
-8 1 -1 1.589 1.041 0.193 256.239 o
-8 1 0 3.564 2.826 0.248 134.640 o
-8 1 1 1.027 0.865 0.252 179.435 o
-8 1 2 1.570 1.352 0.186 266.219 o
-8 1 3 0.036 0.006 0.163 483.284 o
-8 1 4 2.452 1.785 0.191 221.958 o
-8 1 5 0.000 0.083 0.175 418.242 o
-8 1 7 0.559 0.402 0.192 312.912 o
-8 1 8 0.152 -0.085 0.354 102.491 o
-8 1 9 1.143 1.195 0.445 62.017 o
-8 1 10 1.215 1.172 0.270 153.919 o
-8 1 11 0.493 0.445 0.263 176.525 o
-8 1 12 2.192 1.799 0.293 122.077 o
-8 1 13 0.109 0.130 0.550 42.658 o
-8 1 14 0.091 0.133 0.354 102.724 o
-8 1 15 0.074 -0.143 0.306 137.443 o
-8 1 16 0.017 0.360 0.313 130.608 o
-8 1 17 0.193 0.365 0.303 137.514 o
-8 2 -7 0.367 0.370 0.163 433.151 o
-8 2 -6 0.271 0.270 0.171 409.156 o
-8 2 -5 0.085 -0.198 0.379 89.794 o
-8 2 -4 0.000 0.416 0.228 242.618 o
-8 2 -3 0.044 0.058 0.223 257.397 o
-8 2 -1 0.001 0.007 0.193 348.635 o
-8 2 0 0.459 0.488 0.206 278.635 o
-8 2 1 0.024 0.134 0.193 343.302 o
-8 2 2 0.469 0.317 0.280 157.623 o
-8 2 3 1.177 0.733 0.217 228.706 o
-8 2 4 0.524 0.553 0.205 275.880 o
-8 2 5 0.553 0.202 0.220 248.619 o
-8 2 6 0.505 0.196 0.342 107.729 o
-8 2 7 1.456 1.153 0.197 251.552 o
-8 2 8 0.037 0.198 0.240 221.900 o
-8 2 10 0.091 -0.057 0.307 136.272 o
-8 2 11 1.818 1.371 0.272 144.406 o
-8 2 12 0.798 0.656 0.259 176.060 o
-8 2 13 0.162 0.081 0.226 248.560 o
-8 2 14 1.171 0.970 0.336 104.984 o
-8 2 15 4.259 4.006 0.473 47.992 o
-8 2 16 1.394 1.164 0.391 78.489 o
-8 3 -7 0.013 0.154 0.177 406.087 o
-8 3 -6 0.268 0.020 0.163 459.023 o
-8 3 -5 0.063 0.051 0.208 297.050 o
-8 3 -4 0.165 0.327 0.199 312.001 o
-8 3 -3 0.387 0.650 0.238 213.670 o
-8 3 -2 0.271 0.434 0.387 84.759 o
-8 3 -1 0.750 0.556 0.296 138.520 o
-8 3 0 0.232 0.057 0.207 291.077 o
-8 3 1 0.040 0.209 0.198 321.995 o
-8 3 2 0.243 0.179 0.198 314.941 o
-8 3 3 0.574 0.505 0.211 261.075 o
-8 3 4 0.409 0.163 0.213 268.468 o
-8 3 6 0.872 0.909 0.337 106.627 o
-8 3 7 3.452 2.908 0.265 124.308 o
-8 3 8 4.265 3.502 0.873 16.060 o
-8 3 9 0.014 -0.093 1.070 11.313 o
-8 3 10 0.357 0.203 0.312 129.376 o
-8 3 11 0.006 0.069 0.233 237.586 o
-8 3 12 1.450 1.235 0.261 159.774 o
-8 3 13 0.000 0.176 0.248 209.208 o
-8 3 14 0.064 0.076 0.231 239.275 o
-8 3 15 0.563 0.416 0.245 199.939 o
-8 3 16 1.829 1.506 0.274 141.265 o
-8 4 -7 0.011 0.171 0.184 377.513 o
-8 4 -6 0.010 0.170 0.195 335.545 o
-8 4 -5 0.000 -0.069 0.429 70.188 o
-8 4 -4 0.183 0.011 0.186 362.069 o
-8 4 -3 0.227 0.573 0.218 257.046 o
-8 4 -2 1.437 1.418 0.415 69.700 o
-8 4 0 0.272 0.322 0.254 192.909 o
-8 4 1 0.229 0.193 0.249 201.894 o
-8 4 2 0.000 0.044 0.384 87.733 o
-8 4 3 0.016 0.053 0.261 190.012 o
-8 4 5 1.085 1.200 0.402 75.221 o
-8 4 6 0.096 0.009 0.210 288.595 o
-8 4 7 1.909 1.608 0.262 150.862 o
-8 4 8 3.184 2.943 0.370 76.464 o
-8 4 9 4.089 4.118 0.529 39.894 o
-8 4 10 0.758 0.835 0.391 81.131 o
-8 4 11 0.029 -0.152 0.356 101.920 o
-8 4 12 1.628 1.138 0.454 58.951 o
-8 4 13 1.424 1.052 0.389 79.412 o
-8 4 14 1.124 1.134 0.408 73.329 o
-8 4 15 0.008 0.200 0.390 84.692 o
-8 4 16 1.680 2.405 0.565 38.384 o
-8 5 -7 0.011 -0.232 0.369 94.850 o
-8 5 -6 1.050 0.907 0.200 263.177 o
-8 5 -5 0.631 0.315 0.298 138.510 o
-8 5 -4 1.827 1.716 0.248 164.540 o
-8 5 -3 0.270 0.413 0.199 306.396 o
-8 5 -2 0.347 0.299 0.303 137.113 o
-8 5 -1 0.061 -0.077 0.422 72.581 o
-8 5 0 0.006 0.086 0.731 24.196 o
-8 5 4 1.525 1.794 0.413 69.687 o
-8 5 5 0.045 0.002 0.250 206.718 o
-8 5 6 0.139 0.063 0.215 274.567 o
-8 5 7 0.051 0.127 0.230 240.965 o
-8 5 8 2.154 2.128 0.266 141.063 o
-8 5 9 0.158 0.354 0.391 83.557 o
-8 5 10 4.510 3.857 0.500 43.501 o
-8 5 11 1.262 0.657 0.384 82.497 o
-8 5 12 0.050 0.128 0.376 91.329 o
-8 5 16 0.051 -0.366 0.458 61.623 o
-8 6 -7 0.012 -0.004 0.388 86.157 o
-8 6 -6 0.108 0.137 0.193 338.719 o
-8 6 -5 0.000 -0.594 0.478 56.555 o
-8 6 -4 0.316 -0.171 0.405 78.104 o
-8 6 -3 1.364 1.357 0.213 222.378 o
-8 6 -2 0.810 0.495 0.210 257.683 o
-8 6 -1 0.776 0.847 0.278 152.817 o
-8 6 0 0.023 0.263 0.205 302.953 o
-8 6 1 0.801 0.440 0.216 246.016 o
-8 6 2 2.211 2.303 0.276 131.956 o
-8 6 3 0.050 -0.046 0.532 45.681 o
-8 6 4 0.213 0.372 0.215 267.380 o
-8 6 5 5.024 4.849 0.528 38.547 o
-8 6 6 0.573 0.401 0.189 320.783 o
-8 6 7 0.179 0.316 0.194 326.319 o
-8 6 8 0.080 -0.071 0.360 99.267 o
-8 6 9 0.145 0.042 0.295 147.495 o
-8 6 11 0.006 -0.007 0.354 103.391 o
-8 6 12 0.250 -0.187 0.388 85.207 o
-8 6 13 0.136 -0.378 0.396 82.019 o
-8 6 14 0.022 -0.249 0.395 82.693 o
-8 6 15 0.236 0.374 0.470 58.020 o
-8 7 -7 1.389 1.051 0.226 206.361 o
-8 7 -6 0.240 0.310 0.191 333.107 o
-8 7 -5 1.199 0.761 0.238 194.769 o
-8 7 -4 0.269 0.505 0.201 297.639 o
-8 7 -3 0.218 0.160 0.195 326.677 o
-8 7 -2 1.534 1.411 0.224 201.479 o
-8 7 -1 0.041 -0.012 0.371 93.920 o
-8 7 0 3.359 3.123 0.294 107.124 o
-8 7 1 0.091 0.201 0.215 274.599 o
-8 7 2 0.769 0.764 0.271 161.672 o
-8 7 3 1.056 1.279 0.220 219.640 o
-8 7 4 0.177 0.169 0.290 150.848 o
-8 7 5 1.120 0.221 0.584 37.092 o
-8 7 6 0.682 0.509 0.233 217.177 o
-8 7 7 0.866 0.857 0.243 194.362 o
-8 7 8 0.267 0.129 0.243 212.709 o
-8 7 9 0.301 0.249 0.243 211.182 o
-8 7 10 0.654 0.412 0.375 88.670 o
-8 7 11 1.044 1.087 0.396 77.653 o
-8 7 12 0.023 -0.515 0.393 83.880 o
-8 7 13 0.073 -0.040 0.379 89.736 o
-8 7 14 0.258 -0.203 0.437 67.345 o
-8 7 15 0.056 -0.372 0.538 44.711 o
-8 8 -7 0.036 0.160 0.247 209.635 o
-8 8 -6 0.004 -0.088 0.373 93.225 o
-8 8 -5 0.004 -0.074 0.438 67.374 o
-8 8 -4 0.009 0.345 0.212 280.437 o
-8 8 -3 0.295 0.148 0.213 271.969 o
-8 8 -2 0.008 -0.068 0.617 33.997 o
-8 8 -1 1.481 1.142 0.409 72.065 o
-8 8 0 0.045 0.210 0.204 304.030 o
-8 8 1 0.584 0.411 0.367 92.962 o
-8 8 2 0.312 -0.240 0.456 61.833 o
-8 8 3 1.313 1.464 0.201 244.742 o
-8 8 4 0.129 0.010 0.183 376.744 o
-8 8 5 0.010 -0.161 0.466 59.658 o
-8 8 6 4.126 3.582 0.261 117.034 o
-8 8 7 0.737 0.661 0.406 75.538 o
-8 8 8 2.193 2.213 0.305 113.270 o
-8 8 9 0.022 0.107 0.241 220.903 o
-8 8 10 0.316 1.000 0.417 72.503 o
-8 8 11 0.585 0.669 0.395 80.060 o
-8 8 12 0.025 0.327 0.377 90.538 o
-8 8 13 0.209 0.285 0.453 62.491 o
-8 8 14 0.437 0.430 0.455 61.359 o
-8 8 15 0.072 -0.418 0.592 36.917 o
-8 9 -7 0.313 0.579 0.180 360.328 o
-8 9 -6 0.011 -0.139 0.572 39.523 o
-8 9 -5 0.187 0.192 0.168 431.926 o
-8 9 -4 0.566 0.426 0.177 359.115 o
-8 9 -3 0.196 0.099 0.185 364.339 o
-8 9 -2 1.082 0.346 0.295 136.920 o
-8 9 -1 0.214 0.005 0.244 212.866 o
-8 9 0 0.128 -0.175 0.401 80.165 o
-8 9 1 0.085 0.146 0.179 394.841 o
-8 9 2 0.606 0.638 0.213 255.576 o
-8 9 3 0.110 0.231 0.199 317.458 o
-8 9 4 0.000 0.033 0.181 396.094 o
-8 9 5 0.679 0.604 0.241 203.248 o
-8 9 6 3.178 3.018 0.340 87.579 o
-8 9 7 0.771 0.448 0.392 80.972 o
-8 9 8 0.095 0.083 0.249 206.472 o
-8 9 9 0.697 0.978 0.269 163.321 o
-8 9 10 1.486 0.984 0.442 62.241 o
-8 9 11 1.071 0.785 0.432 66.237 o
-8 9 12 0.000 0.032 0.446 64.972 o
-8 9 13 0.769 0.843 0.515 47.520 o
-8 9 14 0.001 -0.596 0.600 35.923 o
-8 10 -7 0.188 0.303 0.209 283.441 o
-8 10 -6 0.009 0.015 0.208 298.559 o
-8 10 -5 0.002 -0.219 0.379 90.070 o
-8 10 -4 0.094 0.258 0.197 321.934 o
-8 10 -3 0.032 0.040 0.167 459.997 o
-8 10 -2 0.360 0.031 0.241 215.706 o
-8 10 -1 1.495 1.358 0.231 193.700 o
-8 10 0 0.328 0.241 0.190 334.865 o
-8 10 1 0.359 0.484 0.201 293.760 o
-8 10 2 0.068 -0.040 0.418 74.076 o
-8 10 3 0.016 0.020 0.177 409.470 o
-8 10 4 1.483 1.062 0.234 193.114 o
-8 10 5 0.388 0.188 0.234 225.000 o
-8 10 6 0.620 0.715 0.213 252.628 o
-8 10 7 0.257 0.192 0.223 249.100 o
-8 10 8 4.192 2.629 0.687 25.346 o
-8 10 9 0.103 0.136 0.238 225.093 o
-8 10 10 0.019 0.606 0.431 69.094 o
-8 10 13 1.019 -0.000 0.615 33.652 o
-8 11 -7 0.079 0.110 0.235 231.174 o
-8 11 -6 0.008 0.078 0.231 240.318 o
-8 11 -5 0.321 0.041 0.242 214.380 o
-8 11 -4 0.471 0.443 0.187 331.082 o
-8 11 -3 0.001 -0.085 0.403 79.804 o
-8 11 -2 0.435 0.441 0.242 206.719 o
-8 11 -1 0.414 0.259 0.190 331.343 o
-8 11 0 3.790 3.638 0.237 134.672 o
-8 11 1 2.094 1.779 0.224 186.031 o
-8 11 2 0.583 0.428 0.215 255.064 o
-8 11 3 0.710 0.489 0.269 166.418 o
-8 11 4 0.223 0.070 0.207 292.933 o
-8 11 5 1.324 1.008 0.215 224.869 o
-8 11 6 0.226 0.375 0.338 111.175 o
-8 11 7 0.078 0.267 0.311 131.866 o
-8 11 8 0.082 -0.244 0.285 158.629 o
-8 11 9 0.014 -0.081 0.392 84.024 o
-8 11 10 0.599 0.558 0.501 50.568 o
-8 11 11 0.162 1.082 0.554 41.566 o
-8 11 12 0.014 0.013 0.597 36.317 o
-8 12 -7 0.221 -0.070 0.970 13.734 o
-8 12 -6 0.428 0.576 0.345 105.292 o
-8 12 -5 1.710 1.856 0.235 180.292 o
-8 12 -4 0.600 0.523 0.210 263.947 o
-8 12 -3 0.664 0.705 0.231 217.471 o
-8 12 -2 0.272 0.302 0.223 247.160 o
-8 12 -1 1.111 1.240 0.249 178.856 o
-8 12 0 0.125 0.155 0.186 363.887 o
-8 12 1 0.008 -0.041 0.411 76.534 o
-8 12 2 0.488 0.202 0.217 257.130 o
-8 12 3 0.002 0.045 0.205 308.237 o
-8 12 4 0.131 -0.083 0.468 58.980 o
-8 12 5 0.428 0.623 0.252 190.914 o
-8 12 6 1.796 1.389 0.266 150.102 o
-8 12 7 0.057 -0.174 0.363 97.746 o
-8 12 8 0.030 -0.226 0.404 79.191 o
-8 12 9 0.254 -0.387 0.684 27.560 o
-8 12 10 0.211 0.271 0.613 34.240 o
-8 12 11 1.149 1.252 0.686 26.890 o
-8 12 12 0.100 -0.139 0.677 28.232 o
-8 13 -6 0.024 -0.094 0.581 38.347 o
-8 13 -5 0.174 -0.215 0.587 37.419 o
-8 13 -4 0.000 -0.050 0.725 24.621 o
-8 13 -3 2.826 2.403 0.352 85.680 o
-8 13 -2 0.002 -0.073 0.476 57.115 o
-8 13 -1 0.809 0.919 0.212 246.524 o
-8 13 0 0.432 0.421 0.281 156.355 o
-8 13 1 2.011 2.174 0.301 117.128 o
-8 13 2 0.747 0.254 0.279 156.080 o
-8 13 3 0.672 0.629 0.232 216.364 o
-8 13 4 0.000 -0.199 0.706 25.952 o
-8 13 5 0.053 0.211 0.232 235.920 o
-8 13 6 0.214 0.005 0.255 195.824 o
-8 13 7 0.419 0.715 0.305 132.373 o
-8 13 8 0.042 0.145 0.445 65.284 o
-8 13 9 0.059 -0.169 0.889 16.367 o
-8 13 10 1.452 1.160 0.695 26.151 o
-8 14 -5 0.093 0.200 0.390 84.413 o
-8 14 -4 0.072 -0.101 0.618 33.849 o
-8 14 -3 0.977 1.144 0.326 111.765 o
-8 14 -2 0.408 0.050 0.247 203.327 o
-8 14 -1 0.396 0.404 0.244 205.112 o
-8 14 0 0.009 0.359 0.255 196.307 o
-8 14 1 0.100 0.345 0.244 212.668 o
-8 14 2 0.007 0.023 0.617 34.035 o
-8 14 3 0.437 0.134 0.259 185.213 o
-8 14 4 0.242 0.545 0.297 141.870 o
-8 14 5 0.011 0.468 0.322 122.879 o
-8 14 6 0.000 -0.019 0.455 62.621 o
-8 14 7 0.110 -0.148 0.477 56.641 o
-8 14 8 1.109 0.996 0.683 27.182 o
-8 14 9 0.045 0.434 0.693 26.888 o
-8 15 -3 0.213 0.091 0.606 35.062 o
-8 15 -2 0.006 0.197 0.285 158.542 o
-8 15 -1 0.010 -0.192 0.625 33.173 o
-8 15 0 0.060 0.172 0.404 78.844 o
-8 15 1 0.233 0.352 0.289 150.482 o
-8 15 2 0.129 -0.200 0.571 39.575 o
-8 15 3 0.447 0.456 0.350 102.246 o
-8 15 4 0.239 0.068 0.410 76.366 o
-8 15 5 0.315 0.679 0.359 97.662 o
-8 15 6 0.003 -0.177 1.069 11.323 o
-8 15 7 0.458 0.095 0.406 77.066 o
-8 16 2 0.123 0.219 0.564 40.463 o
-8 16 3 0.028 -1.426 0.905 15.803 o
-7 0 -5 1.417 1.479 0.260 159.729 o
-7 0 -3 0.916 0.924 0.332 109.489 o
-7 0 -1 4.111 3.941 0.318 89.077 o
-7 0 1 13.467 13.300 0.853 13.641 o
-7 0 3 10.883 10.494 0.485 32.752 o
-7 0 5 19.084 19.112 1.168 7.424 o
-7 0 7 1.268 1.345 0.369 87.426 o
-7 0 9 7.418 6.600 1.255 7.771 o
-7 0 11 3.125 2.331 0.434 59.439 o
-7 0 13 2.539 2.087 0.889 15.909 o
-7 0 15 9.574 6.543 0.618 25.956 o
-7 0 17 0.818 1.558 0.383 82.818 o
-7 0 19 17.916 14.813 0.846 12.570 o
-7 0 21 0.559 0.712 0.413 73.695 o
-7 1 -6 0.394 0.278 0.173 390.759 o
-7 1 -5 0.576 0.550 0.159 426.861 o
-7 1 -4 3.875 4.050 0.254 121.004 o
-7 1 -3 4.063 4.541 0.276 105.394 o
-7 1 -2 0.368 0.697 0.164 417.765 o
-7 1 -1 25.718 26.807 1.111 6.950 o
-7 1 0 0.213 0.218 0.189 343.672 o
-7 1 1 0.093 0.283 0.188 351.676 o
-7 1 2 1.836 1.801 0.193 236.699 o
-7 1 3 0.001 0.113 0.176 413.824 o
-7 1 4 0.021 -0.022 0.618 33.877 o
-7 1 5 0.000 0.202 0.186 367.631 o
-7 1 6 0.039 0.251 0.198 321.744 o
-7 1 7 0.003 -0.290 0.523 47.250 o
-7 1 8 1.366 1.393 0.214 221.450 o
-7 1 9 0.053 0.079 0.242 219.368 o
-7 1 10 0.630 0.523 0.630 32.218 o
-7 1 11 2.674 2.606 0.349 87.218 o
-7 1 12 6.312 5.570 0.836 16.750 o
-7 1 13 2.308 1.678 0.481 51.472 o
-7 1 14 0.625 0.682 0.318 121.267 o
-7 1 15 4.038 3.410 0.471 49.132 o
-7 1 16 0.605 0.787 0.253 184.680 o
-7 1 17 5.458 4.902 0.428 52.974 o
-7 1 18 7.923 6.718 0.413 48.228 o
-7 1 19 0.000 -0.365 0.364 97.716 o
-7 1 20 0.302 0.233 0.248 201.865 o
-7 1 21 1.141 0.637 0.427 67.854 o
-7 2 -6 0.037 -0.023 0.449 64.215 o
-7 2 -5 0.296 0.150 0.182 367.189 o
-7 2 -4 6.979 6.892 0.419 49.141 o
-7 2 -3 3.817 3.761 0.255 122.548 o
-7 2 -2 0.327 0.208 0.167 428.419 o
-7 2 -1 9.532 9.024 0.742 18.993 o
-7 2 0 0.419 0.217 0.184 350.162 o
-7 2 1 0.319 0.202 0.187 346.264 o
-7 2 2 4.622 4.440 0.297 93.072 o
-7 2 3 0.771 1.077 0.192 288.390 o
-7 2 4 0.026 0.008 0.178 408.249 o
-7 2 5 3.128 3.080 0.241 143.299 o
-7 2 6 0.211 0.166 0.173 407.863 o
-7 2 7 8.384 7.636 0.343 57.305 o
-7 2 8 0.062 0.097 0.200 319.552 o
-7 2 9 2.594 2.247 0.302 111.996 o
-7 2 10 0.044 0.461 0.314 129.186 o
-7 2 11 1.638 1.309 0.294 128.650 o
-7 2 12 0.001 0.161 0.259 191.568 o
-7 2 13 4.837 4.151 0.389 63.778 o
-7 2 14 0.325 0.572 0.260 181.587 o
-7 2 16 2.443 2.171 0.418 65.526 o
-7 2 20 0.015 -0.002 0.370 94.523 o
-7 2 21 2.571 1.727 0.511 45.569 o
-7 3 -6 3.816 3.312 0.306 97.624 o
-7 3 -5 1.254 1.130 0.181 294.349 o
-7 3 -4 0.671 0.576 0.178 345.054 o
-7 3 -3 9.214 9.297 0.380 47.299 o
-7 3 -2 0.200 0.213 0.265 180.378 o
-7 3 -1 0.127 -0.010 0.550 42.621 o
-7 3 0 2.954 3.186 0.333 91.220 o
-7 3 1 0.574 0.263 0.184 341.350 o
-7 3 2 0.023 -0.143 0.558 41.553 o
-7 3 3 4.320 4.039 0.243 122.672 o
-7 3 4 1.654 1.623 0.199 235.094 o
-7 3 5 1.837 1.790 0.196 232.265 o
-7 3 6 3.389 3.409 0.244 136.233 o
-7 3 7 0.041 -0.046 0.568 40.025 o
-7 3 8 0.504 0.395 0.198 299.281 o
-7 3 9 2.510 2.074 0.329 98.523 o
-7 3 10 0.021 0.357 0.270 174.658 o
-7 3 11 0.291 0.417 0.387 84.737 o
-7 3 12 0.029 0.273 0.260 189.339 o
-7 3 13 0.003 0.527 0.314 128.884 o
-7 3 14 1.250 1.465 0.413 70.847 o
-7 3 15 2.989 2.154 0.428 61.543 o
-7 3 16 1.543 1.195 0.268 151.999 o
-7 3 17 5.772 4.278 0.492 42.656 o
-7 3 18 0.067 -0.422 0.588 37.436 o
-7 3 19 0.047 -0.001 0.568 40.094 o
-7 3 20 0.289 0.437 0.276 163.320 o
-7 3 21 0.042 -0.013 0.446 65.048 o
-7 4 -6 0.991 1.104 0.205 252.263 o
-7 4 -5 0.003 -0.077 0.543 43.852 o
-7 4 -4 0.241 0.356 0.181 368.116 o
-7 4 -3 0.231 0.368 0.182 364.692 o
-7 4 -2 4.323 4.018 0.245 121.683 o
-7 4 -1 0.008 -0.125 0.549 42.928 o
-7 4 0 1.785 1.750 0.205 219.988 o
-7 4 1 4.823 4.824 0.339 76.168 o
-7 4 2 0.159 0.148 0.184 366.628 o
-7 4 3 1.907 1.882 0.213 203.412 o
-7 4 4 1.096 1.427 0.211 232.347 o
-7 4 5 3.317 3.466 0.310 98.302 o
-7 4 6 1.171 0.904 0.214 232.684 o
-7 4 7 4.522 4.273 0.293 95.632 o
-7 4 8 0.048 0.262 0.196 327.171 o
-7 4 9 3.372 3.514 0.700 24.597 o
-7 4 10 4.323 3.894 0.445 53.050 o
-7 4 11 5.183 4.809 0.418 55.550 o
-7 4 12 1.226 1.097 0.444 62.337 o
-7 4 13 0.076 0.153 0.625 33.014 o
-7 4 14 0.710 0.405 0.292 142.755 o
-7 4 15 5.072 4.048 0.355 72.190 o
-7 4 16 0.465 0.369 0.256 186.263 o
-7 4 17 0.539 0.949 0.252 185.676 o
-7 4 18 0.452 0.069 0.245 206.597 o
-7 4 19 1.041 1.038 0.264 163.751 o
-7 4 20 1.489 0.935 0.295 130.338 o
-7 4 21 0.906 0.560 0.309 126.224 o
-7 5 -6 1.835 1.695 0.211 209.618 o
-7 5 -5 1.834 2.154 0.196 226.025 o
-7 5 -4 0.546 0.462 0.171 382.197 o
-7 5 -3 0.442 0.822 0.261 176.814 o
-7 5 -2 0.229 0.201 0.176 393.743 o
-7 5 -1 5.855 5.950 0.277 87.762 o
-7 5 0 5.366 5.851 0.408 55.828 o
-7 5 1 1.207 1.339 0.209 233.691 o
-7 5 2 0.899 1.138 0.219 228.530 o
-7 5 3 3.977 4.161 0.277 107.170 o
-7 5 4 0.836 1.154 0.235 203.143 o
-7 5 5 2.823 2.856 0.348 86.229 o
-7 5 6 0.049 0.329 0.257 192.185 o
-7 5 7 15.656 15.386 1.036 9.583 o
-7 5 8 10.611 9.858 0.689 20.641 o
-7 5 9 0.013 -0.122 0.419 73.698 o
-7 5 10 0.003 0.101 0.281 163.696 o
-7 5 11 0.001 -0.106 0.543 43.919 o
-7 5 12 0.571 0.678 0.283 151.631 o
-7 5 13 1.495 1.153 0.402 74.284 o
-7 5 14 0.000 -0.442 0.381 89.316 o
-7 5 15 0.041 0.000 0.253 202.225 o
-7 5 16 3.040 2.561 0.312 102.180 o
-7 5 17 2.659 2.077 0.541 40.842 o
-7 5 18 0.052 0.024 0.261 188.896 o
-7 5 19 0.209 0.359 0.267 175.903 o
-7 5 20 0.158 -0.133 0.450 63.692 o
-7 6 -6 1.251 1.226 0.184 285.974 o
-7 6 -5 1.458 1.538 0.200 240.418 o
-7 6 -4 3.587 3.555 0.272 115.923 o
-7 6 -3 4.704 5.143 0.319 82.564 o
-7 6 -2 0.235 -0.023 0.543 43.631 o
-7 6 -1 0.419 0.622 0.188 328.064 o
-7 6 0 0.001 0.063 0.178 405.192 o
-7 6 1 0.040 0.030 0.205 305.518 o
-7 6 2 0.014 -0.012 0.615 34.225 o
-7 6 3 0.119 0.295 0.310 132.716 o
-7 6 4 0.602 0.882 0.248 191.471 o
-7 6 5 0.415 0.184 0.243 208.180 o
-7 6 6 5.705 5.881 0.764 19.861 o
-7 6 7 0.171 0.184 0.212 278.079 o
-7 6 8 0.420 0.382 0.666 28.932 o
-7 6 9 22.705 22.189 1.113 7.471 o
-7 6 10 11.586 10.842 0.580 25.442 o
-7 6 11 5.199 4.868 0.544 36.497 o
-7 6 12 2.650 2.828 0.470 52.169 o
-7 6 13 1.354 1.756 0.304 121.390 o
-7 6 14 4.978 4.897 0.489 43.786 o
-7 6 15 0.122 0.195 0.314 129.677 o
-7 6 16 0.563 0.387 0.241 207.709 o
-7 6 17 0.622 0.618 0.283 151.592 o
-7 6 18 0.241 0.432 0.250 198.215 o
-7 6 19 0.586 0.720 0.295 140.064 o
-7 6 20 2.171 2.048 0.365 83.919 o
-7 7 -6 1.110 1.214 0.194 268.458 o
-7 7 -5 0.165 -0.040 0.591 36.950 o
-7 7 -4 0.276 0.358 0.183 358.627 o
-7 7 -3 3.029 3.175 0.391 70.172 o
-7 7 -2 0.413 0.644 0.219 247.142 o
-7 7 -1 0.017 -0.085 0.573 39.390 o
-7 7 0 0.018 -0.260 0.573 39.438 o
-7 7 1 3.149 3.194 0.289 111.506 o
-7 7 2 0.286 0.228 0.201 302.486 o
-7 7 3 0.107 0.385 0.229 239.640 o
-7 7 4 4.459 4.614 0.327 82.397 o
-7 7 5 0.633 1.103 0.236 206.782 o
-7 7 6 9.964 11.217 0.800 16.339 o
-7 7 7 1.398 1.335 0.391 78.204 o
-7 7 8 5.568 5.492 0.407 56.079 o
-7 7 9 13.185 12.541 0.616 21.933 o
-7 7 10 0.136 0.409 0.283 158.233 o
-7 7 11 4.039 3.359 0.583 33.999 o
-7 7 12 1.009 0.445 0.412 72.963 o
-7 7 13 0.254 0.072 0.385 86.184 o
-7 7 14 0.008 0.330 0.377 90.302 o
-7 7 17 0.041 -0.134 0.385 87.270 o
-7 7 18 0.036 0.625 0.384 86.686 o
-7 7 19 0.950 0.976 0.511 48.048 o
-7 7 20 0.009 -0.190 0.594 36.631 o
-7 8 -6 0.068 0.234 0.177 401.846 o
-7 8 -5 1.259 1.338 0.259 164.462 o
-7 8 -4 1.372 1.757 0.227 197.128 o
-7 8 -3 2.318 2.626 0.286 122.518 o
-7 8 -2 4.189 4.264 0.345 78.180 o
-7 8 -1 1.407 1.520 0.495 50.128 o
-7 8 0 0.988 0.948 0.247 185.931 o
-7 8 1 0.052 0.133 0.198 324.838 o
-7 8 2 2.283 2.239 0.242 160.096 o
-7 8 3 0.526 0.250 0.247 200.309 o
-7 8 4 0.899 0.750 0.214 243.024 o
-7 8 5 3.372 2.970 0.255 131.372 o
-7 8 6 2.410 2.324 0.284 123.935 o
-7 8 7 0.676 0.722 0.211 255.121 o
-7 8 8 8.112 8.281 0.681 22.594 o
-7 8 9 1.430 1.598 0.268 150.935 o
-7 8 10 0.002 -0.159 0.858 17.595 o
-7 8 11 0.017 0.123 0.399 80.931 o
-7 8 14 1.058 1.049 0.415 71.130 o
-7 8 15 1.787 1.202 0.419 68.035 o
-7 8 16 0.595 0.334 0.392 81.682 o
-7 8 17 0.012 0.157 0.373 92.466 o
-7 8 18 0.012 -0.131 0.448 64.511 o
-7 8 19 3.397 3.559 0.632 29.695 o
-7 9 -6 0.819 0.677 0.191 297.264 o
-7 9 -5 1.463 1.563 0.306 120.089 o
-7 9 -4 0.133 -0.156 0.550 42.663 o
-7 9 -3 0.108 -0.071 0.563 40.760 o
-7 9 -2 1.602 1.682 0.210 218.281 o
-7 9 -1 3.544 3.624 0.285 108.931 o
-7 9 0 0.083 0.217 0.213 279.798 o
-7 9 1 0.591 0.706 0.232 218.297 o
-7 9 2 2.548 1.980 0.257 144.751 o
-7 9 3 0.211 0.219 0.222 252.364 o
-7 9 4 0.236 0.205 0.344 107.598 o
-7 9 5 0.163 0.151 0.194 330.760 o
-7 9 6 6.591 6.911 0.471 42.364 o
-7 9 7 3.418 3.471 0.277 114.800 o
-7 9 8 0.011 0.359 0.281 161.478 o
-7 9 9 0.005 -0.097 0.473 57.929 o
-7 9 10 0.768 0.484 0.327 114.347 o
-7 9 11 0.008 -0.389 0.596 36.386 o
-7 9 12 1.056 0.787 0.405 74.801 o
-7 9 13 0.573 0.312 0.390 82.594 o
-7 9 14 0.217 -0.026 0.371 93.253 o
-7 9 15 2.311 2.123 0.452 57.077 o
-7 9 16 0.104 0.046 0.374 92.255 o
-7 9 17 0.542 0.897 0.427 68.936 o
-7 9 18 0.340 0.228 0.513 48.696 o
-7 9 19 0.462 0.502 0.614 33.932 o
-7 10 -6 0.016 -0.030 0.533 45.526 o
-7 10 -5 0.358 0.524 0.206 280.593 o
-7 10 -4 0.241 0.195 0.199 312.353 o
-7 10 -3 2.215 2.393 0.264 140.648 o
-7 10 -2 5.026 4.772 0.293 91.059 o
-7 10 -1 0.466 0.398 0.214 260.269 o
-7 10 0 0.004 -0.081 0.575 39.133 o
-7 10 1 6.706 7.464 0.456 43.781 o
-7 10 2 0.808 0.764 0.215 243.154 o
-7 10 3 1.412 1.596 0.223 203.524 o
-7 10 4 0.756 0.867 0.201 272.063 o
-7 10 5 3.508 3.549 0.406 64.080 o
-7 10 6 0.605 0.721 0.242 200.778 o
-7 10 7 0.984 0.948 0.287 142.300 o
-7 10 8 1.872 2.017 0.411 69.098 o
-7 10 9 0.049 0.142 0.294 148.119 o
-7 10 10 0.249 0.220 0.297 143.222 o
-7 10 11 0.656 0.294 0.411 74.479 o
-7 10 12 0.729 0.808 0.424 69.250 o
-7 10 13 0.503 0.280 0.392 82.085 o
-7 10 14 0.142 0.229 0.389 84.541 o
-7 10 15 0.212 0.309 0.384 86.726 o
-7 10 16 0.394 0.496 0.343 106.377 o
-7 10 17 0.762 0.249 0.490 52.747 o
-7 10 18 0.657 0.914 0.600 35.346 o
-7 11 -6 0.613 0.579 0.227 227.577 o
-7 11 -5 0.023 0.065 0.161 494.557 o
-7 11 -4 1.440 1.262 0.189 267.257 o
-7 11 -3 5.801 5.789 0.466 45.236 o
-7 11 -2 2.277 2.159 0.207 199.780 o
-7 11 -1 0.024 0.064 0.176 411.930 o
-7 11 0 0.004 -0.028 0.650 30.629 o
-7 11 1 0.906 0.933 0.237 200.257 o
-7 11 2 2.957 3.497 0.405 65.771 o
-7 11 3 0.001 -0.022 0.543 43.831 o
-7 11 4 1.019 0.781 0.192 285.682 o
-7 11 5 0.403 0.175 0.191 328.465 o
-7 11 6 2.243 2.165 0.236 166.992 o
-7 11 7 9.296 8.424 0.528 32.106 o
-7 11 8 1.267 1.445 0.253 170.084 o
-7 11 9 2.558 2.431 0.369 80.398 o
-7 11 10 0.098 0.139 0.404 78.656 o
-7 11 11 3.168 2.677 0.487 48.282 o
-7 11 12 0.658 0.745 0.386 83.425 o
-7 11 13 0.592 0.190 0.390 82.903 o
-7 11 14 1.360 1.057 0.474 54.809 o
-7 11 15 0.846 0.586 0.398 78.474 o
-7 11 16 1.681 1.394 0.532 43.379 o
-7 11 18 0.046 -0.152 0.696 26.693 o
-7 12 -6 0.364 0.404 0.188 333.726 o
-7 12 -5 1.941 1.722 0.217 198.887 o
-7 12 -4 0.317 0.402 0.207 281.448 o
-7 12 -3 1.795 2.021 0.213 204.439 o
-7 12 -2 0.504 0.610 0.213 257.414 o
-7 12 -1 2.561 2.681 0.420 63.909 o
-7 12 0 6.655 6.864 0.457 44.180 o
-7 12 1 0.985 1.115 0.201 260.451 o
-7 12 2 5.267 5.727 0.623 28.666 o
-7 12 3 0.291 0.158 0.194 325.959 o
-7 12 4 7.380 7.124 0.616 27.377 o
-7 12 5 1.136 1.172 0.256 170.560 o
-7 12 6 0.352 0.183 0.197 314.176 o
-7 12 7 1.226 1.065 0.241 188.155 o
-7 12 8 0.494 0.438 0.239 210.432 o
-7 12 9 0.818 0.858 0.376 86.945 o
-7 12 10 0.044 0.106 0.253 200.768 o
-7 12 11 1.215 1.168 0.420 69.124 o
-7 12 12 0.175 0.330 0.421 72.095 o
-7 12 13 0.176 0.107 0.431 69.298 o
-7 12 15 0.734 0.672 0.545 42.606 o
-7 12 16 1.542 0.900 0.591 35.798 o
-7 12 17 3.083 1.811 0.689 25.778 o
-7 13 -6 1.999 1.855 0.210 205.854 o
-7 13 -5 0.020 0.228 0.239 222.730 o
-7 13 -3 0.053 0.194 0.265 181.584 o
-7 13 -2 3.954 3.960 0.312 92.446 o
-7 13 -1 0.082 -0.067 0.516 48.567 o
-7 13 0 9.138 9.769 0.636 24.166 o
-7 13 1 2.264 2.192 0.211 195.308 o
-7 13 2 0.473 1.198 0.246 193.880 o
-7 13 3 0.283 0.083 0.220 257.770 o
-7 13 4 0.159 0.259 0.188 349.507 o
-7 13 5 0.259 0.393 0.248 201.261 o
-7 13 6 1.146 0.937 0.206 246.824 o
-7 13 7 1.211 0.864 0.436 64.766 o
-7 13 8 0.148 -0.021 0.305 137.486 o
-7 13 9 0.220 -0.453 0.404 78.879 o
-7 13 10 2.561 2.059 0.305 110.825 o
-7 13 12 0.271 0.151 0.420 72.612 o
-7 13 13 0.364 0.257 0.407 76.664 o
-7 13 14 5.375 5.039 0.635 27.851 o
-7 13 15 1.025 1.233 0.621 32.753 o
-7 13 16 0.065 0.411 0.672 28.548 o
-7 13 17 1.591 1.512 0.819 18.866 o
-7 14 -6 0.393 0.685 0.222 241.346 o
-7 14 -5 1.624 1.529 0.213 214.237 o
-7 14 -4 1.613 1.140 0.235 188.180 o
-7 14 -3 0.991 0.913 0.176 324.974 o
-7 14 -2 1.300 1.100 0.276 147.591 o
-7 14 0 3.119 3.027 0.632 30.030 o
-7 14 1 0.713 0.649 0.237 207.318 o
-7 14 2 1.836 2.201 0.255 154.745 o
-7 14 3 1.219 1.052 0.320 114.270 o
-7 14 5 0.363 0.557 0.354 100.166 o
-7 14 6 1.594 1.622 0.247 169.882 o
-7 14 7 0.000 -0.111 0.399 81.347 o
-7 14 8 0.149 -0.105 0.314 130.155 o
-7 14 9 0.616 0.180 0.405 77.026 o
-7 14 10 0.356 0.193 0.308 132.893 o
-7 14 11 0.734 0.292 0.427 68.887 o
-7 14 12 0.062 -0.095 0.402 79.992 o
-7 14 13 2.270 1.429 0.599 34.287 o
-7 14 14 1.177 1.223 0.583 36.891 o
-7 14 15 0.175 -0.027 0.659 29.700 o
-7 14 16 1.416 0.479 0.801 19.841 o
-7 15 -6 0.018 -0.053 0.387 86.394 o
-7 15 -5 0.005 -0.013 0.380 89.617 o
-7 15 -4 2.857 2.715 0.265 131.315 o
-7 15 -3 2.798 2.485 0.256 139.458 o
-7 15 -2 0.172 0.156 0.274 168.665 o
-7 15 -1 0.033 -0.136 0.489 54.029 o
-7 15 0 0.056 0.620 0.200 308.345 o
-7 15 1 3.364 2.880 0.311 99.386 o
-7 15 2 0.412 0.120 0.206 286.890 o
-7 15 3 0.337 0.150 0.280 159.895 o
-7 15 4 0.174 0.055 0.211 284.090 o
-7 15 5 0.001 -0.210 0.382 88.600 o
-7 15 6 0.579 0.503 0.193 307.378 o
-7 15 7 1.692 1.239 0.298 125.670 o
-7 15 8 0.069 0.268 0.299 142.991 o
-7 15 9 0.644 0.077 0.408 76.062 o
-7 15 10 1.312 1.134 0.641 30.633 o
-7 15 11 0.896 0.836 0.450 61.478 o
-7 15 12 1.366 1.037 0.602 34.615 o
-7 15 13 0.001 -0.547 0.564 40.658 o
-7 15 14 0.243 0.804 0.699 26.325 o
-7 16 -6 0.481 0.162 0.205 284.580 o
-7 16 -5 0.505 0.177 0.194 316.395 o
-7 16 -4 0.088 -0.156 0.404 78.951 o
-7 16 -3 0.000 -0.315 0.396 82.571 o
-7 16 -2 3.269 2.853 0.300 105.749 o
-7 16 -1 0.465 0.436 0.180 355.662 o
-7 16 0 0.049 -0.094 0.386 86.490 o
-7 16 1 0.142 0.109 0.221 259.132 o
-7 16 2 1.512 1.847 0.295 126.307 o
-7 16 3 0.205 -0.055 0.383 87.446 o
-7 16 4 0.101 0.238 0.192 338.874 o
-7 16 5 0.034 -0.158 0.355 102.520 o
-7 16 6 0.064 -0.106 0.371 93.587 o
-7 16 7 1.233 0.822 0.497 50.383 o
-7 16 8 0.002 -0.450 0.374 92.642 o
-7 16 9 0.695 0.790 0.515 47.706 o
-7 16 10 0.893 0.004 0.551 41.859 o
-7 16 11 1.738 1.617 0.612 33.132 o
-7 16 12 0.617 0.436 0.603 35.076 o
-7 16 14 0.334 -0.422 0.893 16.198 o
-7 17 -6 0.000 -0.194 0.469 58.889 o
-7 17 -5 2.705 2.274 0.582 35.575 o
-7 17 -4 0.948 0.750 0.203 264.417 o
-7 17 -3 1.638 1.397 0.230 191.561 o
-7 17 -2 0.184 0.342 0.175 394.650 o
-7 17 -1 0.011 0.060 0.231 241.949 o
-7 17 0 1.414 1.374 0.207 231.177 o
-7 17 1 0.345 0.427 0.235 220.913 o
-7 17 2 0.701 0.724 0.247 192.752 o
-7 17 3 0.347 0.512 0.196 309.496 o
-7 17 4 1.380 1.055 0.351 95.940 o
-7 17 5 0.132 -0.044 0.393 83.501 o
-7 17 6 1.754 1.506 0.287 131.992 o
-7 17 7 0.021 -0.125 0.422 72.768 o
-7 17 8 0.078 -0.019 0.860 17.474 o
-7 17 9 0.106 0.117 0.543 43.715 o
-7 17 10 0.352 0.385 0.286 152.178 o
-7 17 11 2.350 2.256 0.767 21.204 o
-7 17 12 0.029 0.156 0.749 23.039 o
-7 17 13 0.013 0.052 0.842 18.257 o
-7 18 -6 0.851 0.784 0.297 135.474 o
-7 18 -5 0.055 -0.084 0.729 24.324 o
-7 18 -4 0.279 0.020 0.252 198.152 o
-7 18 -3 0.139 0.348 0.212 276.218 o
-7 18 -2 1.509 1.681 0.256 161.794 o
-7 18 -1 0.275 0.192 0.225 245.059 o
-7 18 0 0.045 -0.191 0.430 70.013 o
-7 18 1 2.491 2.572 0.287 120.749 o
-7 18 2 0.156 0.211 0.212 278.540 o
-7 18 3 0.074 -0.154 0.421 72.699 o
-7 18 4 0.523 0.587 0.219 244.822 o
-7 18 5 1.105 0.842 0.278 149.955 o
-7 18 6 0.002 -0.298 0.304 140.063 o
-7 18 7 0.025 0.034 0.304 139.289 o
-7 18 8 5.239 4.543 0.400 59.538 o
-7 18 9 0.477 0.344 0.368 93.141 o
-7 18 10 1.806 1.120 1.000 12.746 o
-7 18 11 0.114 -0.306 0.752 22.843 o
-7 19 -6 0.074 0.284 0.316 128.401 o
-7 19 -5 0.214 0.017 0.309 133.901 o
-7 19 -4 0.092 -0.106 0.665 29.239 o
-7 19 -3 0.002 0.148 0.332 117.008 o
-7 19 -2 0.899 0.771 0.280 149.883 o
-7 19 -1 1.164 1.011 0.288 138.992 o
-7 19 0 0.003 -0.162 0.511 49.548 o
-7 19 1 0.013 0.001 0.405 78.959 o
-7 19 2 0.003 0.667 0.281 159.751 o
-7 19 3 0.169 -0.225 0.437 67.585 o
-7 19 4 1.943 1.941 0.281 132.395 o
-7 19 5 2.385 1.538 0.984 13.095 o
-7 19 6 0.007 -0.304 0.469 58.771 o
-7 19 7 0.010 -0.483 0.768 21.931 o
-7 19 8 1.997 1.496 0.654 29.079 o
-7 19 9 2.563 1.965 0.438 60.055 o
-7 20 -3 0.271 0.207 0.979 13.477 o
-7 20 -2 0.039 -0.473 0.599 35.999 o
-7 20 -1 1.339 1.448 0.338 102.145 o
-7 20 0 0.029 -0.171 0.814 19.516 o
-7 20 1 0.108 0.365 0.524 46.772 o
-7 20 2 0.015 0.032 0.356 102.036 o
-7 20 3 0.088 -0.014 0.612 34.501 o
-7 20 4 0.002 -0.606 0.587 37.512 o
-7 20 5 0.459 0.066 0.486 54.105 o
-7 20 6 0.956 1.135 0.434 65.499 o
-7 20 7 4.187 3.363 1.221 8.439 o
-6 0 -4 4.387 4.353 0.368 70.351 o
-6 0 -2 36.109 35.575 1.546 3.734 o
-6 0 0 0.264 0.354 0.239 217.396 o
-6 0 2 14.817 13.924 0.803 14.477 o
-6 0 4 0.474 0.867 0.466 58.218 o
-6 0 6 13.972 13.711 0.711 17.537 o
-6 0 8 7.597 6.763 0.608 27.942 o
-6 0 10 0.171 0.103 0.885 16.506 o
-6 0 12 8.970 8.886 1.703 4.279 o
-6 0 14 3.683 4.011 0.623 30.187 o
-6 0 16 41.438 39.782 1.685 3.094 o
-6 0 18 8.043 7.560 0.999 11.743 o
-6 0 20 1.040 0.817 0.378 85.435 o
-6 0 22 0.276 0.110 0.354 101.882 o
-6 0 24 1.714 1.536 0.473 54.007 o
-6 1 -5 0.004 -0.004 0.500 51.683 o
-6 1 -4 5.102 5.069 0.302 86.526 o
-6 1 -3 0.003 0.112 0.193 343.762 o
-6 1 -2 4.857 4.919 0.280 96.871 o
-6 1 -1 42.520 42.572 1.396 3.818 o
-6 1 0 8.790 8.566 0.408 45.283 o
-6 1 1 1.677 1.708 0.247 167.801 o
-6 1 2 1.431 1.044 0.220 213.528 o
-6 1 3 4.692 4.606 0.276 100.653 o
-6 1 4 0.583 0.717 0.225 230.132 o
-6 1 5 6.696 6.700 0.320 69.570 o
-6 1 6 42.276 43.944 1.614 3.186 o
-6 1 7 5.094 5.527 0.350 70.749 o
-6 1 8 3.138 3.197 0.316 97.711 o
-6 1 9 0.065 -0.077 0.492 53.480 o
-6 1 10 6.370 6.157 0.420 51.057 o
-6 1 11 0.871 0.818 0.269 162.097 o
-6 1 12 0.526 0.552 0.375 88.938 o
-6 1 13 3.476 3.362 0.466 51.098 o
-6 1 14 14.519 13.660 1.107 8.824 o
-6 1 15 0.074 0.094 0.273 171.583 o
-6 1 16 0.757 0.627 0.275 157.843 o
-6 1 17 1.366 1.421 0.304 122.616 o
-6 1 18 16.405 14.569 1.617 4.465 o
-6 1 19 4.865 3.937 0.513 41.237 o
-6 1 20 5.740 5.148 0.699 23.361 o
-6 1 21 1.894 1.334 0.281 136.399 o
-6 1 22 8.474 7.546 0.606 27.212 o
-6 1 23 0.406 0.277 0.365 94.719 o
-6 1 24 1.432 1.131 0.515 46.640 o
-6 2 -5 7.616 7.033 0.378 54.332 o
-6 2 -4 0.513 0.416 0.195 306.727 o
-6 2 -3 0.184 0.322 0.208 285.296 o
-6 2 -2 5.974 6.205 0.317 74.696 o
-6 2 -1 6.864 7.187 0.344 62.619 o
-6 2 0 38.919 40.157 1.529 3.601 o
-6 2 1 2.157 2.506 0.225 176.977 o
-6 2 2 10.483 10.492 0.420 39.087 o
-6 2 3 21.360 21.962 1.131 7.438 o
-6 2 4 2.479 2.171 0.314 106.110 o
-6 2 5 4.832 4.657 0.258 107.143 o
-6 2 6 12.834 12.471 0.536 26.364 o
-6 2 7 1.698 2.078 0.239 173.129 o
-6 2 8 0.018 -0.054 0.618 33.925 o
-6 2 9 0.448 0.350 0.180 359.542 o
-6 2 10 14.774 15.455 1.732 3.971 o
-6 2 11 4.900 4.337 0.471 47.134 o
-6 2 12 0.082 0.406 0.464 59.761 o
-6 2 13 0.592 0.543 0.251 190.325 o
-6 2 14 0.007 0.014 0.267 181.743 o
-6 2 15 9.009 8.132 0.533 32.136 o
-6 2 16 1.378 1.489 0.280 140.997 o
-6 2 17 0.839 0.898 0.277 153.035 o
-6 2 18 23.660 23.690 1.513 4.584 o
-6 2 19 6.313 5.757 1.375 6.587 o
-6 2 20 0.380 0.201 0.258 186.335 o
-6 2 21 2.632 2.439 0.305 108.958 o
-6 2 22 2.639 1.701 0.303 112.756 o
-6 2 23 0.116 0.184 0.440 66.482 o
-6 2 24 1.600 1.560 0.341 98.521 o
-6 3 -5 13.223 14.009 0.659 19.709 o
-6 3 -4 0.436 0.186 0.229 232.440 o
-6 3 -3 5.988 5.886 0.297 80.999 o
-6 3 -2 0.006 0.025 0.150 569.593 o
-6 3 -1 1.648 1.607 0.205 224.643 o
-6 3 0 48.898 49.796 1.453 3.258 o
-6 3 1 2.694 2.981 0.257 137.422 o
-6 3 2 5.068 4.800 0.278 96.569 o
-6 3 3 0.435 0.478 0.184 341.336 o
-6 3 4 2.865 3.127 0.264 129.821 o
-6 3 5 7.925 7.976 0.352 56.488 o
-6 3 6 3.708 3.735 0.241 132.587 o
-6 3 7 4.230 4.533 0.329 82.965 o
-6 3 8 1.873 1.913 0.241 169.437 o
-6 3 9 0.013 0.084 0.203 311.883 o
-6 3 10 13.942 14.357 1.256 7.130 o
-6 3 11 6.413 6.536 0.413 51.764 o
-6 3 12 5.263 5.904 0.403 57.069 o
-6 3 13 0.039 -0.239 0.582 38.241 o
-6 3 14 0.942 1.012 0.342 103.021 o
-6 3 15 3.613 3.065 0.326 91.119 o
-6 3 16 0.509 0.529 0.274 162.056 o
-6 3 17 2.941 3.477 0.556 37.883 o
-6 3 18 3.202 2.969 0.451 54.980 o
-6 3 19 0.004 0.025 0.371 93.741 o
-6 3 20 12.561 11.757 0.561 25.432 o
-6 3 21 0.330 0.708 0.276 161.554 o
-6 3 22 0.626 0.445 0.320 120.476 o
-6 3 23 0.008 -0.147 0.389 85.577 o
-6 3 24 3.425 2.806 0.435 58.188 o
-6 4 -5 3.340 3.455 0.221 153.582 o
-6 4 -4 1.486 1.543 0.257 161.311 o
-6 4 -3 46.648 47.376 2.048 2.192 o
-6 4 -2 3.509 3.797 0.239 135.618 o
-6 4 -1 0.545 0.499 0.179 351.578 o
-6 4 0 0.024 0.013 0.180 396.560 o
-6 4 1 0.018 -0.100 0.578 38.755 o
-6 4 2 17.298 17.814 0.796 13.427 o
-6 4 3 0.014 0.089 0.174 423.179 o
-6 4 4 3.227 3.261 0.233 147.514 o
-6 4 5 1.649 1.738 0.197 237.234 o
-6 4 6 6.536 6.632 0.330 68.081 o
-6 4 7 2.487 2.244 0.260 141.808 o
-6 4 8 11.786 11.898 0.437 34.569 o
-6 4 9 0.889 0.643 0.263 169.869 o
-6 4 10 9.061 8.270 0.401 45.942 o
-6 4 11 3.885 3.848 0.347 79.984 o
-6 4 12 2.742 2.150 0.318 102.436 o
-6 4 13 8.587 8.463 0.579 28.711 o
-6 4 14 3.358 3.437 0.348 82.480 o
-6 4 15 0.382 0.256 0.279 159.723 o
-6 4 16 3.807 3.616 0.345 81.290 o
-6 4 17 0.191 0.218 0.431 69.038 o
-6 4 18 0.217 0.119 0.334 114.295 o
-6 4 20 2.081 2.187 0.418 66.323 o
-6 4 21 5.258 5.571 0.557 34.708 o
-6 4 22 0.307 0.076 0.255 192.586 o
-6 4 23 0.777 0.712 0.305 129.943 o
-6 4 24 0.053 -0.482 0.787 20.863 o
-6 5 -5 0.375 0.285 0.161 445.265 o
-6 5 -4 3.150 3.297 0.264 125.650 o
-6 5 -3 13.929 14.319 0.725 16.981 o
-6 5 -2 7.495 7.333 0.301 69.249 o
-6 5 -1 1.193 1.462 0.264 158.759 o
-6 5 0 6.522 6.561 0.430 48.716 o
-6 5 1 0.775 0.935 0.185 309.923 o
-6 5 2 0.237 0.349 0.192 328.511 o
-6 5 3 4.453 4.313 0.257 112.374 o
-6 5 4 0.680 0.553 0.159 417.835 o
-6 5 5 13.352 14.169 0.470 28.953 o
-6 5 6 3.641 3.625 0.227 143.846 o
-6 5 7 17.163 17.927 0.703 15.726 o
-6 5 8 7.149 7.124 0.332 64.299 o
-6 5 9 8.111 7.679 0.380 51.791 o
-6 5 10 41.346 38.492 2.382 1.852 o
-6 5 11 1.284 1.166 0.300 127.433 o
-6 5 12 5.592 5.226 0.452 48.227 o
-6 5 13 5.834 5.822 0.407 54.989 o
-6 5 14 4.424 4.409 0.428 55.780 o
-6 5 15 4.812 4.943 0.373 66.588 o
-6 5 16 2.384 2.364 0.501 47.194 o
-6 5 17 4.215 4.294 0.959 13.386 o
-6 5 18 2.033 2.087 0.315 108.664 o
-6 5 19 0.189 0.801 0.260 182.898 o
-6 5 20 0.065 -0.248 0.412 76.243 o
-6 5 21 0.029 -0.318 0.355 102.334 o
-6 5 22 0.713 0.466 0.239 206.961 o
-6 5 23 3.341 2.807 0.438 57.544 o
-6 6 -5 5.322 5.428 0.253 102.263 o
-6 6 -4 6.348 6.650 0.415 51.357 o
-6 6 -3 1.608 1.750 0.222 199.766 o
-6 6 -2 3.945 4.217 0.260 116.115 o
-6 6 -1 0.003 0.046 0.216 276.192 o
-6 6 0 0.054 0.016 0.194 342.330 o
-6 6 1 0.186 0.291 0.176 393.412 o
-6 6 2 1.150 1.410 0.207 239.146 o
-6 6 3 1.697 1.638 0.199 233.599 o
-6 6 4 0.985 1.149 0.192 279.376 o
-6 6 5 1.275 1.409 0.242 183.203 o
-6 6 6 3.182 3.348 0.306 101.666 o
-6 6 7 34.215 37.598 1.225 5.082 o
-6 6 8 27.991 27.551 1.060 7.099 o
-6 6 9 0.007 0.182 0.236 229.765 o
-6 6 10 3.566 3.596 0.318 93.179 o
-6 6 11 8.310 8.023 0.464 39.776 o
-6 6 12 0.277 0.311 0.377 89.385 o
-6 6 13 3.011 3.232 0.812 18.737 o
-6 6 14 0.506 0.513 0.374 89.622 o
-6 6 15 3.666 3.342 0.335 86.393 o
-6 6 16 0.988 1.184 0.281 145.781 o
-6 6 17 0.327 0.131 0.250 199.293 o
-6 6 18 3.255 2.963 0.303 104.133 o
-6 6 19 0.241 0.187 0.484 54.785 o
-6 6 20 2.672 2.564 0.459 54.668 o
-6 6 21 0.261 -0.295 0.344 108.242 o
-6 6 22 6.079 4.982 0.700 23.228 o
-6 6 23 3.903 3.346 0.397 65.513 o
-6 7 -5 2.381 2.296 0.202 202.786 o
-6 7 -4 0.602 0.670 0.173 366.722 o
-6 7 -3 0.060 0.265 0.171 428.116 o
-6 7 -2 12.014 12.705 0.555 25.797 o
-6 7 -1 2.554 2.545 0.212 183.907 o
-6 7 0 0.449 0.184 0.188 336.616 o
-6 7 1 0.033 -0.042 0.425 71.619 o
-6 7 2 7.981 8.154 0.370 53.123 o
-6 7 3 1.470 1.673 0.233 187.968 o
-6 7 4 4.297 4.573 0.453 51.070 o
-6 7 5 0.002 0.055 0.212 286.511 o
-6 7 6 5.354 5.991 0.341 71.055 o
-6 7 7 0.231 0.271 0.225 245.834 o
-6 7 8 45.281 46.048 2.629 1.516 o
-6 7 9 2.306 1.743 0.438 60.858 o
-6 7 10 0.718 0.363 0.268 168.045 o
-6 7 11 5.161 4.449 0.366 68.196 o
-6 7 12 7.232 6.898 0.436 46.099 o
-6 7 13 18.299 17.331 0.948 10.411 o
-6 7 14 0.002 -0.018 0.518 48.188 o
-6 7 15 5.673 6.028 0.540 35.876 o
-6 7 16 18.856 16.659 0.693 15.597 o
-6 7 17 0.572 0.735 0.330 112.920 o
-6 7 19 0.336 0.340 0.264 178.273 o
-6 7 20 2.480 1.985 0.809 19.106 o
-6 7 21 0.636 0.546 0.263 173.230 o
-6 7 22 0.557 0.898 0.937 14.630 o
-6 7 23 2.729 2.201 0.676 26.813 o
-6 8 -5 0.004 0.178 0.183 381.656 o
-6 8 -4 3.156 3.222 0.221 158.490 o
-6 8 -3 2.679 2.590 0.206 187.709 o
-6 8 -2 25.100 26.297 0.940 8.701 o
-6 8 -1 3.040 3.443 0.246 138.868 o
-6 8 0 1.147 1.109 0.208 241.651 o
-6 8 1 9.691 10.620 0.692 20.779 o
-6 8 2 1.547 1.739 0.222 200.433 o
-6 8 3 0.427 0.695 0.223 237.882 o
-6 8 4 0.026 0.188 0.222 258.349 o
-6 8 5 7.195 7.244 0.396 52.025 o
-6 8 6 0.220 -0.745 0.466 59.181 o
-6 8 7 0.363 0.433 0.210 272.845 o
-6 8 8 9.633 9.357 0.457 37.598 o
-6 8 9 63.189 61.199 2.715 1.264 o
-6 8 10 5.060 4.755 0.384 63.319 o
-6 8 11 0.028 0.145 0.391 84.222 o
-6 8 12 4.313 4.007 0.522 40.552 o
-6 8 13 0.018 0.298 0.289 153.366 o
-6 8 14 0.493 0.342 0.297 140.425 o
-6 8 15 2.353 2.083 0.374 79.680 o
-6 8 16 1.840 1.414 0.300 122.295 o
-6 8 17 3.408 3.481 0.487 47.327 o
-6 8 18 1.232 1.182 0.392 78.608 o
-6 8 19 1.518 1.170 0.264 156.048 o
-6 8 20 0.138 0.384 0.260 186.298 o
-6 8 21 0.000 0.055 0.284 160.135 o
-6 8 22 0.313 0.116 0.261 184.219 o
-6 8 23 0.216 0.089 0.365 96.119 o
-6 9 -5 4.244 3.987 0.320 87.688 o
-6 9 -4 21.659 22.641 0.759 12.318 o
-6 9 -3 0.010 -0.015 0.564 40.655 o
-6 9 -2 1.163 1.481 0.321 112.620 o
-6 9 -1 0.135 0.225 0.195 329.331 o
-6 9 0 2.268 2.088 0.237 166.131 o
-6 9 1 13.498 14.472 0.670 19.029 o
-6 9 2 1.419 1.649 0.282 138.479 o
-6 9 3 4.113 4.924 0.505 42.617 o
-6 9 4 3.426 3.481 0.287 109.372 o
-6 9 5 0.325 0.091 0.222 251.674 o
-6 9 6 9.297 9.093 0.394 45.536 o
-6 9 7 7.020 7.153 0.325 66.283 o
-6 9 8 0.019 -0.008 0.536 45.042 o
-6 9 9 0.339 0.813 0.301 136.426 o
-6 9 10 20.500 19.951 1.764 3.665 o
-6 9 11 3.088 2.483 0.477 50.450 o
-6 9 12 0.058 -0.037 0.723 24.764 o
-6 9 13 0.005 0.008 0.379 90.028 o
-6 9 14 1.478 1.196 0.450 60.148 o
-6 9 15 3.650 3.475 0.376 72.221 o
-6 9 16 1.575 1.119 0.316 114.228 o
-6 9 17 0.876 0.505 0.376 87.229 o
-6 9 18 1.611 1.386 0.235 185.363 o
-6 9 19 0.163 0.112 0.631 32.408 o
-6 9 20 0.001 0.143 0.259 191.872 o
-6 9 21 0.057 0.038 0.279 165.831 o
-6 9 22 0.491 0.635 0.624 32.846 o
-6 10 -5 2.274 2.376 0.264 140.372 o
-6 10 -4 10.808 11.442 0.535 28.602 o
-6 10 -3 0.000 0.030 0.194 342.144 o
-6 10 -2 14.007 15.480 0.963 11.010 o
-6 10 -1 4.798 4.864 0.330 79.159 o
-6 10 0 1.014 0.924 0.267 161.071 o
-6 10 1 0.024 0.222 0.211 284.565 o
-6 10 2 0.009 -0.106 0.549 42.942 o
-6 10 3 4.398 4.213 0.506 42.555 o
-6 10 4 10.245 11.040 0.700 20.082 o
-6 10 5 6.662 6.597 0.379 57.268 o
-6 10 6 5.110 4.912 0.331 77.253 o
-6 10 7 3.995 4.383 0.277 106.486 o
-6 10 8 1.070 0.855 0.238 196.558 o
-6 10 9 1.710 1.642 0.254 160.930 o
-6 10 10 0.897 0.753 0.286 144.626 o
-6 10 11 1.332 0.861 0.526 45.045 o
-6 10 12 15.805 14.231 0.685 17.528 o
-6 10 13 0.091 -0.101 0.755 22.661 o
-6 10 14 0.002 0.129 0.281 162.728 o
-6 10 15 0.001 0.192 0.282 162.131 o
-6 10 16 3.345 4.119 0.529 40.720 o
-6 10 17 0.381 0.162 0.291 148.438 o
-6 10 18 0.561 0.360 0.294 142.899 o
-6 10 19 5.199 4.543 1.026 11.673 o
-6 10 20 0.241 -0.146 1.002 12.883 o
-6 10 21 0.581 0.870 0.504 49.815 o
-6 10 22 0.006 0.324 0.686 27.461 o
-6 11 -5 0.000 -0.086 0.631 32.538 o
-6 11 -4 0.872 0.905 0.222 226.841 o
-6 11 -3 0.020 0.105 0.211 288.512 o
-6 11 -2 26.852 30.834 1.444 4.624 o
-6 11 -1 0.403 0.460 0.243 206.459 o
-6 11 0 0.007 -0.008 0.594 36.640 o
-6 11 1 8.844 9.119 0.480 36.581 o
-6 11 2 0.166 0.167 0.183 371.799 o
-6 11 3 1.610 1.954 0.276 140.148 o
-6 11 4 0.020 -0.077 0.538 44.763 o
-6 11 5 2.181 2.205 0.297 117.880 o
-6 11 6 0.483 0.477 0.224 238.435 o
-6 11 7 0.106 0.182 0.199 316.405 o
-6 11 8 1.331 1.004 0.280 144.634 o
-6 11 9 0.129 0.154 0.205 298.290 o
-6 11 10 3.865 3.454 0.423 59.081 o
-6 11 11 1.602 1.618 0.465 56.052 o
-6 11 12 0.363 -0.086 0.584 37.765 o
-6 11 13 0.022 -0.066 0.894 16.188 o
-6 11 14 8.583 8.104 0.694 21.733 o
-6 11 15 3.654 3.672 0.460 51.732 o
-6 11 16 1.840 1.931 0.473 53.596 o
-6 11 17 0.248 -0.480 0.444 65.258 o
-6 11 18 0.177 0.095 0.292 149.591 o
-6 11 19 3.533 3.519 0.709 23.951 o
-6 11 20 15.995 14.267 1.466 5.345 o
-6 11 21 5.715 4.590 0.588 31.712 o
-6 12 -5 0.678 0.676 0.231 218.873 o
-6 12 -4 0.345 0.241 0.170 407.836 o
-6 12 -3 2.994 3.208 0.274 121.542 o
-6 12 -2 0.001 -0.037 0.565 40.506 o
-6 12 -1 0.230 -0.012 0.567 40.093 o
-6 12 0 5.988 6.241 0.392 56.948 o
-6 12 1 4.630 4.821 0.316 84.788 o
-6 12 2 2.439 2.681 0.229 166.449 o
-6 12 3 0.344 0.314 0.184 353.692 o
-6 12 4 14.221 15.168 0.864 13.000 o
-6 12 5 4.989 5.285 0.335 75.847 o
-6 12 6 2.150 2.114 0.219 188.136 o
-6 12 7 0.915 0.922 0.208 250.200 o
-6 12 8 8.216 8.273 0.372 51.997 o
-6 12 9 0.093 0.161 0.258 191.170 o
-6 12 10 0.037 0.177 0.261 188.689 o
-6 12 11 0.272 0.178 0.417 73.622 o
-6 12 12 2.329 2.432 0.369 81.299 o
-6 12 13 14.541 14.135 1.343 6.317 o
-6 12 14 0.312 0.243 0.392 82.872 o
-6 12 15 3.095 2.589 0.465 52.596 o
-6 12 16 0.650 0.494 0.290 144.765 o
-6 12 17 7.263 6.919 0.859 15.628 o
-6 12 18 2.846 2.387 0.344 88.815 o
-6 12 19 0.131 -0.117 0.491 53.619 o
-6 12 20 0.047 0.288 0.815 19.444 o
-6 12 21 2.113 1.565 0.980 13.211 o
-6 13 -5 0.029 -0.128 0.512 49.356 o
-6 13 -4 2.089 2.178 0.277 132.902 o
-6 13 -3 1.974 2.282 0.217 191.896 o
-6 13 -2 0.045 0.070 0.177 408.635 o
-6 13 -1 9.457 8.928 0.662 22.753 o
-6 13 0 2.165 1.860 0.283 128.991 o
-6 13 1 1.127 1.090 0.193 273.726 o
-6 13 2 3.917 4.490 0.263 113.612 o
-6 13 3 11.650 12.254 0.599 23.825 o
-6 13 4 1.865 2.086 0.240 170.161 o
-6 13 5 0.007 -0.123 0.532 45.644 o
-6 13 6 1.761 1.997 0.235 177.477 o
-6 13 7 17.916 16.288 0.577 19.608 o
-6 13 8 2.374 2.211 0.262 141.139 o
-6 13 9 1.081 1.155 0.247 181.622 o
-6 13 10 0.761 0.764 0.229 218.028 o
-6 13 11 2.435 2.012 0.278 129.472 o
-6 13 12 0.564 0.597 0.297 138.676 o
-6 13 13 0.002 -0.471 0.672 28.640 o
-6 13 14 0.185 -0.130 0.386 86.325 o
-6 13 15 1.665 0.981 0.296 128.018 o
-6 13 16 3.089 2.630 0.574 36.022 o
-6 13 17 12.073 10.645 1.519 5.206 o
-6 13 18 0.962 0.740 0.546 42.269 o
-6 13 19 4.230 4.614 1.303 7.414 o
-6 13 20 0.057 -0.177 0.784 21.066 o
-6 14 -5 0.005 0.119 0.183 383.868 o
-6 14 -4 0.184 0.129 0.190 345.216 o
-6 14 -3 0.123 0.275 0.170 425.433 o
-6 14 -2 11.567 12.634 0.798 15.745 o
-6 14 -1 6.696 7.028 0.384 55.638 o
-6 14 0 17.116 18.382 1.256 6.779 o
-6 14 1 3.821 4.045 0.251 123.006 o
-6 14 2 2.582 2.952 0.239 153.286 o
-6 14 3 0.050 -0.052 0.543 43.903 o
-6 14 4 7.522 7.524 0.325 63.804 o
-6 14 5 5.732 5.471 0.367 64.149 o
-6 14 6 0.866 0.951 0.193 285.540 o
-6 14 7 0.126 0.127 0.232 235.003 o
-6 14 8 13.883 13.721 0.519 25.866 o
-6 14 9 0.090 0.259 0.227 245.886 o
-6 14 10 1.203 1.178 0.238 191.159 o
-6 14 11 0.783 0.687 0.236 206.684 o
-6 14 12 1.849 2.081 0.478 52.392 o
-6 14 13 0.635 0.500 0.392 81.433 o
-6 14 14 2.523 2.022 0.451 57.068 o
-6 14 15 2.755 2.555 0.482 49.912 o
-6 14 17 5.206 4.466 0.554 35.629 o
-6 14 18 0.789 0.822 0.535 44.150 o
-6 14 19 0.800 0.251 0.631 32.098 o
-6 14 20 0.056 -0.094 1.792 4.031 o
-6 15 -5 0.431 0.441 0.168 403.458 o
-6 15 -4 0.245 0.056 0.177 392.645 o
-6 15 -3 2.967 2.613 0.219 168.059 o
-6 15 -2 0.519 0.453 0.195 304.702 o
-6 15 -1 0.021 0.030 0.182 390.155 o
-6 15 0 7.593 8.510 0.504 36.166 o
-6 15 1 23.574 24.389 1.440 4.950 o
-6 15 2 4.355 4.652 0.303 91.449 o
-6 15 3 2.254 2.408 0.239 162.558 o
-6 15 4 0.094 0.279 0.194 333.558 o
-6 15 5 6.370 6.816 0.450 45.791 o
-6 15 6 0.003 0.179 0.183 379.055 o
-6 15 7 0.733 0.815 0.195 288.190 o
-6 15 8 0.058 -0.048 0.560 41.243 o
-6 15 9 0.360 0.413 0.267 174.146 o
-6 15 10 0.086 0.279 0.315 128.413 o
-6 15 11 0.256 -0.312 0.558 41.432 o
-6 15 12 0.581 0.891 0.401 77.399 o
-6 15 13 0.225 0.093 0.423 71.707 o
-6 15 14 0.051 0.503 0.393 82.674 o
-6 15 15 4.122 3.421 0.771 20.346 o
-6 15 16 5.759 5.662 0.465 45.513 o
-6 15 17 0.423 1.070 0.431 67.725 o
-6 15 18 2.145 2.203 0.636 30.415 o
-6 15 19 1.092 0.720 0.789 20.491 o
-6 16 -5 3.457 3.591 0.259 124.477 o
-6 16 -4 4.722 4.715 0.415 57.401 o
-6 16 -3 0.406 0.254 0.168 411.718 o
-6 16 -2 3.099 3.320 0.280 116.579 o
-6 16 -1 2.514 2.595 0.210 186.403 o
-6 16 0 0.031 0.001 0.177 411.435 o
-6 16 1 0.183 0.080 0.170 430.317 o
-6 16 2 4.482 5.209 0.289 94.501 o
-6 16 3 2.507 2.703 0.219 175.664 o
-6 16 4 0.163 0.312 0.222 253.585 o
-6 16 5 7.603 8.065 0.632 25.805 o
-6 16 6 2.365 2.019 0.278 130.307 o
-6 16 7 1.417 1.521 0.259 160.061 o
-6 16 8 6.195 6.124 0.373 60.402 o
-6 16 9 0.339 0.073 0.314 128.263 o
-6 16 10 0.030 -0.441 0.477 56.947 o
-6 16 11 0.197 0.233 0.305 136.697 o
-6 16 12 0.659 0.271 0.444 64.209 o
-6 16 13 0.395 0.184 0.306 133.957 o
-6 16 14 0.562 0.232 0.301 136.763 o
-6 16 15 1.645 1.682 0.556 39.876 o
-6 16 16 1.372 0.713 0.749 22.673 o
-6 16 17 0.752 0.162 0.720 24.709 o
-6 16 18 4.287 3.202 1.902 3.538 o
-6 17 -5 0.360 0.387 0.159 452.218 o
-6 17 -4 3.674 3.606 0.336 85.175 o
-6 17 -3 5.236 5.294 0.313 81.415 o
-6 17 -2 1.762 1.739 0.188 249.206 o
-6 17 -1 5.142 5.583 0.269 96.755 o
-6 17 0 2.661 2.819 0.269 129.816 o
-6 17 1 1.650 1.761 0.212 212.265 o
-6 17 2 0.320 0.388 0.212 269.371 o
-6 17 3 0.090 0.176 0.195 331.296 o
-6 17 4 0.679 0.758 0.223 231.521 o
-6 17 5 1.117 0.903 0.189 287.078 o
-6 17 6 6.403 5.628 0.314 74.796 o
-6 17 7 2.059 1.875 0.265 144.898 o
-6 17 8 1.606 1.285 0.257 161.336 o
-6 17 9 0.166 0.013 0.399 80.824 o
-6 17 10 0.605 0.394 0.295 141.144 o
-6 17 11 10.416 8.764 0.605 25.507 o
-6 17 12 1.381 1.335 0.323 110.704 o
-6 17 13 0.193 -0.097 0.485 54.812 o
-6 17 14 0.005 0.221 0.305 138.440 o
-6 17 15 0.032 -0.397 0.583 38.086 o
-6 17 16 0.923 0.551 0.568 39.308 o
-6 17 17 1.280 1.128 1.077 11.059 o
-6 18 -5 2.459 2.208 0.189 219.043 o
-6 18 -4 0.042 0.090 0.424 71.741 o
-6 18 -3 0.500 0.371 0.176 371.022 o
-6 18 -2 0.076 -0.022 0.411 76.476 o
-6 18 -1 0.229 0.054 0.174 407.420 o
-6 18 0 0.031 -0.089 0.614 34.345 o
-6 18 1 0.963 1.131 0.219 226.213 o
-6 18 2 1.330 1.215 0.203 242.859 o
-6 18 3 2.335 2.383 0.225 175.789 o
-6 18 4 3.151 3.063 0.241 143.308 o
-6 18 5 2.726 2.453 0.418 64.325 o
-6 18 6 0.194 -0.025 0.354 102.504 o
-6 18 8 0.462 0.271 0.236 219.085 o
-6 18 9 3.787 3.016 0.283 110.284 o
-6 18 10 0.386 0.895 0.307 130.441 o
-6 18 11 3.072 3.049 0.284 115.301 o
-6 18 12 3.830 3.252 0.561 36.574 o
-6 18 13 0.000 0.011 0.340 112.152 o
-6 18 14 0.061 -0.128 0.762 22.248 o
-6 18 15 0.434 0.348 0.455 61.416 o
-6 18 16 0.833 -0.152 0.811 19.555 o
-6 19 -5 0.775 0.637 0.186 316.021 o
-6 19 -4 5.240 5.221 0.262 100.152 o
-6 19 -3 1.162 0.719 0.199 265.620 o
-6 19 -2 0.956 0.843 0.358 94.874 o
-6 19 -1 0.019 0.104 0.583 37.981 o
-6 19 0 2.425 2.294 0.524 43.361 o
-6 19 1 0.000 -0.508 0.454 62.884 o
-6 19 2 0.177 0.827 0.468 58.143 o
-6 19 3 2.933 2.955 0.323 96.126 o
-6 19 4 0.202 0.225 0.182 371.390 o
-6 19 5 0.006 -0.050 0.392 84.261 o
-6 19 6 0.015 0.262 0.184 373.276 o
-6 19 7 0.000 -0.003 0.381 89.303 o
-6 19 8 4.057 3.730 0.446 53.658 o
-6 19 9 2.320 2.715 1.267 7.944 o
-6 19 10 0.233 0.285 0.436 67.373 o
-6 19 11 1.952 1.814 0.286 129.228 o
-6 19 12 3.530 2.991 1.202 8.749 o
-6 19 13 1.611 1.070 0.468 55.679 o
-6 19 14 1.561 1.394 0.826 18.598 o
-6 19 15 0.099 1.565 0.915 15.377 o
-6 20 -5 1.488 0.978 0.271 151.388 o
-6 20 -4 0.861 0.780 0.191 293.733 o
-6 20 -3 0.141 0.119 0.191 345.355 o
-6 20 -2 3.100 3.336 0.266 124.954 o
-6 20 -1 3.569 3.381 0.286 108.747 o
-6 20 0 0.856 1.011 0.191 289.566 o
-6 20 1 2.879 3.047 0.259 133.648 o
-6 20 2 0.011 -0.083 0.452 63.321 o
-6 20 3 1.285 0.851 0.257 169.146 o
-6 20 4 0.014 0.129 0.208 296.177 o
-6 20 5 0.286 0.347 0.194 321.943 o
-6 20 6 1.018 1.847 0.314 116.818 o
-6 20 7 3.633 3.538 0.652 27.947 o
-6 20 8 1.894 1.640 0.251 161.150 o
-6 20 9 2.305 1.808 0.259 147.314 o
-6 20 10 3.811 2.773 0.475 49.425 o
-6 20 11 0.406 0.365 0.308 131.291 o
-6 20 12 1.131 0.769 0.733 23.683 o
-6 20 13 1.460 2.267 0.905 15.497 o
-6 20 14 1.213 0.349 0.947 14.296 o
-6 21 -5 2.500 2.812 0.254 143.225 o
-6 21 -4 0.448 0.397 0.202 290.830 o
-6 21 -3 0.069 -0.043 0.402 79.889 o
-6 21 -2 0.051 -0.002 0.395 82.669 o
-6 21 -1 0.003 -0.018 0.629 32.693 o
-6 21 0 0.114 0.152 0.190 346.806 o
-6 21 1 0.026 -0.020 0.477 56.876 o
-6 21 2 0.025 -0.234 0.466 59.547 o
-6 21 3 0.097 0.114 0.231 238.157 o
-6 21 4 1.689 1.470 0.261 155.337 o
-6 21 5 0.531 0.245 0.329 115.194 o
-6 21 6 5.882 5.097 0.945 13.491 o
-6 21 7 0.098 0.012 0.256 196.167 o
-6 21 8 0.959 0.551 0.312 123.384 o
-6 21 9 3.170 2.676 0.598 33.285 o
-6 21 10 1.494 1.543 0.385 79.547 o
-6 21 11 1.219 0.311 0.519 46.553 o
-6 21 12 0.065 -0.127 0.907 15.724 o
-6 22 -5 1.406 1.000 0.539 42.792 o
-6 22 -4 0.720 0.517 0.257 180.579 o
-6 22 -3 3.249 3.615 0.359 78.700 o
-6 22 -2 0.021 0.065 0.285 158.339 o
-6 22 -1 2.503 2.711 0.523 43.195 o
-6 22 0 0.008 -0.413 0.489 54.214 o
-6 22 1 0.021 0.275 0.205 301.043 o
-6 22 2 0.079 -0.033 0.443 65.921 o
-6 22 3 0.184 0.319 0.261 184.514 o
-6 22 4 1.590 1.472 0.240 178.959 o
-6 22 5 0.296 0.259 0.261 183.965 o
-6 22 6 1.949 1.851 0.633 30.854 o
-6 22 7 4.481 4.790 0.657 26.795 o
-6 22 8 1.097 1.243 0.405 74.221 o
-6 22 9 1.331 0.770 0.373 86.706 o
-6 22 10 0.564 0.752 0.466 58.083 o
-6 22 11 0.983 2.465 1.071 11.152 o
-6 23 -5 1.256 1.287 0.353 94.991 o
-6 23 -4 0.002 0.480 0.322 122.843 o
-6 23 -3 0.183 0.085 0.419 73.130 o
-6 23 -2 0.144 0.092 0.320 124.843 o
-6 23 -1 1.107 0.876 0.333 107.936 o
-6 23 0 0.477 0.657 0.266 171.937 o
-6 23 1 0.000 -0.069 0.683 27.746 o
-6 23 2 1.667 1.727 0.308 116.740 o
-6 23 3 0.004 0.317 0.522 47.253 o
-6 23 4 0.123 0.296 0.331 116.219 o
-6 23 5 0.162 0.155 0.351 103.937 o
-6 23 6 0.389 0.222 0.430 69.020 o
-6 23 7 0.791 0.460 0.655 29.735 o
-6 23 8 2.723 2.928 0.701 24.892 o
-6 24 -2 0.150 0.261 0.419 72.895 o
-6 24 -1 0.893 0.387 0.397 79.082 o
-6 24 0 0.070 -0.903 0.885 16.505 o
-6 24 1 1.457 1.154 1.002 12.744 o
-6 24 2 0.464 0.173 0.412 74.842 o
-6 24 3 0.069 -0.157 0.707 25.891 o
-6 24 4 0.306 0.497 0.399 79.822 o
-6 24 5 0.048 -0.405 0.380 89.401 o
-5 0 -3 0.563 0.321 0.277 159.606 o
-5 0 -1 5.950 5.801 0.322 74.295 o
-5 0 1 64.234 68.443 2.090 1.726 o
-5 0 3 45.980 48.389 1.672 2.876 o
-5 0 5 1.293 1.488 0.313 116.829 o
-5 0 7 2.237 2.198 0.374 80.057 o
-5 0 9 2.260 2.134 0.313 108.111 o
-5 0 11 4.063 4.666 0.877 15.864 o
-5 0 13 4.009 3.781 0.483 46.847 o
-5 0 15 0.555 0.482 0.824 18.924 o
-5 0 17 0.359 0.605 0.377 88.516 o
-5 0 19 2.845 3.502 0.730 22.955 o
-5 0 21 49.449 51.111 5.036 0.474 o
-5 0 23 0.090 0.269 0.377 90.418 o
-5 0 25 23.646 23.064 1.132 7.155 o
-5 1 -4 2.737 2.705 0.199 192.495 o
-5 1 -3 1.066 1.201 0.183 295.759 o
-5 1 -2 40.644 41.351 1.085 5.131 o
-5 1 -1 0.050 0.214 0.149 557.810 o
-5 1 0 44.189 47.859 1.272 4.002 o
-5 1 1 2.350 2.578 0.219 179.306 o
-5 1 2 0.001 -0.171 0.558 41.581 o
-5 1 3 23.273 23.683 0.704 12.676 o
-5 1 4 0.092 0.195 0.180 387.652 o
-5 1 5 0.112 0.149 0.169 436.003 o
-5 1 6 65.501 66.344 2.073 1.740 o
-5 1 7 45.319 46.826 1.327 3.803 o
-5 1 8 9.000 9.273 0.345 52.740 o
-5 1 9 0.015 -0.116 0.708 25.795 o
-5 1 10 2.556 2.666 0.272 129.704 o
-5 1 11 7.231 6.981 0.440 45.520 o
-5 1 12 0.190 -0.050 0.930 14.957 o
-5 1 13 0.017 -0.087 0.633 32.281 o
-5 1 14 6.737 6.146 0.472 42.605 o
-5 1 15 2.473 1.962 0.803 19.409 o
-5 1 16 3.593 3.939 0.433 57.061 o
-5 1 17 28.537 29.496 1.230 5.738 o
-5 1 18 3.440 3.209 0.462 51.961 o
-5 1 19 23.981 23.003 0.785 11.253 o
-5 1 20 1.611 1.498 0.284 135.516 o
-5 1 21 3.752 3.508 0.296 102.248 o
-5 1 22 17.905 17.298 0.908 11.151 o
-5 1 23 0.851 1.092 0.243 191.412 o
-5 1 24 0.821 0.499 0.381 85.297 o
-5 1 25 0.417 0.329 0.340 109.095 o
-5 1 26 1.592 1.595 0.506 47.822 o
-5 2 -4 0.000 0.114 0.148 578.532 o
-5 2 -3 58.967 59.212 1.663 2.420 o
-5 2 -2 13.752 13.427 0.445 30.497 o
-5 2 -1 61.811 63.470 1.792 2.135 o
-5 2 0 0.029 0.076 0.151 555.942 o
-5 2 1 16.084 16.931 0.705 16.267 o
-5 2 2 58.827 60.520 1.615 2.481 o
[truncated: 2,076,146 more chars]
